# Supplementary material for: Reading between the Lines: RNA-seq Data Mining Reveals the Alternative Message of the Rice Leaf Transcriptome in Response to Heat Stress
Source: Plants (Basel). 2021 Aug 11;10(8):1647. doi: 10.3390/plants10081647 (PMC8400768; doi:10.3390/plants10081647)
Supplement: Supplementary file 1 [file plants-10-01647-s001.zip]

Archive with 5 entries (4 files):
- Supp_files/
- Supp_files/Supplementary File 1.pdf
- Supp_files/Table S2.xlsx
- Supp_files/Table S3.xlsx
- Supp_files/Table S4.xlsx
