# Supplementary material for: Reading between the Lines: RNA-seq Data Mining Reveals the Alternative Message of the Rice Leaf Transcriptome in Response to Heat Stress
Source: Plants (Basel). 2021 Aug 11;10(8):1647. doi: 10.3390/plants10081647 (PMC8400768; doi:10.3390/plants10081647)
Supplement: Supplementary file 1 [file plants-10-01647-s001.zip › Supp_files/Table S2.xlsx]

## Sheet: Table S2
SRA study	SRA run	Genotype	Treatment	Time	bio_rep	Instrument	Read pairing
SRP190858	SRR8848655	Nipponbare	Control	0h	brep1	Illumina HiSeq 4000	Paired
	SRR8848654	Nipponbare	Control	0h	brep2	Illumina HiSeq 4000	Paired
	SRR8848657	Nipponbare	Control	0h	brep3	Illumina HiSeq 4000	Paired
	SRR8848700	Nipponbare	Heat	24h	brep1	Illumina HiSeq 4000	Paired
	SRR8848699	Nipponbare	Heat	24h	brep2	Illumina HiSeq 4000	Paired
	SRR8848690	Nipponbare	Heat	24h	brep3	Illumina HiSeq 4000	Paired
SRP101342	SRR5311338	IRBB61	Control	6h	brep1	Illumina HiSeq 2500	single
	SRR5311339	IRBB61	Control	6h	brep2	Illumina HiSeq 2500	single
	SRR5311341	IRBB61	Heat	6h	brep1	Illumina HiSeq 2500	single
	SRR5311340	IRBB61	Heat	6h	brep2	Illumina HiSeq 2500	single
SRP065945	SRR2931052	Azuenca	Control	105 min	brep1	Illumina HiSeq 2000	Paired
	SRR2931053	Azuenca	Control	105 min	brep2	Illumina HiSeq 2000	Paired
	SRR2931087	Azuenca	Heat	105 min	brep1	Illumina HiSeq 2000	Paired
	SRR2931088	Azuenca	Heat	105 min	brep2	Illumina HiSeq 2000	Paired
	SRR2931171	Kinandang	Control	105 min	brep1	Illumina HiSeq 2000	Paired
	SRR2931172	Kinandang	Control	105 min	brep2	Illumina HiSeq 2000	Paired
	SRR2931207	Kinandang	Heat	105 min	brep1	Illumina HiSeq 2000	Paired
	SRR2931208	Kinandang	Heat	105 min	brep2	Illumina HiSeq 2000	Paired
	SRR2931289	Pandan	Control	105 min	brep1	Illumina HiSeq 2000	Paired
	SRR2931290	Pandan	Control	105 min	brep2	Illumina HiSeq 2000	Paired
	SRR2931325	Pandan	Heat	105 min	brep1	Illumina HiSeq 2000	Paired
	SRR2931326	Pandan	Heat	105 min	brep2	Illumina HiSeq 2000	Paired
	SRR2931407	Tadukan	Control	105 min	brep1	Illumina HiSeq 2000	Paired
	SRR2931408	Tadukan	Control	105 min	brep2	Illumina HiSeq 2000	Paired
	SRR2931443	Tadukan	Heat	105 min	brep1	Illumina HiSeq 2000	Paired
	SRR2931444	Tadukan	Heat	105 min	brep2	Illumina HiSeq 2000	Paired
	SRR2931054	Azuenca	Control	120 min	brep1	Illumina HiSeq 2000	Paired
	SRR2931055	Azuenca	Control	120 min	brep2	Illumina HiSeq 2000	Paired
	SRR2931089	Azuenca	Heat	120 min	brep1	Illumina HiSeq 2000	Paired
	SRR2931090	Azuenca	Heat	120 min	brep2	Illumina HiSeq 2000	Paired
	SRR2931173	Kinandang	Control	120 min	brep1	Illumina HiSeq 2000	Paired
	SRR2931174	Kinandang	Control	120 min	brep2	Illumina HiSeq 2000	Paired
	SRR2931209	Kinandang	Heat	120 min	brep1	Illumina HiSeq 2000	Paired
	SRR2931210	Kinandang	Heat	120 min	brep2	Illumina HiSeq 2000	Paired
	SRR2931291	Pandan	Control	120 min	brep1	Illumina HiSeq 2000	Paired
	SRR2931292	Pandan	Control	120 min	brep2	Illumina HiSeq 2000	Paired
	SRR2931327	Pandan	Heat	120 min	brep1	Illumina HiSeq 2000	Paired
	SRR2931328	Pandan	Heat	120 min	brep2	Illumina HiSeq 2000	Paired
	SRR2931409	Tadukan	Control	120 min	brep1	Illumina HiSeq 2000	Paired
	SRR2931410	Tadukan	Control	120 min	brep2	Illumina HiSeq 2000	Paired
	SRR2931445	Tadukan	Heat	120 min	brep1	Illumina HiSeq 2000	Paired
	SRR2931446	Tadukan	Heat	120 min	brep2	Illumina HiSeq 2000	Paired
	SRR2931056	Azuenca	Control	135 min	brep1	Illumina HiSeq 2000	Paired
	SRR2931057	Azuenca	Control	135 min	brep2	Illumina HiSeq 2000	Paired
	SRR2931091	Azuenca	Heat	135 min	brep1	Illumina HiSeq 2000	Paired
	SRR2931092	Azuenca	Heat	135 min	brep2	Illumina HiSeq 2000	Paired
	SRR2931107	Azuenca	Recov_Heat	135 min	brep1	Illumina HiSeq 2000	Paired
	SRR2931108	Azuenca	Recov_Heat	135 min	brep2	Illumina HiSeq 2000	Paired
	SRR2931175	Kinandang	Control	135 min	brep1	Illumina HiSeq 2000	Paired
	SRR2931176	Kinandang	Control	135 min	brep2	Illumina HiSeq 2000	Paired
	SRR2931211	Kinandang	Heat	135 min	brep1	Illumina HiSeq 2000	Paired
	SRR2931212	Kinandang	Heat	135 min	brep2	Illumina HiSeq 2000	Paired
	SRR2931293	Pandan	Control	135 min	brep1	Illumina HiSeq 2000	Paired
	SRR2931294	Pandan	Control	135 min	brep2	Illumina HiSeq 2000	Paired
	SRR2931329	Pandan	Heat	135 min	brep1	Illumina HiSeq 2000	Paired
	SRR2931330	Pandan	Heat	135 min	brep2	Illumina HiSeq 2000	Paired
	SRR2931345	Pandan	Recov_Heat	135 min	brep1	Illumina HiSeq 2000	Paired
	SRR2931346	Pandan	Recov_Heat	135 min	brep2	Illumina HiSeq 2000	Paired
	SRR2931411	Tadukan	Control	135 min	brep1	Illumina HiSeq 2000	Paired
	SRR2931412	Tadukan	Control	135 min	brep2	Illumina HiSeq 2000	Paired
	SRR2931447	Tadukan	Heat	135 min	brep1	Illumina HiSeq 2000	Paired
	SRR2931448	Tadukan	Heat	135 min	brep2	Illumina HiSeq 2000	Paired
	SRR2931463	Tadukan	Recov_Heat	135 min	brep1	Illumina HiSeq 2000	Paired
	SRR2931464	Tadukan	Recov_Heat	135 min	brep2	Illumina HiSeq 2000	Paired
	SRR2931040	Azuenca	Control	15 min	brep1	Illumina HiSeq 2000	Paired
	SRR2931041	Azuenca	Control	15 min	brep2	Illumina HiSeq 2000	Paired
	SRR2931075	Azuenca	Heat	15 min	brep1	Illumina HiSeq 2000	Paired
	SRR2931076	Azuenca	Heat	15 min	brep2	Illumina HiSeq 2000	Paired
	SRR2931159	Kinandang	Control	15 min	brep1	Illumina HiSeq 2000	Paired
	SRR2931160	Kinandang	Control	15 min	brep2	Illumina HiSeq 2000	Paired
	SRR2931195	Kinandang	Heat	15 min	brep1	Illumina HiSeq 2000	Paired
	SRR2931196	Kinandang	Heat	15 min	brep2	Illumina HiSeq 2000	Paired
	SRR2931277	Pandan	Control	15 min	brep1	Illumina HiSeq 2000	Paired
	SRR2931278	Pandan	Control	15 min	brep2	Illumina HiSeq 2000	Paired
	SRR2931313	Pandan	Heat	15 min	brep1	Illumina HiSeq 2000	Paired
	SRR2931314	Pandan	Heat	15 min	brep2	Illumina HiSeq 2000	Paired
	SRR2931395	Tadukan	Control	15 min	brep1	Illumina HiSeq 2000	Paired
	SRR2931396	Tadukan	Control	15 min	brep2	Illumina HiSeq 2000	Paired
	SRR2931431	Tadukan	Heat	15 min	brep1	Illumina HiSeq 2000	Paired
	SRR2931432	Tadukan	Heat	15 min	brep2	Illumina HiSeq 2000	Paired
	SRR2931177	Kinandang	Control	150 min	brep1	Illumina HiSeq 2000	Paired
	SRR2931178	Kinandang	Control	150 min	brep2	Illumina HiSeq 2000	Paired
	SRR2931213	Kinandang	Heat	150 min	brep1	Illumina HiSeq 2000	Paired
	SRR2931214	Kinandang	Heat	150 min	brep2	Illumina HiSeq 2000	Paired
	SRR2931228	Kinandang	Recov_Heat	150 min	brep1	Illumina HiSeq 2000	Paired
	SRR2931229	Kinandang	Recov_Heat	150 min	brep2	Illumina HiSeq 2000	Paired
	SRR2931295	Pandan	Control	150 min	brep1	Illumina HiSeq 2000	Paired
	SRR2931296	Pandan	Control	150 min	brep2	Illumina HiSeq 2000	Paired
	SRR2931331	Pandan	Heat	150 min	brep1	Illumina HiSeq 2000	Paired
	SRR2931332	Pandan	Heat	150 min	brep2	Illumina HiSeq 2000	Paired
	SRR2931347	Pandan	Recov_Heat	150 min	brep1	Illumina HiSeq 2000	Paired
	SRR2931348	Pandan	Recov_Heat	150 min	brep2	Illumina HiSeq 2000	Paired
	SRR2931413	Tadukan	Control	150 min	brep1	Illumina HiSeq 2000	Paired
	SRR2931414	Tadukan	Control	150 min	brep2	Illumina HiSeq 2000	Paired
	SRR2931449	Tadukan	Heat	150 min	brep1	Illumina HiSeq 2000	Paired
	SRR2931450	Tadukan	Heat	150 min	brep2	Illumina HiSeq 2000	Paired
	SRR2931465	Tadukan	Recov_Heat	150 min	brep1	Illumina HiSeq 2000	Paired
	SRR2931466	Tadukan	Recov_Heat	150 min	brep2	Illumina HiSeq 2000	Paired
	SRR2931059	Azuenca	Control	165 min	brep1	Illumina HiSeq 2000	Paired
	SRR2931060	Azuenca	Control	165 min	brep2	Illumina HiSeq 2000	Paired
	SRR2931095	Azuenca	Heat	165 min	brep1	Illumina HiSeq 2000	Paired
	SRR2931096	Azuenca	Heat	165 min	brep2	Illumina HiSeq 2000	Paired
	SRR2931111	Azuenca	Recov_Heat	165 min	brep1	Illumina HiSeq 2000	Paired
	SRR2931112	Azuenca	Recov_Heat	165 min	brep2	Illumina HiSeq 2000	Paired
	SRR2931179	Kinandang	Control	165 min	brep1	Illumina HiSeq 2000	Paired
	SRR2931180	Kinandang	Control	165 min	brep2	Illumina HiSeq 2000	Paired
	SRR2931215	Kinandang	Heat	165 min	brep1	Illumina HiSeq 2000	Paired
	SRR2931216	Kinandang	Heat	165 min	brep2	Illumina HiSeq 2000	Paired
	SRR2931230	Kinandang	Recov_Heat	165 min	brep1	Illumina HiSeq 2000	Paired
	SRR2931231	Kinandang	Recov_Heat	165 min	brep2	Illumina HiSeq 2000	Paired
	SRR2931297	Pandan	Control	165 min	brep1	Illumina HiSeq 2000	Paired
	SRR2931298	Pandan	Control	165 min	brep2	Illumina HiSeq 2000	Paired
	SRR2931333	Pandan	Heat	165 min	brep1	Illumina HiSeq 2000	Paired
	SRR2931334	Pandan	Heat	165 min	brep2	Illumina HiSeq 2000	Paired
	SRR2931349	Pandan	Recov_Heat	165 min	brep1	Illumina HiSeq 2000	Paired
	SRR2931350	Pandan	Recov_Heat	165 min	brep2	Illumina HiSeq 2000	Paired
	SRR2931415	Tadukan	Control	165 min	brep1	Illumina HiSeq 2000	Paired
	SRR2931416	Tadukan	Control	165 min	brep2	Illumina HiSeq 2000	Paired
	SRR2931451	Tadukan	Heat	165 min	brep1	Illumina HiSeq 2000	Paired
	SRR2931452	Tadukan	Heat	165 min	brep2	Illumina HiSeq 2000	Paired
	SRR2931467	Tadukan	Recov_Heat	165 min	brep1	Illumina HiSeq 2000	Paired
	SRR2931468	Tadukan	Recov_Heat	165 min	brep2	Illumina HiSeq 2000	Paired
	SRR2931061	Azuenca	Control	180 min	brep1	Illumina HiSeq 2000	Paired
	SRR2931062	Azuenca	Control	180 min	brep2	Illumina HiSeq 2000	Paired
	SRR2931097	Azuenca	Heat	180 min	brep1	Illumina HiSeq 2000	Paired
	SRR2931098	Azuenca	Heat	180 min	brep2	Illumina HiSeq 2000	Paired
	SRR2931113	Azuenca	Recov_Heat	180 min	brep1	Illumina HiSeq 2000	Paired
	SRR2931114	Azuenca	Recov_Heat	180 min	brep2	Illumina HiSeq 2000	Paired
	SRR2931181	Kinandang	Control	180 min	brep1	Illumina HiSeq 2000	Paired
	SRR2931182	Kinandang	Control	180 min	brep2	Illumina HiSeq 2000	Paired
	SRR2931217	Kinandang	Heat	180 min	brep1	Illumina HiSeq 2000	Paired
	SRR2931218	Kinandang	Heat	180 min	brep2	Illumina HiSeq 2000	Paired
	SRR2931232	Kinandang	Recov_Heat	180 min	brep1	Illumina HiSeq 2000	Paired
	SRR2931233	Kinandang	Recov_Heat	180 min	brep2	Illumina HiSeq 2000	Paired
	SRR2931299	Pandan	Control	180 min	brep1	Illumina HiSeq 2000	Paired
	SRR2931300	Pandan	Control	180 min	brep2	Illumina HiSeq 2000	Paired
	SRR2931335	Pandan	Heat	180 min	brep1	Illumina HiSeq 2000	Paired
	SRR2931336	Pandan	Heat	180 min	brep2	Illumina HiSeq 2000	Paired
	SRR2931351	Pandan	Recov_Heat	180 min	brep1	Illumina HiSeq 2000	Paired
	SRR2931352	Pandan	Recov_Heat	180 min	brep2	Illumina HiSeq 2000	Paired
	SRR2931417	Tadukan	Control	180 min	brep1	Illumina HiSeq 2000	Paired
	SRR2931418	Tadukan	Control	180 min	brep2	Illumina HiSeq 2000	Paired
	SRR2931453	Tadukan	Heat	180 min	brep1	Illumina HiSeq 2000	Paired
	SRR2931454	Tadukan	Heat	180 min	brep2	Illumina HiSeq 2000	Paired
	SRR2931469	Tadukan	Recov_Heat	180 min	brep1	Illumina HiSeq 2000	Paired
	SRR2931470	Tadukan	Recov_Heat	180 min	brep2	Illumina HiSeq 2000	Paired
	SRR2931063	Azuenca	Control	195 min	brep1	Illumina HiSeq 2000	Paired
	SRR2931064	Azuenca	Control	195 min	brep2	Illumina HiSeq 2000	Paired
	SRR2931099	Azuenca	Heat	195 min	brep1	Illumina HiSeq 2000	Paired
	SRR2931100	Azuenca	Heat	195 min	brep2	Illumina HiSeq 2000	Paired
	SRR2931115	Azuenca	Recov_Heat	195 min	brep1	Illumina HiSeq 2000	Paired
	SRR2931116	Azuenca	Recov_Heat	195 min	brep2	Illumina HiSeq 2000	Paired
	SRR2931183	Kinandang	Control	195 min	brep1	Illumina HiSeq 2000	Paired
	SRR2931184	Kinandang	Control	195 min	brep2	Illumina HiSeq 2000	Paired
	SRR2931219	Kinandang	Heat	195 min	brep1	Illumina HiSeq 2000	Paired
	SRR2931220	Kinandang	Heat	195 min	brep2	Illumina HiSeq 2000	Paired
	SRR2931234	Kinandang	Recov_Heat	195 min	brep1	Illumina HiSeq 2000	Paired
	SRR2931235	Kinandang	Recov_Heat	195 min	brep2	Illumina HiSeq 2000	Paired
	SRR2931301	Pandan	Control	195 min	brep1	Illumina HiSeq 2000	Paired
	SRR2931302	Pandan	Control	195 min	brep2	Illumina HiSeq 2000	Paired
	SRR2931337	Pandan	Heat	195 min	brep1	Illumina HiSeq 2000	Paired
	SRR2931338	Pandan	Heat	195 min	brep2	Illumina HiSeq 2000	Paired
	SRR2931353	Pandan	Recov_Heat	195 min	brep1	Illumina HiSeq 2000	Paired
	SRR2931354	Pandan	Recov_Heat	195 min	brep2	Illumina HiSeq 2000	Paired
	SRR2931419	Tadukan	Control	195 min	brep1	Illumina HiSeq 2000	Paired
	SRR2931420	Tadukan	Control	195 min	brep2	Illumina HiSeq 2000	Paired
	SRR2931455	Tadukan	Heat	195 min	brep1	Illumina HiSeq 2000	Paired
	SRR2931456	Tadukan	Heat	195 min	brep2	Illumina HiSeq 2000	Paired
	SRR2931471	Tadukan	Recov_Heat	195 min	brep1	Illumina HiSeq 2000	Paired
	SRR2931472	Tadukan	Recov_Heat	195 min	brep2	Illumina HiSeq 2000	Paired
	SRR2931065	Azuenca	Control	210 min	brep1	Illumina HiSeq 2000	Paired
	SRR2931066	Azuenca	Control	210 min	brep2	Illumina HiSeq 2000	Paired
	SRR2931101	Azuenca	Heat	210 min	brep1	Illumina HiSeq 2000	Paired
	SRR2931102	Azuenca	Heat	210 min	brep2	Illumina HiSeq 2000	Paired
	SRR2931117	Azuenca	Recov_Heat	210 min	brep1	Illumina HiSeq 2000	Paired
	SRR2931118	Azuenca	Recov_Heat	210 min	brep2	Illumina HiSeq 2000	Paired
	SRR2931185	Kinandang	Control	210 min	brep1	Illumina HiSeq 2000	Paired
	SRR2931186	Kinandang	Control	210 min	brep2	Illumina HiSeq 2000	Paired
	SRR2931221	Kinandang	Heat	210 min	brep1	Illumina HiSeq 2000	Paired
	SRR2931222	Kinandang	Heat	210 min	brep2	Illumina HiSeq 2000	Paired
	SRR2931236	Kinandang	Recov_Heat	210 min	brep1	Illumina HiSeq 2000	Paired
	SRR2931237	Kinandang	Recov_Heat	210 min	brep2	Illumina HiSeq 2000	Paired
	SRR2931303	Pandan	Control	210 min	brep1	Illumina HiSeq 2000	Paired
	SRR2931304	Pandan	Control	210 min	brep2	Illumina HiSeq 2000	Paired
	SRR2931339	Pandan	Heat	210 min	brep1	Illumina HiSeq 2000	Paired
	SRR2931340	Pandan	Heat	210 min	brep2	Illumina HiSeq 2000	Paired
	SRR2931355	Pandan	Recov_Heat	210 min	brep1	Illumina HiSeq 2000	Paired
	SRR2931356	Pandan	Recov_Heat	210 min	brep2	Illumina HiSeq 2000	Paired
	SRR2931421	Tadukan	Control	210 min	brep1	Illumina HiSeq 2000	Paired
	SRR2931422	Tadukan	Control	210 min	brep2	Illumina HiSeq 2000	Paired
	SRR2931457	Tadukan	Heat	210 min	brep1	Illumina HiSeq 2000	Paired
	SRR2931458	Tadukan	Heat	210 min	brep2	Illumina HiSeq 2000	Paired
	SRR2931473	Tadukan	Recov_Heat	210 min	brep1	Illumina HiSeq 2000	Paired
	SRR2931474	Tadukan	Recov_Heat	210 min	brep2	Illumina HiSeq 2000	Paired
	SRR2931067	Azuenca	Control	225 min	brep1	Illumina HiSeq 2000	Paired
	SRR2931068	Azuenca	Control	225 min	brep2	Illumina HiSeq 2000	Paired
	SRR2931069	Azuenca	Control	225 min	brep3	Illumina HiSeq 2000	Paired
	SRR2931103	Azuenca	Heat	225 min	brep1	Illumina HiSeq 2000	Paired
	SRR2931104	Azuenca	Heat	225 min	brep2	Illumina HiSeq 2000	Paired
	SRR2931119	Azuenca	Recov_Heat	225 min	brep1	Illumina HiSeq 2000	Paired
	SRR2931120	Azuenca	Recov_Heat	225 min	brep2	Illumina HiSeq 2000	Paired
	SRR2931187	Kinandang	Control	225 min	brep1	Illumina HiSeq 2000	Paired
	SRR2931188	Kinandang	Control	225 min	brep2	Illumina HiSeq 2000	Paired
	SRR2931223	Kinandang	Heat	225 min	brep1	Illumina HiSeq 2000	Paired
	SRR2931224	Kinandang	Heat	225 min	brep2	Illumina HiSeq 2000	Paired
	SRR2931238	Kinandang	Recov_Heat	225 min	brep1	Illumina HiSeq 2000	Paired
	SRR2931239	Kinandang	Recov_Heat	225 min	brep2	Illumina HiSeq 2000	Paired
	SRR2931305	Pandan	Control	225 min	brep1	Illumina HiSeq 2000	Paired
	SRR2931306	Pandan	Control	225 min	brep2	Illumina HiSeq 2000	Paired
	SRR2931341	Pandan	Heat	225 min	brep1	Illumina HiSeq 2000	Paired
	SRR2931342	Pandan	Heat	225 min	brep2	Illumina HiSeq 2000	Paired
	SRR2931357	Pandan	Recov_Heat	225 min	brep1	Illumina HiSeq 2000	Paired
	SRR2931358	Pandan	Recov_Heat	225 min	brep2	Illumina HiSeq 2000	Paired
	SRR2931423	Tadukan	Control	225 min	brep1	Illumina HiSeq 2000	Paired
	SRR2931424	Tadukan	Control	225 min	brep2	Illumina HiSeq 2000	Paired
	SRR2931459	Tadukan	Heat	225 min	brep1	Illumina HiSeq 2000	Paired
	SRR2931460	Tadukan	Heat	225 min	brep2	Illumina HiSeq 2000	Paired
	SRR2931475	Tadukan	Recov_Heat	225 min	brep1	Illumina HiSeq 2000	Paired
	SRR2931476	Tadukan	Recov_Heat	225 min	brep2	Illumina HiSeq 2000	Paired
	SRR2931189	Kinandang	Control	240 min	brep1	Illumina HiSeq 2000	Paired
	SRR2931190	Kinandang	Control	240 min	brep2	Illumina HiSeq 2000	Paired
	SRR2931225	Kinandang	Heat	240 min	brep1	Illumina HiSeq 2000	Paired
	SRR2931226	Kinandang	Heat	240 min	brep2	Illumina HiSeq 2000	Paired
	SRR2931240	Kinandang	Recov_Heat	240 min	brep1	Illumina HiSeq 2000	Paired
	SRR2931241	Kinandang	Recov_Heat	240 min	brep2	Illumina HiSeq 2000	Paired
	SRR2931307	Pandan	Control	240 min	brep1	Illumina HiSeq 2000	Paired
	SRR2931308	Pandan	Control	240 min	brep2	Illumina HiSeq 2000	Paired
	SRR2931343	Pandan	Heat	240 min	brep1	Illumina HiSeq 2000	Paired
	SRR2931344	Pandan	Heat	240 min	brep2	Illumina HiSeq 2000	Paired
	SRR2931359	Pandan	Recov_Heat	240 min	brep1	Illumina HiSeq 2000	Paired
	SRR2931360	Pandan	Recov_Heat	240 min	brep2	Illumina HiSeq 2000	Paired
	SRR2931425	Tadukan	Control	240 min	brep1	Illumina HiSeq 2000	Paired
	SRR2931426	Tadukan	Control	240 min	brep2	Illumina HiSeq 2000	Paired
	SRR2931461	Tadukan	Heat	240 min	brep1	Illumina HiSeq 2000	Paired
	SRR2931462	Tadukan	Heat	240 min	brep2	Illumina HiSeq 2000	Paired
	SRR2931477	Tadukan	Recov_Heat	240 min	brep1	Illumina HiSeq 2000	Paired
	SRR2931478	Tadukan	Recov_Heat	240 min	brep2	Illumina HiSeq 2000	Paired
	SRR2931043	Azuenca	Control	30 min	brep1	Illumina HiSeq 2000	Paired
	SRR2931042	Azuenca	Control	30 min	brep2	Illumina HiSeq 2000	Paired
	SRR2931077	Azuenca	Heat	30 min	brep1	Illumina HiSeq 2000	Paired
	SRR2931078	Azuenca	Heat	30 min	brep2	Illumina HiSeq 2000	Paired
	SRR2931161	Kinandang	Control	30 min	brep1	Illumina HiSeq 2000	Paired
	SRR2931162	Kinandang	Control	30 min	brep2	Illumina HiSeq 2000	Paired
	SRR2931197	Kinandang	Heat	30 min	brep1	Illumina HiSeq 2000	Paired
	SRR2931198	Kinandang	Heat	30 min	brep2	Illumina HiSeq 2000	Paired
	SRR2931279	Pandan	Control	30 min	brep1	Illumina HiSeq 2000	Paired
	SRR2931280	Pandan	Control	30 min	brep2	Illumina HiSeq 2000	Paired
	SRR2931315	Pandan	Heat	30 min	brep1	Illumina HiSeq 2000	Paired
	SRR2931316	Pandan	Heat	30 min	brep2	Illumina HiSeq 2000	Paired
	SRR2931397	Tadukan	Control	30 min	brep1	Illumina HiSeq 2000	Paired
	SRR2931398	Tadukan	Control	30 min	brep2	Illumina HiSeq 2000	Paired
	SRR2931433	Tadukan	Heat	30 min	brep1	Illumina HiSeq 2000	Paired
	SRR2931434	Tadukan	Heat	30 min	brep2	Illumina HiSeq 2000	Paired
	SRR2931044	Azuenca	Control	45 min	brep1	Illumina HiSeq 2000	Paired
	SRR2931045	Azuenca	Control	45 min	brep2	Illumina HiSeq 2000	Paired
	SRR2931079	Azuenca	Heat	45 min	brep1	Illumina HiSeq 2000	Paired
	SRR2931080	Azuenca	Heat	45 min	brep2	Illumina HiSeq 2000	Paired
	SRR2931163	Kinandang	Control	45 min	brep1	Illumina HiSeq 2000	Paired
	SRR2931164	Kinandang	Control	45 min	brep2	Illumina HiSeq 2000	Paired
	SRR2931199	Kinandang	Heat	45 min	brep1	Illumina HiSeq 2000	Paired
	SRR2931200	Kinandang	Heat	45 min	brep2	Illumina HiSeq 2000	Paired
	SRR2931281	Pandan	Control	45 min	brep1	Illumina HiSeq 2000	Paired
	SRR2931282	Pandan	Control	45 min	brep2	Illumina HiSeq 2000	Paired
	SRR2931317	Pandan	Heat	45 min	brep1	Illumina HiSeq 2000	Paired
	SRR2931318	Pandan	Heat	45 min	brep2	Illumina HiSeq 2000	Paired
	SRR2931399	Tadukan	Control	45 min	brep1	Illumina HiSeq 2000	Paired
	SRR2931400	Tadukan	Control	45 min	brep2	Illumina HiSeq 2000	Paired
	SRR2931435	Tadukan	Heat	45 min	brep1	Illumina HiSeq 2000	Paired
	SRR2931436	Tadukan	Heat	45 min	brep2	Illumina HiSeq 2000	Paired
	SRR2931046	Azuenca	Control	60 min	brep1	Illumina HiSeq 2000	Paired
	SRR2931047	Azuenca	Control	60 min	brep2	Illumina HiSeq 2000	Paired
	SRR2931081	Azuenca	Heat	60 min	brep1	Illumina HiSeq 2000	Paired
	SRR2931082	Azuenca	Heat	60 min	brep2	Illumina HiSeq 2000	Paired
	SRR2931165	Kinandang	Control	60 min	brep1	Illumina HiSeq 2000	Paired
	SRR2931166	Kinandang	Control	60 min	brep2	Illumina HiSeq 2000	Paired
	SRR2931201	Kinandang	Heat	60 min	brep1	Illumina HiSeq 2000	Paired
	SRR2931202	Kinandang	Heat	60 min	brep2	Illumina HiSeq 2000	Paired
	SRR2931283	Pandan	Control	60 min	brep1	Illumina HiSeq 2000	Paired
	SRR2931284	Pandan	Control	60 min	brep2	Illumina HiSeq 2000	Paired
	SRR2931319	Pandan	Heat	60 min	brep1	Illumina HiSeq 2000	Paired
	SRR2931320	Pandan	Heat	60 min	brep2	Illumina HiSeq 2000	Paired
	SRR2931401	Tadukan	Control	60 min	brep1	Illumina HiSeq 2000	Paired
	SRR2931402	Tadukan	Control	60 min	brep2	Illumina HiSeq 2000	Paired
	SRR2931437	Tadukan	Heat	60 min	brep1	Illumina HiSeq 2000	Paired
	SRR2931438	Tadukan	Heat	60 min	brep2	Illumina HiSeq 2000	Paired
	SRR2931048	Azuenca	Control	75 min	brep1	Illumina HiSeq 2000	Paired
	SRR2931049	Azuenca	Control	75 min	brep2	Illumina HiSeq 2000	Paired
	SRR2931083	Azuenca	Heat	75 min	brep1	Illumina HiSeq 2000	Paired
	SRR2931084	Azuenca	Heat	75 min	brep2	Illumina HiSeq 2000	Paired
	SRR2931167	Kinandang	Control	75 min	brep1	Illumina HiSeq 2000	Paired
	SRR2931168	Kinandang	Control	75 min	brep2	Illumina HiSeq 2000	Paired
	SRR2931203	Kinandang	Heat	75 min	brep1	Illumina HiSeq 2000	Paired
	SRR2931204	Kinandang	Heat	75 min	brep2	Illumina HiSeq 2000	Paired
	SRR2931285	Pandan	Control	75 min	brep1	Illumina HiSeq 2000	Paired
	SRR2931286	Pandan	Control	75 min	brep2	Illumina HiSeq 2000	Paired
	SRR2931321	Pandan	Heat	75 min	brep1	Illumina HiSeq 2000	Paired
	SRR2931322	Pandan	Heat	75 min	brep2	Illumina HiSeq 2000	Paired
	SRR2931403	Tadukan	Control	75 min	brep1	Illumina HiSeq 2000	Paired
	SRR2931404	Tadukan	Control	75 min	brep2	Illumina HiSeq 2000	Paired
	SRR2931439	Tadukan	Heat	75 min	brep1	Illumina HiSeq 2000	Paired
	SRR2931440	Tadukan	Heat	75 min	brep2	Illumina HiSeq 2000	Paired
	SRR2931050	Azuenca	Control	90 min	brep1	Illumina HiSeq 2000	Paired
	SRR2931051	Azuenca	Control	90 min	brep2	Illumina HiSeq 2000	Paired
	SRR2931085	Azuenca	Heat	90 min	brep1	Illumina HiSeq 2000	Paired
	SRR2931086	Azuenca	Heat	90 min	brep2	Illumina HiSeq 2000	Paired
	SRR2931169	Kinandang	Control	90 min	brep1	Illumina HiSeq 2000	Paired
	SRR2931170	Kinandang	Control	90 min	brep2	Illumina HiSeq 2000	Paired
	SRR2931205	Kinandang	Heat	90 min	brep1	Illumina HiSeq 2000	Paired
	SRR2931206	Kinandang	Heat	90 min	brep2	Illumina HiSeq 2000	Paired
	SRR2931287	Pandan	Control	90 min	brep1	Illumina HiSeq 2000	Paired
	SRR2931288	Pandan	Control	90 min	brep2	Illumina HiSeq 2000	Paired
	SRR2931323	Pandan	Heat	90 min	brep1	Illumina HiSeq 2000	Paired
	SRR2931324	Pandan	Heat	90 min	brep2	Illumina HiSeq 2000	Paired
	SRR2931405	Tadukan	Control	90 min	brep1	Illumina HiSeq 2000	Paired
	SRR2931406	Tadukan	Control	90 min	brep2	Illumina HiSeq 2000	Paired
	SRR2931441	Tadukan	Heat	90 min	brep1	Illumina HiSeq 2000	Paired
	SRR2931442	Tadukan	Heat	90 min	brep2	Illumina HiSeq 2000	Paired
SRP071314	SRR3212724	IR24	Control	120h	brep1	Illumina HiSeq 2000	single
	SRR3212700	IR24	Control	120h	brep2	Illumina HiSeq 2000	single
	SRR3212716	IR24	Control	3h	brep1	Illumina HiSeq 2000	single
	SRR3212692	IR24	Control	3h	brep2	Illumina HiSeq 2000	single
	SRR3212720	IR24	Control	72h	brep1	Illumina HiSeq 2000	single
	SRR3212696	IR24	Control	72h	brep2	Illumina HiSeq 2000	single
	SRR3212725	IRBB67	Control	120h	brep1	Illumina HiSeq 2000	single
	SRR3212701	IRBB67	Control	120h	brep2	Illumina HiSeq 2000	single
	SRR3212717	IRBB67	Control	3h	brep1	Illumina HiSeq 2000	single
	SRR3212693	IRBB67	Control	3h	brep2	Illumina HiSeq 2000	single
	SRR3212721	IRBB67	Control	72h	brep1	Illumina HiSeq 2000	single
	SRR3212697	IRBB67	Control	72h	brep2	Illumina HiSeq 2000	single
	SRR3212726	IR24	Heat	120h	brep1	Illumina HiSeq 2000	single
	SRR3212702	IR24	Heat	120h	brep2	Illumina HiSeq 2000	single
	SRR3212718	IR24	Heat	3h	brep1	Illumina HiSeq 2000	single
	SRR3212694	IR24	Heat	3h	brep2	Illumina HiSeq 2000	single
	SRR3212722	IR24	Heat	72h	brep1	Illumina HiSeq 2000	single
	SRR3212698	IR24	Heat	72h	brep2	Illumina HiSeq 2000	single
	SRR3212727	IRBB67	Heat	120h	brep1	Illumina HiSeq 2000	single
	SRR3212703	IRBB67	Heat	120h	brep2	Illumina HiSeq 2000	single
	SRR3212719	IRBB67	Heat	3h	brep1	Illumina HiSeq 2000	single
	SRR3212695	IRBB67	Heat	3h	brep2	Illumina HiSeq 2000	single
	SRR3212723	IRBB67	Heat	72h	brep1	Illumina HiSeq 2000	single
	SRR3212699	IRBB67	Heat	72h	brep2	Illumina HiSeq 2000	single
SRP110860	SRR5796940	Nipponbare	Control	10 min	brep1	Illumina HiSeq 2500	single
	SRR5796941	Nipponbare	Control	10 min	brep2	Illumina HiSeq 2500	single
	SRR5796950	Nipponbare	Heat	10 min	brep1	Illumina HiSeq 2500	single
	SRR5796951	Nipponbare	Heat	10 min	brep2	Illumina HiSeq 2500	single
