# Supplementary material for: Reading between the Lines: RNA-seq Data Mining Reveals the Alternative Message of the Rice Leaf Transcriptome in Response to Heat Stress
Source: Plants (Basel). 2021 Aug 11;10(8):1647. doi: 10.3390/plants10081647 (PMC8400768; doi:10.3390/plants10081647)
Supplement: Supplementary file 1 [file plants-10-01647-s001.zip › Supp_files/Table S3.xlsx]

## Sheet: Experiment 1
DE_genes	Gene description			DAS_genes	Gene description
LOC_Os01g02040	retrotransposon protein, putative, unclassified, expressed			LOC_Os07g46660	ubiquitin carboxyl-terminal hydrolase domain containing protein, expressed
LOC_Os01g04280	calmodulin binding protein, putative, expressed			LOC_Os08g17820	retrotransposon protein, putative, unclassified, expressed
LOC_Os01g04360	hsp20/alpha crystallin family protein, putative, expressed			LOC_Os11g43404	expressed protein
LOC_Os01g06460	uncharacterized Cys-rich domain containing protein, putative, expressed
LOC_Os01g06590	zinc finger, C3HC4 type domain containing protein, expressed
LOC_Os01g07360	KIP1, putative, expressed
LOC_Os01g08470	retrotransposon protein, putative, unclassified, expressed
LOC_Os01g09080	WRKY107, expressed
LOC_Os01g09220	transposon protein, putative, CACTA, En/Spm sub-class, expressed
LOC_Os01g10520	expressed protein
LOC_Os01g12490	flavin monooxygenase, putative, expressed
LOC_Os01g13480	glutaredoxin, putative, expressed
LOC_Os01g15640	no apical meristem protein, putative, expressed
LOC_Os01g16960	pyruvate kinase, putative, expressed
LOC_Os01g19870	hydrolase, acting on carbon-nitrogen, putative, expressed
LOC_Os01g20206	methyltransferase, putative, expressed
LOC_Os01g21120	AP2 domain containing protein, expressed
LOC_Os01g21250	late embryogenesis abundant protein, putative, expressed
LOC_Os01g27340	glutathione S-transferase, putative, expressed
LOC_Os01g28790	PRAS-rich protein, putative, expressed
LOC_Os01g29280	expressed protein
LOC_Os01g29330	expressed protein
LOC_Os01g31370	glycosyltransferase, putative, expressed
LOC_Os01g32864	retrotransposon protein, putative, unclassified, expressed
LOC_Os01g32964	protein phosphotase protein, putative, expressed
LOC_Os01g34970	MDR-like ABC transporter, putative, expressed
LOC_Os01g39330	helix-loop-helix DNA-binding domain containing protein, expressed
LOC_Os01g40070	expressed protein
LOC_Os01g43910	CGMC_MAPKCMGC_2.4 - CGMC includes CDA, MAPK, GSK3, and CLKC kinases, expressed
LOC_Os01g47580	lipid phosphatase protein, putative, expressed
LOC_Os01g47760	OsGrx_I1 - glutaredoxin subgroup III, expressed
LOC_Os01g48190	drought induced 19 protein, putative, expressed
LOC_Os01g48446	no apical meristem protein, putative, expressed
LOC_Os01g49320	glycosyl hydrolase, putative, expressed
LOC_Os01g49820	lipid phosphatase protein, putative, expressed
LOC_Os01g50100	ABC transporter, ATP-binding protein, putative, expressed
LOC_Os01g50370	STE_MEKK_ste11_MAP3K.4 - STE kinases include homologs to sterile 7, sterile 11 and sterile 20 from yeast, expressed
LOC_Os01g53920	receptor-like protein kinase 5 precursor, putative, expressed
LOC_Os01g54510	MAC/Perforin domain containing protein, putative, expressed
LOC_Os01g54700	retrotransposon protein, putative, unclassified, expressed
LOC_Os01g56220	expressed protein
LOC_Os01g56330	TKL_IRAK_CrRLK1L-1.5 - The CrRLK1L-1 subfamily has homology to the CrRLK1L homolog, expressed
LOC_Os01g56560	cyclase/dehydrase family protein, expressed
LOC_Os01g57073	insulin-degrading enzyme, putative, expressed
LOC_Os01g57730	peroxidase precursor, putative, expressed
LOC_Os01g59020	cytochrome P450, putative, expressed
LOC_Os01g59670	expressed protein
LOC_Os01g59680	NHL25, putative, expressed
LOC_Os01g59900	expressed protein
LOC_Os01g60600	WRKY108, expressed
LOC_Os01g60640	WRKY21, expressed
LOC_Os01g60830	expressed protein
LOC_Os01g61080	WRKY24, expressed
LOC_Os01g61510	ammonium transporter protein, putative, expressed
LOC_Os01g61980	expressed protein
LOC_Os01g61990	ankyrin repeat-containing protein, putative, expressed
LOC_Os01g62670	avr9/Cf-9 rapidly elicited protein, putative, expressed
LOC_Os01g62950	ras-related protein, putative, expressed
LOC_Os01g64440	expressed protein
LOC_Os01g64780	COV1, putative, expressed
LOC_Os01g65780	glycosyl transferase, putative, expressed
LOC_Os01g65950	thioesterase family protein, putative, expressed
LOC_Os01g66230	csAtPR5, putative, expressed
LOC_Os01g66240	mitochondrion protein, putative, expressed
LOC_Os01g66530	ARGOS, putative, expressed
LOC_Os01g66860	serine/threonine protein kinase, putative, expressed
LOC_Os01g66890	BTBZ1 - Bric-a-Brac, Tramtrack, and Broad Complex BTB domain with TAZ zinc finger and Calmodulin-binding domains, expressed
LOC_Os01g67600	CXE carboxylesterase, putative, expressed
LOC_Os01g67810	transposon protein, putative, unclassified, expressed
LOC_Os01g67820	exo70 exocyst complex subunit domain containing protein, expressed
LOC_Os01g68060	copine, putative, expressed
LOC_Os01g70080	NB-ARC domain containing protein, expressed
LOC_Os01g70790	SRC2 protein, putative, expressed
LOC_Os01g70820	lumenal PsbP, putative, expressed
LOC_Os01g72000	armadillo repeat-containing protein, putative, expressed
LOC_Os01g72080	calmodulin-like protein 1, putative, expressed
LOC_Os01g72810	secreted glycoprotein, putative, expressed
LOC_Os01g74370	domain of unknown function DUF966 domain containing protein, expressed
LOC_Os02g02600	serine/threonine-protein kinase Cx32, chloroplast precursor, putative, expressed
LOC_Os02g02780	protein kinase family protein, putative, expressed
LOC_Os02g02840	ras-related protein, putative, expressed
LOC_Os02g03400	microtubule associated protein, putative, expressed
LOC_Os02g03410	CAMK_CAMK_like.12 - CAMK includes calcium/calmodulin depedent protein kinases, expressed
LOC_Os02g04130	DUF1645 domain containing protein, putative, expressed
LOC_Os02g05040	cyclin-related protein, putative, expressed
LOC_Os02g06930	protein kinase, putative, expressed
LOC_Os02g07750	cell cycle control protein, putative, expressed
LOC_Os02g08420	cinnamoyl CoA reductase, putative, expressed
LOC_Os02g11070	3-ketoacyl-CoA synthase, putative, expressed
LOC_Os02g11859	expressed protein
LOC_Os02g12480	expressed protein
LOC_Os02g13300	mitochondrial carrier protein, putative, expressed
LOC_Os02g13304	expressed protein
LOC_Os02g18640	OsFBX45 - F-box domain containing protein, expressed
LOC_Os02g19650	hydrolase, alpha/beta fold family domain containing protein, expressed
LOC_Os02g19924	aminotransferase, classes I and II, domain containing protein, expressed
LOC_Os02g20970	C2 domain containing protein, putative, expressed
LOC_Os02g21040	aspartic proteinase nepenthesin precursor, putative, expressed
LOC_Os02g22160	DNA binding protein, putative, expressed
LOC_Os02g24080	SNARE domain containing protein, putative, expressed
LOC_Os02g26430	WRKY42, expressed
LOC_Os02g27310	TKL_IRAK_DUF26-lc.6 - DUF26 kinases have homology to DUF26 containing loci, expressed
LOC_Os02g28340	transferase family protein, putative, expressed
LOC_Os02g33680	U-box domain containing protein, expressed
LOC_Os02g35329	RING-H2 finger protein ATL3F, putative, expressed
LOC_Os02g35870	galactosyltransferase, putative, expressed
LOC_Os02g36340	riboflavin biosynthesis protein ribAB, chloroplast precursor, putative, expressed
LOC_Os02g37290	heavy metal associated domain containing protein, expressed
LOC_Os02g37590	glycerophosphoryl diester phosphodiesterase family protein, putative, expressed
LOC_Os02g38140	glycosyl transferase family 17 protein, putative, expressed
LOC_Os02g39200	nucleotide-sugar transporter family protein, putative, expressed
LOC_Os02g40664	zinc finger family protein, putative, expressed
LOC_Os02g41510	MYB family transcription factor, putative, expressed
LOC_Os02g41520	glycosyl transferase 8 domain containing protein, putative, expressed
LOC_Os02g41954	gibberellin 2-beta-dioxygenase 7, putative, expressed
LOC_Os02g42585	AP2 domain containing protein, expressed
LOC_Os02g43790	ethylene-responsive transcription factor, putative, expressed
LOC_Os02g44630	aquaporin protein, putative, expressed
LOC_Os02g44980	transmembrane amino acid transporter protein, putative, expressed
LOC_Os02g45120	expressed protein
LOC_Os02g45420	AP2 domain containing protein, expressed
LOC_Os02g45450	dehydration-responsive element-binding protein, putative, expressed
LOC_Os02g46830	expressed protein
LOC_Os02g46910	glycosyl hydrolases family 16, putative, expressed
LOC_Os02g48350	diacylglycerol O-acyltransferase, putative, expressed
LOC_Os02g48470	expressed protein
LOC_Os02g48980	GPI-anchored protein, putative, expressed
LOC_Os02g48990	phosphatidylinositol transfer, putative, expressed
LOC_Os02g50600	glycosyl transferase 8 domain containing protein, putative, expressed
LOC_Os02g50940	NHL repeat-containing protein, putative, expressed
LOC_Os02g52040	phosphate-induced protein 1 conserved region domain containing protein, expressed
LOC_Os02g52170	expressed protein
LOC_Os02g53750	tyrosine protein kinase domain containing protein, putative, expressed
LOC_Os02g53790	adenylate kinase, putative, expressed
LOC_Os02g55970	ANTH, putative, expressed
LOC_Os02g56380	OsWAK21 - OsWAK receptor-like cytoplasmic kinase OsWAK-RLCK, expressed
LOC_Os02g56930	expressed protein
LOC_Os02g57140	expressed protein
LOC_Os02g58080	transporter, major facilitator family, putative, expressed
LOC_Os03g01740	expressed protein
LOC_Os03g02920	peroxidase precursor, putative, expressed
LOC_Os03g03790	AMP-binding domain containing protein, expressed
LOC_Os03g04130	AMP-binding domain containing protein, expressed
LOC_Os03g04270	OsFBL10 - F-box domain and LRR containing protein, expressed
LOC_Os03g05200	DENN domain containing protein, expressed
LOC_Os03g05470	tyrosine protein kinase domain containing protein, putative, expressed
LOC_Os03g05620	inorganic phosphate transporter, putative, expressed
LOC_Os03g05920	expressed protein
LOC_Os03g06090	high-affinity nickel-transport family protein, putative, expressed
LOC_Os03g07340	ribosomal L18p/L5e family protein, putative, expressed
LOC_Os03g08310	ZIM domain containing protein, putative, expressed
LOC_Os03g08550	STRUBBELIG-RECEPTOR FAMILY 6 precursor, putative, expressed
LOC_Os03g08860	GRAM domain containing protein, expressed
LOC_Os03g08870	expressed protein
LOC_Os03g08940	expressed protein
LOC_Os03g09170	ethylene-responsive transcription factor, putative, expressed
LOC_Os03g10300	haemolysin-III, putative, expressed
LOC_Os03g10640	calcium-transporting ATPase, plasma membrane-type, putative, expressed
LOC_Os03g11900	transporter family protein, putative, expressed
LOC_Os03g11980	beta-hexosaminidase precursor, putative, expressed
LOC_Os03g12110	homocysteine S-methyltransferase protein, putative, expressed
LOC_Os03g12560	expressed protein
LOC_Os03g13590	potyvirus VPg interacting protein, putative, expressed
LOC_Os03g13810	expressed protein
LOC_Os03g14370	ACT domain containing protein, expressed
LOC_Os03g15570	STE_MEKK_ste11_MAP3K.12 - STE kinases include homologs to sterile 7, sterile 11 and sterile 20 from yeast, expressed
LOC_Os03g15750	ASC1, putative, expressed
LOC_Os03g15770	tyrosine protein kinase domain containing protein, putative, expressed
LOC_Os03g15780	anthranilate synthase component I-1, chloroplast precursor, putative, expressed
LOC_Os03g16700	initiator-binding protein, putative, expressed
LOC_Os03g17000	NAD dependent epimerase/dehydratase family domain containing protein, expressed
LOC_Os03g17700	CGMC_MAPKCGMC_2_ERK.2 - CGMC includes CDA, MAPK, GSK3, and CLKC kinases, expressed
LOC_Os03g17740	transporter, putative, expressed
LOC_Os03g18150	protein phosphatase 2C, putative, expressed
LOC_Os03g18740	oxidoreductase, short chain dehydrogenase/reductase family, putative, expressed
LOC_Os03g18820	glycosyltransferase, putative, expressed
LOC_Os03g18910	COBRA-like protein 7 precursor, putative, expressed
LOC_Os03g19020	PHD-finger family protein, expressed
LOC_Os03g19070	long cell-linked locus protein, putative, expressed
LOC_Os03g20380	CAMK_KIN1/SNF1/Nim1_like.2 - CAMK includes calcium/calmodulin depedent protein kinases, expressed
LOC_Os03g20840	disease resistance RPP13-like protein 1, putative, expressed
LOC_Os03g20949	phospholipid-transporting ATPase, putative, expressed
LOC_Os03g27080	calmodulin-binding transcription activator 2, putative, expressed
LOC_Os03g27960	sodium/calcium exchanger protein, putative, expressed
LOC_Os03g32230	ZOS3-12 - C2H2 zinc finger protein, expressed
LOC_Os03g40930	expressed protein
LOC_Os03g45730	DNA-binding protein-like, putative, expressed
LOC_Os03g46884	transposon protein, putative, CACTA, En/Spm sub-class, expressed
LOC_Os03g47530	glycosyl transferase 8 domain containing protein, putative, expressed
LOC_Os03g47610	thiamine biosynthesis protein thiC, putative, expressed
LOC_Os03g47990	OB-fold nucleic acid binding domain containing protein, putative, expressed
LOC_Os03g48000	CorA-like magnesium transporter protein, putative, expressed
LOC_Os03g49180	alkaline phytoceramidase, putative, expressed
LOC_Os03g50280	GLTP domain containing protein, putative, expressed
LOC_Os03g50560	RNA recognition motif containing protein, putative, expressed
LOC_Os03g51390	expressed protein
LOC_Os03g52410	expressed protein
LOC_Os03g52720	magnesium-dependent phosphatase 1, putative, expressed
LOC_Os03g52760	kinase, pfkB family, putative, expressed
LOC_Os03g52940	expressed protein
LOC_Os03g53020	helix-loop-helix DNA-binding domain containing protein, expressed
LOC_Os03g53660	Myosin head domain containing protein, expressed
LOC_Os03g55320	protein phosphatase 2C, putative, expressed
LOC_Os03g55430	expressed protein
LOC_Os03g55540	ZOS3-18 - C2H2 zinc finger protein, expressed
LOC_Os03g55800	cytochrome P450, putative, expressed
LOC_Os03g56250	LRR receptor-like protein kinase, putative, expressed
LOC_Os03g56260	kinesin motor domain containing protein, putative, expressed
LOC_Os03g57310	syntaxin, putative, expressed
LOC_Os03g57450	CAMK_CAMK_like.2 - CAMK includes calcium/calmodulin depedent protein kinases, expressed
LOC_Os03g58740	expressed protein
LOC_Os03g59070	phosphatase, putative, expressed
LOC_Os03g60220	DUF567 domain containing protein, putative, expressed
LOC_Os03g60380	cinnamoyl CoA reductase, putative, expressed
LOC_Os03g60570	ZOS3-22 - C2H2 zinc finger protein, expressed
LOC_Os03g61670	calreticulin precursor, putative, expressed
LOC_Os03g62090	CESA5 - cellulose synthase, expressed
LOC_Os03g63710	GTPase-activating protein, putative, expressed
LOC_Os04g01690	pyridoxal-dependent decarboxylase protein, putative, expressed
LOC_Os04g01710	cysteine proteinase At4g11310 precursor, putative, expressed
LOC_Os04g01780	uncharacterized ACR, COG1399 family protein, expressed
LOC_Os04g10460	amidase, putative, expressed
LOC_Os04g15920	dehydrogenase, putative, expressed
LOC_Os04g16450	aquaporin protein, putative, expressed
LOC_Os04g32480	zinc-finger protein, putative, expressed
LOC_Os04g32920	potassium transporter, putative, expressed
LOC_Os04g33640	glycosyl hydrolases family 17, putative, expressed
LOC_Os04g34140	U-box protein CMPG1, putative, expressed
LOC_Os04g34610	expressed protein
LOC_Os04g36720	ferric-chelate reductase, putative, expressed
LOC_Os04g37660	protein phosphotase protein, putative, expressed
LOC_Os04g37670	steroid nuclear receptor, ligand-binding, putative, expressed
LOC_Os04g39080	OsFBX140 - F-box domain containing protein, expressed
LOC_Os04g39290	heavy metal transport/detoxification protein, putative, expressed
LOC_Os04g41759	expressed protein
LOC_Os04g41860	expressed protein
LOC_Os04g41960	NADP-dependent oxidoreductase, putative, expressed
LOC_Os04g42290	methyladenine glycosylase, putative, expressed
LOC_Os04g43440	NB-ARC/LRR disease resistance protein, putative, expressed
LOC_Os04g43680	MYB family transcription factor, putative, expressed
LOC_Os04g43820	expressed protein
LOC_Os04g44320	transposon protein, putative, unclassified, expressed
LOC_Os04g44550	CHCH domain containing protein, expressed
LOC_Os04g44750	transporter family protein, putative, expressed
LOC_Os04g46970	glucosyltransferase, putative, expressed
LOC_Os04g47720	cis-zeatin O-glucosyltransferase, putative, expressed
LOC_Os04g48130	OsRhmbd11 - Putative Rhomboid homologue, expressed
LOC_Os04g48290	MATE efflux family protein, putative, expressed
LOC_Os04g49410	expansin precursor, putative, expressed
LOC_Os04g49650	DUF581 domain containing protein, expressed
LOC_Os04g50720	ara54-like RING finger protein, putative, expressed
LOC_Os04g51040	OsWAK50 - OsWAK receptor-like protein kinase, expressed
LOC_Os04g51460	glycosyl hydrolases family 16, putative, expressed
LOC_Os04g51794	DNA binding protein, putative, expressed
LOC_Os04g51950	serine/threonine-protein kinase HT1, putative, expressed
LOC_Os04g51970	synaptic vesicle 2-related protein, putative, expressed
LOC_Os04g52750	expressed protein
LOC_Os04g53800	leucoanthocyanidin reductase, putative, expressed
LOC_Os04g54360	glycosyl transferase 8 domain containing protein, putative, expressed
LOC_Os04g57200	heavy metal transport/detoxification protein, putative, expressed
LOC_Os04g57810	GA18008-PA, putative, expressed
LOC_Os04g58810	CAF1 family ribonuclease containing protein, putative, expressed
LOC_Os04g59140	expressed protein
LOC_Os05g01350	retrotransposon protein, putative, unclassified, expressed
LOC_Os05g01940	zinc finger, RING-type, putative, expressed
LOC_Os05g02200	cysteine-rich repeat secretory protein 55 precursor, putative, expressed
LOC_Os05g02940	calcium-transporting ATPase 2, endoplasmic reticulum-type, putative, expressed
LOC_Os05g03620	TKL_IRAK_CR4L.4 - The CR4L subfamily has homology with Crinkly4, expressed
LOC_Os05g03740	transcription factor TF2, putative, expressed
LOC_Os05g05310	Fibronectin type III domain containing protein, expressed
LOC_Os05g05620	glutathione S-transferase, putative, expressed
LOC_Os05g05670	1-aminocyclopropane-1-carboxylate oxidase, putative, expressed
LOC_Os05g06940	relA-SpoT like protein RSH4, putative, expressed
LOC_Os05g07880	phospholipase D, putative, expressed
LOC_Os05g07890	embryo-specific 3, putative, expressed
LOC_Os05g08860	expressed protein
LOC_Os05g08890	transposable element protein, putative, containing Pfam profile: PF03108, MuDR, expressed
LOC_Os05g08900	expressed protein
LOC_Os05g09020	WRKY67, expressed
LOC_Os05g16640	DUF630/DUF632 domains containing protein, putative, expressed
LOC_Os05g21180	phosphatidic acid phosphatase-related, putative, expressed
LOC_Os05g24010	receptor protein kinase-like, putative, expressed
LOC_Os05g25920	expressed protein
LOC_Os05g27730	WRKY53, expressed
LOC_Os05g28950	CAAX amino terminal protease family protein, putative, expressed
LOC_Os05g30454	thiamin pyrophosphokinase 1, putative, expressed
LOC_Os05g30980	RNA recognition motif containing protein, putative, expressed
LOC_Os05g32660	leucine-rich repeat family protein, putative, expressed
LOC_Os05g34270	inactive receptor kinase At1g27190 precursor, putative, expressed
LOC_Os05g34680	expressed protein
LOC_Os05g34950	cysteine-rich receptor-like protein kinase 6 precursor, putative, expressed
LOC_Os05g36260	soluble inorganic pyrophosphatase, putative, expressed
LOC_Os05g37060	MYB family transcription factor, putative, expressed
LOC_Os05g37080	No apical meristem protein, putative, expressed
LOC_Os05g37160	tubulin/FtsZ domain containing protein, putative, expressed
LOC_Os05g39060	expressed protein
LOC_Os05g39410	expressed protein
LOC_Os05g39610	exo70 exocyst complex subunit domain containing protein, expressed
LOC_Os05g39730	SAG20, putative, expressed
LOC_Os05g41150	expressed protein
LOC_Os05g41370	TKL_IRAK_DUF26-la.1 - DUF26 kinases have homology to DUF26 containing loci, expressed
LOC_Os05g41580	calcium-transporting ATPase, plasma membrane-type, putative, expressed
LOC_Os05g41610	glycosyl hydrolases family 17, putative, expressed
LOC_Os05g43530	CSLC7 - cellulose synthase-like family C, expressed
LOC_Os05g45210	respiratory burst oxidase, putative, expressed
LOC_Os05g45410	HSF-type DNA-binding domain containing protein, expressed
LOC_Os05g46020	WRKY7, expressed
LOC_Os05g46760	STE_MEKK_ste11_MAP3K.19 - STE kinases include homologs to sterile 7, sterile 11 and sterile 20 from yeast, expressed
LOC_Os05g48930	OsGrx_S2 - glutaredoxin subgroup III, expressed
LOC_Os05g48980	ras-related protein, putative, expressed
LOC_Os05g49260	transporter family protein, putative, expressed
LOC_Os05g49350	DUF1645 domain containing protein, putative, expressed
LOC_Os05g49770	CTP synthase, putative, expressed
LOC_Os05g49860	Core histone H2A/H2B/H3/H4 domain containing protein, putative, expressed
LOC_Os05g50580	OsSCP30 - Putative Serine Carboxypeptidase homologue, expressed
LOC_Os05g50910	extra-large G-protein-related, putative, expressed
LOC_Os05g51130	mitochondrial chaperone BCS1, putative, expressed
LOC_Os06g01990	phosphoglycolate phosphatase, plasmid, putative, expressed
LOC_Os06g02180	CSLD2 - cellulose synthase-like family D, expressed
LOC_Os06g02810	expressed protein
LOC_Os06g04020	histone H1, putative, expressed
LOC_Os06g04230	expressed protein
LOC_Os06g05130	myristoyl-acyl carrier protein thioesterase, chloroplast precursor, putative, expressed
LOC_Os06g06900	helix-loop-helix DNA-binding domain containing protein, expressed
LOC_Os06g07040	OsIAA20 - Auxin-responsive Aux/IAA gene family member, expressed
LOC_Os06g08170	transporter, major facilitator family, putative, expressed
LOC_Os06g09310	zinc finger, C3HC4 type domain containing protein, expressed
LOC_Os06g09370	PTF1, putative, expressed
LOC_Os06g10210	expressed protein
LOC_Os06g10780	AP2 domain containing protein, expressed
LOC_Os06g11860	ethylene-responsive transcription factor, putative, expressed
LOC_Os06g12250	sphingolipid C4-hydroxylase SUR2, putative, expressed
LOC_Os06g13180	metalloendoproteinase 1 precursor, putative, expressed
LOC_Os06g13760	glycosyl transferase 8 domain containing protein, putative, expressed
LOC_Os06g13830	endoglucanase, putative, expressed
LOC_Os06g13870	U-box protein CMPG1, putative, expressed
LOC_Os06g14450	exo70 exocyst complex subunit family protein, putative, expressed
LOC_Os06g28050	expressed protein
LOC_Os06g30150	retrotransposon protein, putative, Ty3-gypsy subclass
LOC_Os06g36990	phospholipid-transporting ATPase 4, putative, expressed
LOC_Os06g38120	low-affinity cation transporter, putative, expressed
LOC_Os06g38780	receptor-like protein kinase 2 precursor, putative, expressed
LOC_Os06g38950	ABC transporter, ATP-binding protein, putative, expressed
LOC_Os06g39750	3-ketoacyl-CoA synthase, putative, expressed
LOC_Os06g44040	DOMON domain containing protein, expressed
LOC_Os06g44250	haemolysin-III, putative, expressed
LOC_Os06g44620	AMP-binding domain containing protein, expressed
LOC_Os06g45280	protein kinase APK1B, chloroplast precursor, putative, expressed
LOC_Os06g45570	VQ domain containing protein, putative, expressed
LOC_Os06g46950	EF hand family protein, putative, expressed
LOC_Os06g48160	glycosyl hydrolases family 16, putative, expressed
LOC_Os06g49430	CGMC_MAPKCMGC_2.11 - CGMC includes CDA, MAPK, GSK3, and CLKC kinases, expressed
LOC_Os06g49890	coiled-coil domain-containing protein 90A, mitochondrial precursor, putative, expressed
LOC_Os06g50390	eukaryotic aspartyl protease domain containing protein, expressed
LOC_Os06g50950	GDSL-like lipase/acylhydrolase, putative, expressed
LOC_Os07g05620	CAMK_KIN1/SNF1/Nim1_like.28 - CAMK includes calcium/calmodulin depedent protein kinases, expressed
LOC_Os07g06610	ubiquitin carboxyl-terminal hydrolase domain containing protein, expressed
LOC_Os07g07320	glutathione S-transferase, putative, expressed
LOC_Os07g07974	tesmin/TSO1-like CXC domain containing protein, expressed
LOC_Os07g07990	uncharacterized protein At4g06744 precursor, putative, expressed
LOC_Os07g09420	ATPase, putative, expressed
LOC_Os07g09670	galactosyltransferase family protein, putative, expressed
LOC_Os07g10495	expressed protein
LOC_Os07g13230	eukaryotic initiation factor 5A hypusine, DNA-binding OB fold family protein, expressed
LOC_Os07g13800	cytokinin-N-glucosyltransferase, putative, expressed
LOC_Os07g14650	expressed protein
LOC_Os07g25700	expressed protein
LOC_Os07g28850	retrotransposon protein, putative, unclassified, expressed
LOC_Os07g29224	expressed protein
LOC_Os07g30640	ubiquitin fusion protein, putative, expressed
LOC_Os07g33280	expressed protein
LOC_Os07g33910	transporter family protein, putative, expressed
LOC_Os07g34710	peroxidase precursor, putative, expressed
LOC_Os07g35280	TKL_IRAK_DUF26-lc.1 - DUF26 kinases have homology to DUF26 containing loci, expressed
LOC_Os07g35290	TKL_IRAK_DUF26-lc.10 - DUF26 kinases have homology to DUF26 containing loci, expressed
LOC_Os07g35340	TKL_IRAK_DUF26-lc.14 - DUF26 kinases have homology to DUF26 containing loci, expressed
LOC_Os07g36430	expressed protein
LOC_Os07g36570	KI domain interacting kinase 1, putative, expressed
LOC_Os07g37620	fiber expressed protein, putative, expressed
LOC_Os07g37730	NADH-ubiquinone oxidoreductase, mitochondrial precursor, putative, expressed
LOC_Os07g37890	protein phosphatase 2C, putative, expressed
LOC_Os07g37920	no apical meristem protein, putative, expressed
LOC_Os07g38120	CAMK_CAMK_like.34 - CAMK includes calcium/calmodulin depedent protein kinases, expressed
LOC_Os07g39210	expressed protein
LOC_Os07g40240	GASR9 - Gibberellin-regulated GASA/GAST/Snakin family protein precursor, expressed
LOC_Os07g41310	COBRA, putative, expressed
LOC_Os07g42250	strictosidine synthase, putative, expressed
LOC_Os07g42280	von Willebrand factor type A domain containing protein, expressed
LOC_Os07g42380	RNA recognition motif containing protein, putative, expressed
LOC_Os07g42924	dehydrogenase, putative, expressed
LOC_Os07g42940	CAMK_CAMK_like.7 - CAMK includes calcium/calmodulin depedent protein kinases, expressed
LOC_Os07g42960	phospho-2-dehydro-3-deoxyheptonate aldolase, chloroplast precursor, putative, expressed
LOC_Os07g43160	uncharacterized glycosyl hydrolase Rv2006/MT2062, putative, expressed
LOC_Os07g43170	adenylate kinase, putative, expressed
LOC_Os07g43800	EF hand family protein, putative, expressed
LOC_Os07g44160	retrotransposon protein, putative, unclassified, expressed
LOC_Os07g48280	expressed protein
LOC_Os07g48290	AGC_AGC_other_RS6K_like.2 - ACG kinases include homologs to PKA, PKG and PKC, expressed
LOC_Os07g48430	nucleoside-triphosphatase, putative, expressed
LOC_Os07g48710	VQ domain containing protein, putative, expressed
LOC_Os07g49480	KIP1, putative, expressed
LOC_Os08g01430	OsFBX260 - F-box domain containing protein, expressed
LOC_Os08g01780	OsIAA25 - Auxin-responsive Aux/IAA gene family member, expressed
LOC_Os08g04340	plastocyanin-like domain containing protein, putative, expressed
LOC_Os08g04630	external NADH-ubiquinone oxidoreductase 1, mitochondrial precursor, putative, expressed
LOC_Os08g06560	ribosomal protein L13, putative, expressed
LOC_Os08g10290	SHR5-receptor-like kinase, putative, expressed
LOC_Os08g13570	exo70 exocyst complex subunit family protein, putative, expressed
LOC_Os08g16559	expressed protein
LOC_Os08g28710	receptor protein kinase CRINKLY4 precursor, putative, expressed
LOC_Os08g29570	pleiotropic drug resistance protein 3, putative, expressed
LOC_Os08g34290	chorismate mutase, chloroplast precursor, putative, expressed
LOC_Os08g35110	OsSAUR33 - Auxin-responsive SAUR gene family member, expressed
LOC_Os08g35190	auxin-repressed protein, putative, expressed
LOC_Os08g38210	transcription factor BIM2, putative, expressed
LOC_Os08g38850	phosphatidylinositol transfer, putative, expressed
LOC_Os08g39450	AN1-like zinc finger domain containing protein, expressed
LOC_Os08g40270	lectin-like protein kinase, putative, expressed
LOC_Os08g40530	calcium-transporting ATPase 9, plasma membrane-type, putative, expressed
LOC_Os08g41280	membrane protein, putative, expressed
LOC_Os08g41290	AIR12, putative, expressed
LOC_Os08g41340	ras-related protein, putative, expressed
LOC_Os09g02710	CBS domain containing membrane protein, putative, expressed
LOC_Os09g10200	Skp1 family, dimerisation domain containing protein, expressed
LOC_Os09g10204	expressed protein
LOC_Os09g10910	fiber protein Fb34, putative, expressed
LOC_Os09g13575	expressed protein
LOC_Os09g20180	expressed protein
LOC_Os09g24330	TKL_IRAK_DUF26-lg.2 - DUF26 kinases have homology to DUF26 containing loci, expressed
LOC_Os09g24580	EF hand family protein, putative, expressed
LOC_Os09g26730	chaperonin, putative, expressed
LOC_Os09g27010	tyrosine protein kinase domain containing protein, putative, expressed
LOC_Os09g27080	growth regulator related protein, putative, expressed
LOC_Os09g28000	OsSigP6 - Putative Type I Signal Peptidase homologue; employs a putative Ser/Lys catalytic dyad, expressed
LOC_Os09g31120	pirin, putative, expressed
LOC_Os09g31490	reductase, putative, expressed
LOC_Os09g34230	UDP-glucoronosyl/UDP-glucosyl transferase, putative, expressed
LOC_Os09g35630	BAG domain-containing protein, putative, expressed
LOC_Os09g36320	tyrosine protein kinase domain containing protein, putative, expressed
LOC_Os09g36500	zinc finger, C3HC4 type domain containing protein, expressed
LOC_Os09g36600	nodulin, putative, expressed
LOC_Os09g38090	expressed protein
LOC_Os09g38520	DOMON domain containing protein, expressed
LOC_Os09g38772	MOSC domain-containing protein, mitochondrial precursor, putative, expressed
LOC_Os09g38850	OsWAK91 - OsWAK receptor-like protein kinase, expressed
LOC_Os09g38910	OsWAK92 - OsWAK receptor-like protein kinase, expressed
LOC_Os10g01110	OsSCP44 - Putative Serine Carboxypeptidase homologue, expressed
LOC_Os10g04380	expressed protein
LOC_Os10g05010	expressed protein
LOC_Os10g21810	histidine kinase, putative, expressed
LOC_Os10g28240	calcium-transporting ATPase, plasma membrane-type, putative, expressed
LOC_Os10g32810	beta-amylase, putative, expressed
LOC_Os10g33040	receptor-like protein kinase precursor, putative, expressed
LOC_Os10g35460	COBRA, putative, expressed
LOC_Os10g35950	transferase family protein, putative, expressed
LOC_Os10g36360	expressed protein
LOC_Os10g36650	actin, putative, expressed
LOC_Os10g37760	OsRhmbd17 - Putative Rhomboid homologue, expressed
LOC_Os10g39700	CHIT15 - Chitinase family protein precursor, putative, expressed
LOC_Os10g39780	protein phosphatase 2C, putative, expressed
LOC_Os10g40480	LTPL143 - Protease inhibitor/seed storage/LTP family protein precursor, expressed
LOC_Os10g40590	oxysterol-binding protein, putative, expressed
LOC_Os10g40640	glycosyl transferase 8 domain containing protein, putative, expressed
LOC_Os10g41330	AP2 domain containing protein, expressed
LOC_Os10g41420	expressed protein
LOC_Os10g42690	jmjC domain containing protein, expressed
LOC_Os10g43060	expressed protein
LOC_Os11g02290	expressed protein
LOC_Os11g03900	glucosamine--fructose-6-phosphate aminotransferase 1, putative, expressed
LOC_Os11g04480	peflin, putative, expressed
LOC_Os11g05380	cytochrome P450, putative, expressed
LOC_Os11g07050	FHA domain containing protein, putative, expressed
LOC_Os11g07850	Protein-tyrosine phosphatase domain containing protein, expressed
LOC_Os11g08100	eukaryotic aspartyl protease domain containing protein, expressed
LOC_Os11g09010	lipase, putative, expressed
LOC_Os11g10100	STE_MEKK_ste11_MAP3K.3 - STE kinases include homologs to sterile 7, sterile 11 and sterile 20 from yeast, expressed
LOC_Os11g10470	expressed protein
LOC_Os11g10710	protein kinase domain containing protein, expressed
LOC_Os11g10760	NBS-LRR disease resistance protein, putative, expressed
LOC_Os11g13390	expressed protein
LOC_Os11g14170	OsDegp12 - Putative Deg protease homologue, expressed
LOC_Os11g18570	cytochrome P450, putative, expressed
LOC_Os11g29290	cytochrome P450, putative, expressed
LOC_Os11g31640	serine palmitoyltransferase 2, putative, expressed
LOC_Os11g31950	expressed protein
LOC_Os11g35330	LYK, putative, expressed
LOC_Os11g35490	leucine rich repeat protein, putative, expressed
LOC_Os11g37230	zinc finger, C3HC4 type domain containing protein, expressed
LOC_Os11g39990	patatin, putative, expressed
LOC_Os11g44560	protein kinase domain containing protein, expressed
LOC_Os11g44600	calmodulin binding protein, putative, expressed
LOC_Os12g04110	pentatricopeptide, putative, expressed
LOC_Os12g04360	calmodulin-like protein 1, putative, expressed
LOC_Os12g05655	expressed protein
LOC_Os12g05715	expressed protein
LOC_Os12g09250	bZIP transcription factor domain containing protein, expressed
LOC_Os12g17090	stripe rust resistance protein Yr10, putative, expressed
LOC_Os12g23150	4-nitrophenylphosphatase-like, putative, expressed
LOC_Os12g23700	cyclin-dependent kinase G-2, putative, expressed
LOC_Os12g32610	expressed protein
LOC_Os12g35670	RALFL4 - Rapid ALkalinization Factor RALF family protein precursor, expressed
LOC_Os12g35680	expressed protein
LOC_Os12g36110	calmodulin binding protein, putative, expressed
LOC_Os12g37360	miro, putative, expressed
LOC_Os12g38930	glycosyl transferase 8 domain containing protein, putative, expressed
LOC_Os12g41110	OsCML5 - Calmodulin-related calcium sensor protein, expressed

## Sheet: Experiment 2
DE_genes	Gene description			DAS_genes	Gene description
LOC_Os01g01120	enolase-phosphatase E1, putative, expressed			LOC_Os03g16700	initiator-binding protein, putative, expressed
LOC_Os01g02900	glycosyltransferase, putative, expressed			LOC_Os11g19810	PWWP domain containing protein, expressed
LOC_Os01g03660	MYB family transcription factor, putative, expressed
LOC_Os01g03950	glycosyl hydrolase, family 31, putative, expressed
LOC_Os01g04050	BBTI12 - Bowman-Birk type bran trypsin inhibitor precursor, expressed
LOC_Os01g04280	calmodulin binding protein, putative, expressed
LOC_Os01g04330	OsCML16 - Calmodulin-related calcium sensor protein, expressed
LOC_Os01g09540	HAD superfamily phosphatase, putative, expressed
LOC_Os01g13120	aquaporin protein, putative, expressed
LOC_Os01g14410	early light-induced protein, chloroplast precursor, putative, expressed
LOC_Os01g18840	IF, putative, expressed
LOC_Os01g24710	jacalin-like lectin domain containing protein, expressed
LOC_Os01g25484	ferredoxin--nitrite reductase, putative, expressed
LOC_Os01g28790	PRAS-rich protein, putative, expressed
LOC_Os01g34060	MYB family transcription factor, putative, expressed
LOC_Os01g40070	expressed protein
LOC_Os01g47350	enoyl-CoA hydratase/isomerase family protein, putative, expressed
LOC_Os01g56620	pseudouridylate synthase, putative, expressed
LOC_Os01g61044	transmembrane amino acid transporter protein, putative, expressed
LOC_Os01g61680	expressed protein
LOC_Os01g62610	peptidyl-prolyl cis-trans isomerase, FKBP-type, putative, expressed
LOC_Os01g66860	serine/threonine protein kinase, putative, expressed
LOC_Os01g68060	copine, putative, expressed
LOC_Os01g72080	calmodulin-like protein 1, putative, expressed
LOC_Os01g74370	domain of unknown function DUF966 domain containing protein, expressed
LOC_Os02g03020	EF hand family protein, putative, expressed
LOC_Os02g26210	flowering promoting factor-like 1, putative, expressed
LOC_Os02g35180	OsRR2 type-A response regulator, expressed
LOC_Os02g37590	glycerophosphoryl diester phosphodiesterase family protein, putative, expressed
LOC_Os02g37600	expressed protein
LOC_Os02g37834	expressed protein
LOC_Os02g38240	rhodanese family protein, putative, expressed
LOC_Os02g49680	arsenate reductase, putative, expressed
LOC_Os02g51350	OsFBK10 - F-box domain and kelch repeat containing protein, expressed
LOC_Os02g52280	expressed protein
LOC_Os02g52730	ferredoxin--nitrite reductase, putative, expressed
LOC_Os02g53790	adenylate kinase, putative, expressed
LOC_Os02g55910	monogalactosyldiacylglycerol synthase, putative, expressed
LOC_Os02g56940	expressed protein
LOC_Os03g01200	SNF2 family N-terminal domain containing protein, expressed
LOC_Os03g09250	inositol-3-phosphate synthase, putative, expressed
LOC_Os03g14669	core histone H2A/H2B/H3/H4, putative, expressed
LOC_Os03g16860	DnaK family protein, putative, expressed
LOC_Os03g18890	glycosyl transferase 8 domain containing protein, putative, expressed
LOC_Os03g45779	expressed protein
LOC_Os03g50810	receptor protein kinase TMK1 precursor, putative, expressed
LOC_Os03g55070	UDP-glucose 6-dehydrogenase, putative, expressed
LOC_Os03g55320	protein phosphatase 2C, putative, expressed
LOC_Os03g58790	ATPase, putative, expressed
LOC_Os03g62090	CESA5 - cellulose synthase, expressed
LOC_Os03g62670	expressed protein
LOC_Os04g02050	bifunctional 3-phosphoadenosine 5-phosphosulfate synthetase, putative, expressed
LOC_Os04g11970	O-methyltransferase, putative, expressed
LOC_Os04g16740	ATP synthase subunit alpha, putative, expressed
LOC_Os04g16748	ATP synthase B chain, putative, expressed
LOC_Os04g16762	photosystem I assembly protein ycf3, putative
LOC_Os04g17850	retrotransposon protein, putative, unclassified, expressed
LOC_Os04g30420	dehydrogenase, putative, expressed
LOC_Os04g33640	glycosyl hydrolases family 17, putative, expressed
LOC_Os04g35030	CSLH3 - cellulose synthase-like family H, expressed
LOC_Os04g35520	OsAPx7 - Stromal Ascorbate Peroxidase encoding gene 5,8, expressed
LOC_Os04g39350	heavy metal associated domain containing protein, expressed
LOC_Os04g41620	CHIT2 - Chitinase family protein precursor, expressed
LOC_Os04g41960	NADP-dependent oxidoreductase, putative, expressed
LOC_Os04g48930	ferric-chelate reductase, putative, expressed
LOC_Os04g50110	RNA recognition motif containing protein, putative, expressed
LOC_Os04g51460	glycosyl hydrolases family 16, putative, expressed
LOC_Os04g57540	adenylate kinase, putative, expressed
LOC_Os04g59330	expressed protein
LOC_Os05g09410	histidine-containing phosphotransfer protein 4, putative, expressed
LOC_Os05g11428	expressed protein
LOC_Os05g21180	phosphatidic acid phosphatase-related, putative, expressed
LOC_Os05g26926	chaperone protein dnaJ, putative, expressed
LOC_Os05g29990	NAD dependent epimerase/dehydratase family domain containing protein, expressed
LOC_Os05g37080	No apical meristem protein, putative, expressed
LOC_Os05g39930	spotted leaf 11, putative, expressed
LOC_Os05g41780	AP2 domain containing protein, expressed
LOC_Os05g47560	serine/threonine-protein kinase SNT7, chloroplast precursor, putative, expressed
LOC_Os05g50750	AAA family ATPase, putative, expressed
LOC_Os06g05440	expressed protein
LOC_Os06g06080	serine esterase family protein, putative, expressed
LOC_Os06g14450	exo70 exocyst complex subunit family protein, putative, expressed
LOC_Os06g28630	expressed protein
LOC_Os06g33330	powdery mildew resistant protein 5, putative, expressed
LOC_Os06g41020	DUF1680 domain containing protein, putative, expressed
LOC_Os06g46140	expressed protein
LOC_Os06g46950	EF hand family protein, putative, expressed
LOC_Os07g07320	glutathione S-transferase, putative, expressed
LOC_Os07g14850	CESA6 - cellulose synthase, expressed
LOC_Os07g32570	OsAPRL1 adenosine 5'-phosphosulfate reductase-like OsAPRL1, expressed
LOC_Os07g37620	fiber expressed protein, putative, expressed
LOC_Os07g38170	remorin, putative, expressed
LOC_Os07g39280	transporter-related, putative, expressed
LOC_Os07g42200	tyrosine protein kinase domain containing protein, putative, expressed
LOC_Os07g42940	CAMK_CAMK_like.7 - CAMK includes calcium/calmodulin depedent protein kinases, expressed
LOC_Os07g43170	adenylate kinase, putative, expressed
LOC_Os07g48330	cytochrome P450, putative, expressed
LOC_Os07g49390	P-protein, putative, expressed
LOC_Os08g33820	chlorophyll A-B binding protein, putative, expressed
LOC_Os08g41780	triacylglycerol lipase precursor, putative, expressed
LOC_Os08g43550	MYB family transcription factor, putative, expressed
LOC_Os09g03680	ankyrin, putative, expressed
LOC_Os09g27010	tyrosine protein kinase domain containing protein, putative, expressed
LOC_Os09g28210	bHelix-loop-helix transcription factor, putative, expressed
LOC_Os09g30130	CSLE6 - cellulose synthase-like family E, expressed
LOC_Os09g35030	dehydration-responsive element-binding protein, putative, expressed
LOC_Os10g13850	POEI17 - Pollen Ole e I allergen and extensin family protein precursor, expressed
LOC_Os10g31330	retrotransposon protein, putative, unclassified, expressed
LOC_Os10g38234	photosystem I P700 chlorophyll a apoprotein A2, putative, expressed
LOC_Os10g39160	peroxidase precursor, putative, expressed
LOC_Os10g40590	oxysterol-binding protein, putative, expressed
LOC_Os10g42690	jmjC domain containing protein, expressed
LOC_Os11g07040	CAMK_CAMK_like.43 - CAMK includes calcium/calmodulin depedent protein kinases, expressed
LOC_Os11g19210	beta-D-xylosidase, putative, expressed
LOC_Os11g32260	lysosomal alpha-mannosidase precursor, putative, expressed
LOC_Os11g36380	retrotransposon protein, putative, unclassified, expressed
LOC_Os12g03070	FHA domain containing protein, putative, expressed
LOC_Os12g03304	retrotransposon protein, putative, Ty1-copia subclass, expressed
LOC_Os12g33100	guanylate kinase, putative, expressed
LOC_Os12g39360	aspartic proteinase nepenthesin precursor, putative, expressed
LOC_Os12g43440	thaumatin, putative, expressed
LOC_Os12g43450	thaumatin family domain containing protein, expressed

## Sheet: Experiment 3
DE_genes	Gene description			DAS_genes	Gene description
LOC_Os01g01030	monocopper oxidase, putative, expressed			ChrSy.fgenesh.mRNA
LOC_Os01g01050	R3H domain containing protein, expressed			ChrUn.fgenesh.mRNA
LOC_Os01g01115	pentatricopeptide, putative, expressed			LOC_Os01g01040	expressed protein
LOC_Os01g01120	enolase-phosphatase E1, putative, expressed			LOC_Os01g01070	expressed protein
LOC_Os01g01160	heat shock protein DnaJ, putative, expressed			LOC_Os01g01150	RNA recognition motif, putative, expressed
LOC_Os01g01170	expressed protein			LOC_Os01g01420	expressed protein
LOC_Os01g01280	expressed protein			LOC_Os01g01510	sas10/Utp3 family protein, expressed
LOC_Os01g01290	histone-like transcription factor and archaeal histone, putative, expressed			LOC_Os01g01970	expressed protein
LOC_Os01g01295	expressed protein			LOC_Os01g03030	alanyl-tRNA synthetase, putative, expressed
LOC_Os01g01302	shikimate kinase, putative, expressed			LOC_Os01g03060	splicing factor, putative, expressed
LOC_Os01g01312	retrotransposon protein, putative, Ty1-copia subclass, expressed			LOC_Os01g03914	cation efflux family protein, putative, expressed
LOC_Os01g01340	light-induced protein 1-like, putative, expressed			LOC_Os01g04814	vacuolar protein sorting-associating protein 4B, putative, expressed
LOC_Os01g01360	peptide transporter PTR2, putative, expressed			LOC_Os01g05070	expressed protein
LOC_Os01g01369	3-beta-hydroxysteroid-Delta-isomerase, putative, expressed			LOC_Os01g05500	zinc finger protein, putative, expressed
LOC_Os01g01390	expressed protein			LOC_Os01g05510	expressed protein
LOC_Os01g01400	expressed protein			LOC_Os01g06050	expressed protein
LOC_Os01g01410	TKL_IRAK_C-LEC.1 - TKL_IRAK_C-LEC has homology to C-type lectin receptors, expressed			LOC_Os01g07070	transposon protein, putative, CACTA, En/Spm sub-class, expressed
LOC_Os01g01430	No apical meristem protein, putative, expressed			LOC_Os01g07140	kelch repeat-containing protein, putative, expressed
LOC_Os01g01450	stress responsive protein, putative, expressed			LOC_Os01g07370	KIP1, putative, expressed
LOC_Os01g01510	sas10/Utp3 family protein, expressed			LOC_Os01g07720	dolichyl-P-Man Man-PP-dolichyl mannosyltransferase, putative, expressed
LOC_Os01g01520	transferase family protein, putative, expressed			LOC_Os01g07810	protein of unknown function domain containing protein, expressed
LOC_Os01g01570	kinesin heavy chain, putative, expressed			LOC_Os01g07960	acyl-protein thioesterase, putative, expressed
LOC_Os01g01580	expressed protein			LOC_Os01g08260	pleiotropic drug resistance protein 4, putative, expressed
LOC_Os01g01610	IscA-like iron-sulfur assembly protein, mitochondrial precursor, putative, expressed			LOC_Os01g09300	oxidoreductase, putative, expressed
LOC_Os01g01660	isoflavone reductase, putative, expressed			LOC_Os01g10010	prenylated rab acceptor, putative, expressed
LOC_Os01g01680	expressed protein			LOC_Os01g10280	phosphoribosylaminoimidazole carboxylase, chloroplast precursor, putative, expressed
LOC_Os01g01689	phosphatidylinositol 3- and 4-kinase family protein, expressed			LOC_Os01g11580	bromodomain containing protein, expressed
LOC_Os01g01700	anaphase-promoting complex subunit 11, putative, expressed			LOC_Os01g11946	ABC transporter, ATP-binding protein, putative, expressed
LOC_Os01g01710	1-deoxy-D-xylulose 5-phosphate reductoisomerase, chloroplast precursor, putative, expressed			LOC_Os01g11960	histone-lysine N-methyltransferase ATX5, putative, expressed
LOC_Os01g01770	ZOS1-01 - C2H2 zinc finger protein, expressed			LOC_Os01g12530	smr domain containing protein, expressed
LOC_Os01g01910	expressed protein			LOC_Os01g12730	ras-related protein, putative, expressed
LOC_Os01g01920	HD domain containing protein 2, putative, expressed			LOC_Os01g12950	ubiquitin-conjugating enzyme, putative, expressed
LOC_Os01g01970	expressed protein			LOC_Os01g13740	myb-like DNA-binding domain containing protein, expressed
LOC_Os01g02000	phosphate transporter 1, putative, expressed			LOC_Os01g14370	histone acetyltransferase HAC5, putative, expressed
LOC_Os01g02020	acetyl-CoA acetyltransferase, cytosolic, putative, expressed			LOC_Os01g14932	NAK-like ser/thr protein kinase, putative, expressed
LOC_Os01g02080	peptidyl-prolyl cis-trans isomerase, putative, expressed			LOC_Os01g15290	ribosomal L18p/L5e family protein, putative, expressed
LOC_Os01g02130	expressed protein			LOC_Os01g15460	zinc finger C-x8-C-x5-C-x3-H type family protein, expressed
LOC_Os01g02150	sulfated surface glycoprotein 185 precursor, putative, expressed			LOC_Os01g15470	protein kinase, putative, expressed
LOC_Os01g02170	expressed protein			LOC_Os01g16110	la domain containing protein, putative, expressed
LOC_Os01g02180	expressed protein			LOC_Os01g16890	ribosomal protein L7Ae, putative, expressed
LOC_Os01g02270	expressed protein			LOC_Os01g16900	dehydrogenase, putative, expressed
LOC_Os01g02310	expressed protein			LOC_Os01g16970	glucosidase II beta subunit-like domain containing protein, expressed
LOC_Os01g02350	receptor-like kinase ARK1AS, putative, expressed			LOC_Os01g17060	expressed protein
LOC_Os01g02360	resistance-related receptor-like kinase, putative, expressed			LOC_Os01g17396	expressed protein
LOC_Os01g02370	receptor-like kinase ARK1AS, putative, expressed			LOC_Os01g18630	aspartic proteinase oryzasin-1 precursor, putative, expressed
LOC_Os01g02400	protein kinase domain containing protein, expressed			LOC_Os01g18640	aminotransferase, putative, expressed
LOC_Os01g02420	protein kinase domain containing protein, expressed			LOC_Os01g18800	CAMK_KIN1/SNF1/Nim1_like.9 - CAMK includes calcium/calmodulin depedent protein kinases, expressed
LOC_Os01g02490	expressed protein			LOC_Os01g20120	expressed protein
LOC_Os01g02500	glutamyl-tRNA amidotransferase, putative, expressed			LOC_Os01g20900	OsWAK4 - OsWAK receptor-like cytoplasmic kinase OsWAK-RLCK, expressed
LOC_Os01g02520	retrotransposon protein, putative, unclassified, expressed			LOC_Os01g21160	2-oxo acid dehydrogenases acyltransferase domain containing protein, expressed
LOC_Os01g02530	retrotransposon protein, putative, unclassified, expressed			LOC_Os01g21450	expressed protein
LOC_Os01g02550	protein kinase domain containing protein, expressed			LOC_Os01g22630	ECT protein, putative, expressed
LOC_Os01g02560	Ser/Thr receptor-like kinase, putative, expressed			LOC_Os01g23610	dihydrolipoyl dehydrogenase, putative, expressed
LOC_Os01g02570	protein kinase domain containing protein, expressed			LOC_Os01g23680	rossmann fold nucleotide-binding protein involved in DNA uptake, putative, expressed
LOC_Os01g02580	protein kinase domain containing protein, expressed			LOC_Os01g24070	GATA zinc finger domain containing protein, expressed
LOC_Os01g02590	receptor-like kinase, putative, expressed			LOC_Os01g24680	3-hydroxyacyl-CoA dehydrogenase, putative, expressed
LOC_Os01g02600	Ser/Thr receptor-like kinase, putative, expressed			LOC_Os01g24690	60S ribosomal protein L23A, putative, expressed
LOC_Os01g02700	protein kinase domain containing protein, expressed			LOC_Os01g24950	exocyst complex component 6, putative, expressed
LOC_Os01g02710	LRk-type protein, putative, expressed			LOC_Os01g25330	SAC9, putative, expressed
LOC_Os01g02750	protein kinase domain containing protein, expressed			LOC_Os01g25920	expressed protein
LOC_Os01g02760	receptor-like kinase, putative, expressed			LOC_Os01g26130	expressed protein
LOC_Os01g02770	resistance-related receptor-like kinase, putative, expressed			LOC_Os01g26160	exportin 1, putative, expressed
LOC_Os01g02780	TAK33, putative, expressed			LOC_Os01g27020	transposon protein, putative, unclassified, expressed
LOC_Os01g02870	auxin-induced protein 5NG4, putative, expressed			LOC_Os01g28540	stress regulated protein, putative, expressed
LOC_Os01g02880	fructose-bisphospate aldolase isozyme, putative, expressed			LOC_Os01g28680	WD domain, G-beta repeat domain containing protein, expressed
LOC_Os01g02884	ATP-dependent RNA helicase DHX36, putative, expressed			LOC_Os01g28690	nucleoporin autopeptidase domain containing protein, expressed
LOC_Os01g02920	glycosyltransferase protein, putative, expressed			LOC_Os01g29390	expressed protein
LOC_Os01g02940	glycosyltransferase protein, putative, expressed			LOC_Os01g29430	tetratricopeptide-like helical, putative, expressed
LOC_Os01g03030	alanyl-tRNA synthetase, putative, expressed			LOC_Os01g31220	expressed protein
LOC_Os01g03040	expressed protein			LOC_Os01g31360	expressed protein
LOC_Os01g03050	fruit protein PKIWI502, putative, expressed			LOC_Os01g31629	expressed protein
LOC_Os01g03060	splicing factor, putative, expressed			LOC_Os01g31770	oxidoreductase, 2OG-Fe oxygenase family protein, putative, expressed
LOC_Os01g03070	transposon protein, putative, unclassified, expressed			LOC_Os01g31870	natural resistance-associated macrophage protein, putative, expressed
LOC_Os01g03090	methyltransferase, putative, expressed			LOC_Os01g32660	STE_MEK_ste7_MAP2K.2 - STE kinases include homologs to sterile 7, sterile 11 and sterile 20 from yeast, expressed
LOC_Os01g03110	expressed protein			LOC_Os01g32730	tetratricopeptide repeat containing protein, putative, expressed
LOC_Os01g03130	expressed protein			LOC_Os01g32800	proteasome subunit, putative, expressed
LOC_Os01g03144	white-brown complex homolog protein 7, putative, expressed			LOC_Os01g32870	heat shock protein DnaJ, putative, expressed
LOC_Os01g03160	xylosyltransferase, putative, expressed			LOC_Os01g33050	ribosomal protein L24, putative, expressed
LOC_Os01g03180	retrotransposon protein, putative, unclassified, expressed			LOC_Os01g33514	expressed protein
LOC_Os01g03290	seven in absentia protein family domain containing protein, expressed			LOC_Os01g33540	transposon protein, putative, unclassified, expressed
LOC_Os01g03310	BBTI1 - Bowman-Birk type bran trypsin inhibitor precursor, expressed			LOC_Os01g33684	disease resistance RPP13-like protein 1, putative, expressed
LOC_Os01g03320	BBTI2 - Bowman-Birk type bran trypsin inhibitor precursor, expressed			LOC_Os01g33800	heat shock protein DnaJ, putative, expressed
LOC_Os01g03330	BBTI3 - Bowman-Birk type bran trypsin inhibitor precursor, expressed			LOC_Os01g34200	AATF, putative, expressed
LOC_Os01g03340	BBTI4 - Bowman-Birk type bran trypsin inhibitor precursor, expressed			LOC_Os01g34620	OsGrx_S15.1 - glutaredoxin subgroup II, expressed
LOC_Os01g03360	BBTI5 - Bowman-Birk type bran trypsin inhibitor precursor, expressed			LOC_Os01g35184	CAMK_KIN1/SNF1/Nim1_like.10 - CAMK includes calcium/calmodulin depedent protein kinases, expressed
LOC_Os01g03390	BBTI7 - Bowman-Birk type bran trypsin inhibitor precursor, expressed			LOC_Os01g35580	expressed protein
LOC_Os01g03500	expressed protein			LOC_Os01g35789	expressed protein
LOC_Os01g03510	WD domain, G-beta repeat domain containing protein, expressed			LOC_Os01g36080	protein phosphatase 2C containing protein, expressed
LOC_Os01g03520	ubiquitin conjugating enzyme protein, putative, expressed			LOC_Os01g37280	expressed protein
LOC_Os01g03549	multi-copper oxidase type I family protein, putative, expressed			LOC_Os01g37560	chaperone protein dnaJ 49, putative, expressed
LOC_Os01g03690	TKL_IRAK_DUF26-lg.1 - DUF26 kinases have homology to DUF26 containing loci, expressed			LOC_Os01g37690	sodium/calcium exchanger protein, putative, expressed
LOC_Os01g03750	expressed protein			LOC_Os01g37825	M16 domain containing zinc peptidase, putative, expressed
LOC_Os01g03760	expressed protein			LOC_Os01g37832	thioredoxin, putative, expressed
LOC_Os01g03810	expressed protein			LOC_Os01g37870	PPR repeat domain containing protein, putative, expressed
LOC_Os01g03820	C2 domain containing protein, putative, expressed			LOC_Os01g38229	peptidyl-prolyl isomerase, putative, expressed
LOC_Os01g03830	retrotransposon protein, putative, unclassified, expressed			LOC_Os01g39630	DNA repair protein Rad51, putative, expressed
LOC_Os01g03940	expressed protein			LOC_Os01g39840	expressed protein
LOC_Os01g03980	expressed protein			LOC_Os01g40050	peptidyl-prolyl cis-trans isomerase, putative, expressed
LOC_Os01g04010	expressed protein			LOC_Os01g40420	CBS domain containing membrane protein, putative, expressed
LOC_Os01g04020	AP2 domain containing protein, expressed			LOC_Os01g40620	Uncharacterized ACR, COG1565 containing protein, putative, expressed
LOC_Os01g04050	BBTI12 - Bowman-Birk type bran trypsin inhibitor precursor, expressed			LOC_Os01g40630	uncharacterized protein PA4923, putative, expressed
LOC_Os01g04090	expressed protein			LOC_Os01g40670	single myb histone, putative, expressed
LOC_Os01g04110	mediator of RNA polymerase II transcription subunit 22, putative, expressed			LOC_Os01g41010	DUF581 domain containing protein, expressed
LOC_Os01g04160	expressed protein			LOC_Os01g41610	mitochondrial ATP synthase g subunit family protein, putative, expressed
LOC_Os01g04190	transporter family protein, putative, expressed			LOC_Os01g42010	expressed protein
LOC_Os01g04230	inactive receptor kinase At2g26730 precursor, putative, expressed			LOC_Os01g42234	amino acid permease family protein, putative, expressed
LOC_Os01g04260	fatty acid hydroxylase, putative, expressed			LOC_Os01g42490	endonuclease/exonuclease/phosphatase family domain containing protein, expressed
LOC_Os01g04280	calmodulin binding protein, putative, expressed			LOC_Os01g42630	C-5 cytosine-specific DNA methylase, putative, expressed
LOC_Os01g04300	glycosyl hydrolase family 10 protein, putative, expressed			LOC_Os01g42700	expressed protein
LOC_Os01g04324	expressed protein			LOC_Os01g42950	protein kinase family protein, putative, expressed
LOC_Os01g04330	OsCML16 - Calmodulin-related calcium sensor protein, expressed			LOC_Os01g43390	uroporphyrinogen decarboxylase, putative, expressed
LOC_Os01g04370	hsp20/alpha crystallin family protein, putative, expressed			LOC_Os01g43870	NLI interacting factor-like phosphatase, putative, expressed
LOC_Os01g04380	hsp20/alpha crystallin family protein, putative, expressed			LOC_Os01g44220	glucose-1-phosphate adenylyltransferase large subunit, chloroplast precursor, putative, expressed
LOC_Os01g04390	expressed protein			LOC_Os01g45274	carbonic anhydrase, chloroplast precursor, putative, expressed
LOC_Os01g04480	expressed protein			LOC_Os01g45550	auxin efflux carrier component, putative, expressed
LOC_Os01g04500	expressed protein			LOC_Os01g45880	retrotransposon protein, putative, unclassified, expressed
LOC_Os01g04510	expressed protein			LOC_Os01g46020	TATA-binding protein-associated factor TAFII55 family protein, putative, expressed
LOC_Os01g04530	expressed protein			LOC_Os01g46120	GDSL-like lipase/acylhydrolase, putative, expressed
LOC_Os01g04550	expressed protein			LOC_Os01g46169	GDSL-like lipase/acylhydrolase, putative, expressed
LOC_Os01g04580	Ser/Thr protein kinase, putative, expressed			LOC_Os01g46750	AMP-binding enzyme, putative, expressed
LOC_Os01g04590	expressed protein			LOC_Os01g46926	ubiquitin-conjugating enzyme, putative, expressed
LOC_Os01g04630	muconate cycloisomerase, putative, expressed			LOC_Os01g46932	vacuolar protein-sorting-associated protein 25, putative, expressed
LOC_Os01g04699	expressed protein			LOC_Os01g47460	expressed protein
LOC_Os01g04710	aspartic proteinase, putative, expressed			LOC_Os01g47740	zinc finger, C3HC4 type domain containing protein, expressed
LOC_Os01g04720	leucine-rich repeat protein-related, putative, expressed			LOC_Os01g48060	auxin response factor, putative, expressed
LOC_Os01g04800	B3 DNA binding domain containing protein, expressed			LOC_Os01g48190	drought induced 19 protein, putative, expressed
LOC_Os01g04860	DUF647 domain containing protein, putative, expressed			LOC_Os01g48280	ubiquitin-conjugating enzyme, putative, expressed
LOC_Os01g04870	WD domain, G-beta repeat domain containing protein, expressed			LOC_Os01g48300	ATP synthase protein I related, putative, expressed
LOC_Os01g04900	peptidase M50 family protein, putative, expressed			LOC_Os01g48360	expressed protein
LOC_Os01g04920	glycosyl transferase, group 1 domain containing protein, expressed			LOC_Os01g48830	expressed protein
LOC_Os01g04930	MYB family transcription factor, putative, expressed			LOC_Os01g48910	AMP-binding enzyme, putative, expressed
LOC_Os01g04950	peptide transporter PTR2, putative, expressed			LOC_Os01g49010	ORC4 - Putative origin recognition complex subunit 4, expressed
LOC_Os01g05010	mitochondrial glycoprotein, putative, expressed			LOC_Os01g49529	OsWAK10d - OsWAK receptor-like cytoplasmic kinase OsWAK-RLCK, expressed
LOC_Os01g05060	mitochondrial glycoprotein, putative, expressed			LOC_Os01g50320	surp module family protein, putative, expressed
LOC_Os01g05070	expressed protein			LOC_Os01g50622	DNA-binding protein DSP1, putative, expressed
LOC_Os01g05080	thylakoid lumenal protein, putative, expressed			LOC_Os01g51154	single myb histone, putative, expressed
LOC_Os01g05105	expressed protein			LOC_Os01g51210	uncharacterized protein PA4923, putative, expressed
LOC_Os01g05120	ubiquitin fusion degradation protein, putative, expressed			LOC_Os01g51630	XIE, putative, expressed
LOC_Os01g05170	expressed protein			LOC_Os01g51700	ras-related protein, putative, expressed
LOC_Os01g05220	expressed protein			LOC_Os01g52250	starch synthase, putative, expressed
LOC_Os01g05280	expressed protein			LOC_Os01g52810	expressed protein
LOC_Os01g05430	OsRhmbd1 - Putative Rhomboid homologue, expressed			LOC_Os01g53520	reticulon domain containing protein, putative, expressed
LOC_Os01g05470	transcription factor X1, putative, expressed			LOC_Os01g53670	ENTH domain containing protein, expressed
LOC_Os01g05480	expressed protein			LOC_Os01g53720	expressed protein
LOC_Os01g05490	triosephosphate isomerase, cytosolic, putative, expressed			LOC_Os01g53880	OsIAA6 - Auxin-responsive Aux/IAA gene family member, expressed
LOC_Os01g05560	expressed protein			LOC_Os01g53930	hexokinase, putative, expressed
LOC_Os01g05630	Core histone H2A/H2B/H3/H4 domain containing protein, putative, expressed			LOC_Os01g54340	plant-specific domain TIGR01615 family protein, expressed
LOC_Os01g05640	receptor-like protein kinase 5 precursor, putative, expressed			LOC_Os01g55094	expressed protein
LOC_Os01g05670	3-oxo-5-alpha-steroid 4-dehydrogenase, putative, expressed			LOC_Os01g55360	phosphatidate cytidylyltransferase, putative, expressed
LOC_Os01g05694	expressed protein			LOC_Os01g55799	exo70 exocyst complex subunit domain containing protein, expressed
LOC_Os01g05780	expressed protein			LOC_Os01g55890	amino acid kinase, putative, expressed
LOC_Os01g05790	SLT1 protein, putative, expressed			LOC_Os01g56230	transmembrane protein 56, putative, expressed
LOC_Os01g05800	inner membrane protein, putative, expressed			LOC_Os01g56520	double-stranded RNA binding motif containing protein, expressed
LOC_Os01g05840	oxidoreductase, short chain dehydrogenase/reductase family domain containing family, expressed			LOC_Os01g56550	transcription initiation factor IIF beta subunit, putative, expressed
LOC_Os01g05890	OsFBX2 - F-box domain containing protein, expressed			LOC_Os01g56670	glycosyl hydrolase family 47 domain contain protein, expressed
LOC_Os01g05900	Core histone H2A/H2B/H3/H4 domain containing protein, putative, expressed			LOC_Os01g56780	plus-3 domain containing protein, expressed
LOC_Os01g05940	receptor kinase, putative, expressed			LOC_Os01g56800	MATH domain containing protein, expressed
LOC_Os01g06000	PPR repeat containing protein, expressed			LOC_Os01g56880	purple acid phosphatase precursor, putative, expressed
LOC_Os01g06050	expressed protein			LOC_Os01g56890	expressed protein
LOC_Os01g06150	expressed protein			LOC_Os01g56900	expressed protein
LOC_Os01g06310	glycine-rich cell wall structural protein precursor, putative, expressed			LOC_Os01g57550	nodulation protein-related, putative, expressed
LOC_Os01g06450	glycosyltransferase family 43 protein, putative, expressed			LOC_Os01g58290	OsSub9 - Putative Subtilisin homologue, expressed
LOC_Os01g06460	uncharacterized Cys-rich domain containing protein, putative, expressed			LOC_Os01g58459	expressed protein
LOC_Os01g06490	OsSCP1 - Putative Serine Carboxypeptidase homologue, expressed			LOC_Os01g58890	cysteine proteinase inhibitor precursor protein, putative, expressed
LOC_Os01g06510	arginyl-tRNA synthetase, putative, expressed			LOC_Os01g59350	transcription factor, putative, expressed
LOC_Os01g06520	verticillium wilt disease resistance protein, putative, expressed			LOC_Os01g59910	OsFBX29 - F-box domain containing protein, expressed
LOC_Os01g06550	NF-X1-type zinc finger protein, putative, expressed			LOC_Os01g60230	auxin efflux carrier component, putative, expressed
LOC_Os01g06560	transcription factor HBP-1b, putative, expressed			LOC_Os01g60260	KH domain containing protein, putative, expressed
LOC_Os01g06590	zinc finger, C3HC4 type domain containing protein, expressed			LOC_Os01g61410	NADH-ubiquinone oxidoreductase, mitochondrial precursor, putative, expressed
LOC_Os01g06640	basic helix-loop-helix, putative, expressed			LOC_Os01g61670	ureidoglycolate hydrolase, putative, expressed
LOC_Os01g06660	thiamine pyrophosphate enzyme, C-terminal TPP binding domain containing protein, expressed			LOC_Os01g62020	NAD dependent epimerase/dehydratase family domain containing protein, expressed
LOC_Os01g06740	ribosome inactivating protein, putative, expressed			LOC_Os01g62370	ENTH domain containing protein, expressed
LOC_Os01g06750	verticillium wilt disease resistance protein precursor, putative, expressed			LOC_Os01g62440	ribonuclease protein, putative, expressed
LOC_Os01g06790	disease resistance protein, putative, expressed			LOC_Os01g62460	ZOS1-16 - C2H2 zinc finger protein, expressed
LOC_Os01g06836	disease resistance protein SlVe2 precursor, putative, expressed			LOC_Os01g62880	oxidoreductase, aldo/keto reductase family protein, putative, expressed
LOC_Os01g06876	Cf-2, putative, expressed			LOC_Os01g62890	prenylated rab acceptor, putative, expressed
LOC_Os01g06882	expressed protein			LOC_Os01g63270	alpha-glucan phosphorylast isozyme, putative, expressed
LOC_Os01g06920	resistance protein SlVe1 precursor, putative, expressed			LOC_Os01g63290	transporter, major facilitator family, putative, expressed
LOC_Os01g07070	transposon protein, putative, CACTA, En/Spm sub-class, expressed			LOC_Os01g63780	nsp1-like C-terminal region family protein, expressed
LOC_Os01g07090	5-azacytidine resistance protein azr1, putative, expressed			LOC_Os01g64010	dual specificity protein phosphatase, putative, expressed
LOC_Os01g07100	expressed protein			LOC_Os01g64030	OsFBL5 - F-box domain and LRR containing protein, expressed
LOC_Os01g07110	BRCA2 repeat family protein, expressed			LOC_Os01g64170	glycosyl hydrolases family 17, putative, expressed
LOC_Os01g07120	AP2 domain containing protein, expressed			LOC_Os01g64310	no apical meristem protein, putative, expressed
LOC_Os01g07130	expressed protein			LOC_Os01g64350	expressed protein
LOC_Os01g07140	kelch repeat-containing protein, putative, expressed			LOC_Os01g64520	uricase, putative, expressed
LOC_Os01g07240	expressed protein			LOC_Os01g64630	actin, putative, expressed
LOC_Os01g07250	saposin-like type B, region 1 family protein, putative, expressed			LOC_Os01g64650	VAMP-like protein YKT62, putative, expressed
LOC_Os01g07260	expressed protein			LOC_Os01g64660	fructose-1,6-bisphosphatase, putative, expressed
LOC_Os01g07270	transposon protein, putative, unclassified, expressed			LOC_Os01g64670	soluble inorganic pyrophosphatase, putative, expressed
LOC_Os01g07280	disease resistance protein, putative, expressed			LOC_Os01g64720	expressed protein
LOC_Os01g07300	uncharacterized 50.6 kDa protein in the 5region of gyrA and gyrB, putative, expressed			LOC_Os01g65080	ZOS1-18 - C2H2 zinc finger protein, expressed
LOC_Os01g07310	transporter-related, putative, expressed			LOC_Os01g65330	expressed protein
LOC_Os01g07340	pentatricopeptide, putative, expressed			LOC_Os01g65350	deoxynucleoside kinase family, putative, expressed
LOC_Os01g07370	KIP1, putative, expressed			LOC_Os01g65580	mitotic checkpoint family protein, putative, expressed
LOC_Os01g07376	thioredoxin, putative, expressed			LOC_Os01g65780	glycosyl transferase, putative, expressed
LOC_Os01g07390	zinc finger, C3HC4 type family protein, expressed			LOC_Os01g66120	No apical meristem protein, putative, expressed
LOC_Os01g07420	hydrolase, alpha/beta fold family protein, putative, expressed			LOC_Os01g66190	expressed protein
LOC_Os01g07500	alliin lyase precursor, putative, expressed			LOC_Os01g66600	rhodanese-like, putative, expressed
LOC_Os01g07630	BRASSINOSTEROID INSENSITIVE 1-associated receptor kinase 1 precursor, putative, expressed			LOC_Os01g67330	nucleotide-sugar transporter family protein, putative, expressed
LOC_Os01g07700	expressed protein			LOC_Os01g67340	STRUBBELIG-RECEPTOR FAMILY 8 precursor, putative, expressed
LOC_Os01g07720	dolichyl-P-Man Man-PP-dolichyl mannosyltransferase, putative, expressed			LOC_Os01g67490	OTU-like cysteine protease family protein, putative, expressed
LOC_Os01g07740	DEAD-box ATP-dependent RNA helicase 14, putative, expressed			LOC_Os01g67720	ABC1 family domain containing protein, putative, expressed
LOC_Os01g07770	peroxidase precursor, putative, expressed			LOC_Os01g68010	TBC domain containing protein, expressed
LOC_Os01g07780	embryo-specific 3, putative, expressed			LOC_Os01g68050	transmembrane amino acid transporter protein, putative, expressed
LOC_Os01g07800	thiol-disulphide oxidoreductase DCC, putative, expressed			LOC_Os01g68320	DEAD-box ATP-dependent RNA helicase 30, putative, expressed
LOC_Os01g07810	protein of unknown function domain containing protein, expressed			LOC_Os01g68710	peptidyl-prolyl cis-trans isomerase, FKBP-type, putative, expressed
LOC_Os01g07820	transposon protein, putative, CACTA, En/Spm sub-class, expressed			LOC_Os01g68790	RNA recognition motif containing protein, putative, expressed
LOC_Os01g07870	ABC transporter family protein, putative, expressed			LOC_Os01g68860	zinc finger C-x8-C-x5-C-x3-H type family protein, expressed
LOC_Os01g07880	transcription factor HY5, putative, expressed			LOC_Os01g69110	expressed protein
LOC_Os01g07890	expressed protein			LOC_Os01g69120	uncharacterized RNA methyltransferase pc1998, putative, expressed
LOC_Os01g07910	NADH-cytochrome b5 reductase, putative, expressed			LOC_Os01g69130	dynamin family protein, putative, expressed
LOC_Os01g07940	AGC_PVPK_like_kin82y.3 - ACG kinases include homologs to PKA, PKG and PKC, expressed			LOC_Os01g69910	calmodulin-binding transcription activator, putative, expressed
LOC_Os01g07950	OsGrx_S15.2 - glutaredoxin subgroup II, expressed			LOC_Os01g69920	histidine kinase, putative, expressed
LOC_Os01g07970	expressed protein			LOC_Os01g70060	protein of unknown function, DUF618 domain containing protein, expressed
LOC_Os01g08020	boron transporter protein, putative, expressed			LOC_Os01g70270	auxin response factor, putative, expressed
LOC_Os01g08100	flavonol-3-O-glycoside-7-O-glucosyltransferase 1, putative, expressed			LOC_Os01g70720	expressed protein
LOC_Os01g08110	flavonol-3-O-glycoside-7-O-glucosyltransferase 1, putative, expressed			LOC_Os01g70800	mitochondrial carrier protein, putative, expressed
LOC_Os01g08130	phototropic-responsive NPH3 family protein, putative, expressed			LOC_Os01g70840	esterase, putative, expressed
LOC_Os01g08140	phototropic-responsive NPH3 family protein, putative, expressed			LOC_Os01g70950	spermatogenesis-associated protein 20 precursor, putative, expressed
LOC_Os01g08200	ubiquitin carboxyl-terminal hydrolase 14, putative, expressed			LOC_Os01g71300	S-formylglutathione hydrolase, putative, expressed
LOC_Os01g08280	expressed protein			LOC_Os01g71540	expressed protein
LOC_Os01g08310	serine/threonine protein phosphatase 2A 59 kDa regulatory subunit Bgamma isoform, putative, expressed			LOC_Os01g71590	expressed protein
LOC_Os01g08320	OsIAA1 - Auxin-responsive Aux/IAA gene family member, expressed			LOC_Os01g71624	expressed protein
LOC_Os01g08330	aspartic proteinase nepenthesin-1 precursor, putative, expressed			LOC_Os01g71630	expressed protein
LOC_Os01g08340	zinc finger family protein, putative, expressed			LOC_Os01g72049	retrotransposon, putative, centromere-specific, expressed
LOC_Os01g08350	ATP synthase subunit alpha, mitochondrial, putative, expressed			LOC_Os01g72210	early-responsive to dehydration protein-related, putative, expressed
LOC_Os01g08380	transferase family protein, putative, expressed			LOC_Os01g72570	expressed protein
LOC_Os01g08400	syntaxin, putative, expressed			LOC_Os01g72670	expressed protein
LOC_Os01g08410	early fruit mRNA, putative, expressed			LOC_Os01g72890	transposon protein, putative, CACTA, En/Spm sub-class, expressed
LOC_Os01g08420	EMB2410, putative, expressed			LOC_Os01g73000	copine, putative, expressed
LOC_Os01g08430	expressed protein			LOC_Os01g73080	expressed protein
LOC_Os01g08440	UDP-glucoronosyl and UDP-glucosyl transferase domain containing protein, expressed			LOC_Os01g73234	thioredoxin, putative, expressed
LOC_Os01g08450	ras-related protein, putative, expressed			LOC_Os01g73530	ABC transporter, ATP-binding protein, putative, expressed
LOC_Os01g08460	TMS membrane protein/tumour differentially expressed protein, putative, expressed			LOC_Os01g73550	mitochondrial-processing peptidase subunit alpha, mitochondrial precursor, putative, expressed
LOC_Os01g08550	aminoacyl-tRNA synthetase, putative, expressed			LOC_Os01g73670	expressed protein
LOC_Os01g08560	DnaK family protein, putative, expressed			LOC_Os01g73910	peptidase, putative, expressed
LOC_Os01g08600	expressed protein			LOC_Os01g73950	PPR repeat containing protein, expressed
LOC_Os01g08670	expressed protein			LOC_Os01g74010	cyclase/dehydrase family protein, expressed
LOC_Os01g08680	myb/SANT domain protein, putative, expressed			LOC_Os01g74310	expressed protein
LOC_Os01g08700	GIGANTEA, putative, expressed			LOC_Os01g74520	methyltransferase domain containing protein, putative, expressed
LOC_Os01g08770	WD domain, G-beta repeat domain containing protein, expressed			LOC_Os01g74650	cysteine synthase, mitochondrial precursor, putative, expressed
LOC_Os01g08780	endonuclease/exonuclease/phosphatase family domain containing protein, expressed			LOC_Os02g01150	erythronate-4-phosphate dehydrogenase domain containing protein, expressed
LOC_Os01g08860	hsp20/alpha crystallin family protein, putative, expressed			LOC_Os02g01180	kinesin motor domain containing protein, putative, expressed
LOC_Os01g08890	expressed protein			LOC_Os02g01230	ribosomal protein, putative, expressed
LOC_Os01g08930	DEAD-box ATP-dependent RNA helicase, putative, expressed			LOC_Os02g01340	ferredoxin--NADP reductase, chloroplast precursor, putative, expressed
LOC_Os01g09000	glutaminyl-tRNA synthetase, putative, expressed			LOC_Os02g01790	expressed protein
LOC_Os01g09010	transferase family protein, putative, expressed			LOC_Os02g02350	OsFBK2 - F-box domain and kelch repeat containing protein, expressed
LOC_Os01g09020	WD domain, G-beta repeat domain containing protein, expressed			LOC_Os02g02530	signal peptide peptidase domain containing protein, expressed
LOC_Os01g09030	2-aminoethanethiol dioxygenase, putative, expressed			LOC_Os02g02710	zinc carboxypeptidase family protein, putative, expressed
LOC_Os01g09080	WRKY107, expressed			LOC_Os02g02720	SNARE domain containing protein, putative, expressed
LOC_Os01g09100	WRKY10, expressed			LOC_Os02g02740	PPR repeat containing protein, expressed
LOC_Os01g09190	expressed protein			LOC_Os02g02830	ubiquitin-conjugating enzyme, putative, expressed
LOC_Os01g09212	retrotransposon protein, putative, Ty1-copia subclass, expressed			LOC_Os02g03040	RNA recognition motif containing protein, expressed
LOC_Os01g09246	glycine-rich protein, putative, expressed			LOC_Os02g03060	cyclin-dependent kinase A-2, putative, expressed
LOC_Os01g09252	WD domain, G-beta repeat domain containing protein, expressed			LOC_Os02g03100	oxidoreductase, aldo/keto reductase family protein, putative, expressed
LOC_Os01g09270	expressed protein			LOC_Os02g03260	3-isopropylmalate dehydratase large subunit 2, putative, expressed
LOC_Os01g09280	myb-related transcription activator, putative, expressed			LOC_Os02g03340	RNA polymerase II transcription factor B subunit 4, putative, expressed
LOC_Os01g09300	oxidoreductase, putative, expressed			LOC_Os02g03560	expressed protein
LOC_Os01g09410	expressed protein			LOC_Os02g03760	expressed protein
LOC_Os01g09450	OsIAA2 - Auxin-responsive Aux/IAA gene family member, expressed			LOC_Os02g03890	nuclear transport factor 2, putative, expressed
LOC_Os01g09540	HAD superfamily phosphatase, putative, expressed			LOC_Os02g04250	glycosyltransferase, putative, expressed
LOC_Os01g09550	no apical meristem protein, putative, expressed			LOC_Os02g04320	WD domain, G-beta repeat domain containing protein, expressed
LOC_Os01g09570	6-phosphofructokinase, putative, expressed			LOC_Os02g04420	expressed protein
LOC_Os01g09590	myb-like DNA-binding domain containing protein, putative, expressed			LOC_Os02g04450	plant-specific domain TIGR01589 family protein, putative, expressed
LOC_Os01g09620	zinc finger/CCCH transcription factor, putative, expressed			LOC_Os02g04710	cycloartenol synthase, putative, expressed
LOC_Os01g09640	Myb transcription factor, putative, expressed			LOC_Os02g04725	dolichol phosphate-mannose biosynthesis regulatory protein, putative, expressed
LOC_Os01g09660	expressed protein			LOC_Os02g05199	expressed protein
LOC_Os01g09665	expressed protein			LOC_Os02g05310	splicing factor 3B subunit 1, putative, expressed
LOC_Os01g09680	expressed protein			LOC_Os02g05320	phosphatidate cytidylyltransferase family protein, putative, expressed
LOC_Os01g09740	F-box/LRR-repeat protein, putative, expressed			LOC_Os02g05510	GATA transcription factor 25, putative, expressed
LOC_Os01g09750	RNA methyltransferase protein, putative, expressed			LOC_Os02g05700	OsFBO8 - F-box and other domain containing protein, expressed
LOC_Os01g09760	DIRP family protein, putative, expressed			LOC_Os02g05810	expressed protein
LOC_Os01g09770	expressed protein			LOC_Os02g06170	expressed protein
LOC_Os01g09830	OsGrx_A2 - glutaredoxin subgroup III, expressed			LOC_Os02g06584	zinc finger C-x8-C-x5-C-x3-H type family protein, expressed
LOC_Os01g09850	ZOS1-04 - C2H2 zinc finger protein, expressed			LOC_Os02g06920	zinc finger, C3HC4 type, domain containing protein, expressed
LOC_Os01g09860	retrotransposon protein, putative, unclassified, expressed			LOC_Os02g07070	RNA recognition motif family protein, expressed
LOC_Os01g09880	harpin-induced protein 1 domain containing protein, expressed			LOC_Os02g07150	urease accessory protein F, putative, expressed
LOC_Os01g09890	translation initiation factor SUI1, putative, expressed			LOC_Os02g07230	porphobilinogen deaminase, chloroplast precursor, putative, expressed
LOC_Os01g09990	helix-loop-helix DNA-binding domain containing protein, expressed			LOC_Os02g07450	core histone H2A/H2B/H3/H4, putative, expressed
LOC_Os01g10020	ectonucleotide pyrophosphatase/phosphodiesterase family member 1, putative, expressed			LOC_Os02g07670	URED, putative, expressed
LOC_Os01g10030	expressed protein			LOC_Os02g07760	aldehyde dehydrogenase, putative, expressed
LOC_Os01g10040	cytochrome P450, putative, expressed			LOC_Os02g07880	DNA binding protein, putative, expressed
LOC_Os01g10070	expressed protein			LOC_Os02g08120	calmodulin binding protein, putative, expressed
LOC_Os01g10080	expressed protein			LOC_Os02g08410	chorismate mutase, chloroplast precursor, putative, expressed
LOC_Os01g10090	pentatricopeptide, putative, expressed			LOC_Os02g08440	WRKY71, expressed
LOC_Os01g10110	cytokinin dehydrogenase precursor, putative, expressed			LOC_Os02g09060	BRCA1-associated protein, putative, expressed
LOC_Os01g10130	RNA-dependent RNA polymerase, putative, expressed			LOC_Os02g09600	expressed protein
LOC_Os01g10180	avr9/Cf-9 rapidly elicited protein 146, putative, expressed			LOC_Os02g09890	protein kinase PKN/PRK1, effector, putative, expressed
LOC_Os01g10210	lachrymatory factor synthase, putative, expressed			LOC_Os02g10200	zinc finger A20 and AN1 domain-containing stress-associated protein, putative, expressed
LOC_Os01g10250	hydrolase, alpha/beta fold family domain containing protein, expressed			LOC_Os02g10480	stromal membrane-associated protein, putative, expressed
LOC_Os01g10260	expressed protein			LOC_Os02g10690	targeting protein for Xklp2, putative, expressed
LOC_Os01g10280	phosphoribosylaminoimidazole carboxylase, chloroplast precursor, putative, expressed			LOC_Os02g10920	zinc finger family protein, putative, expressed
LOC_Os01g10290	autophagy-related protein 3, putative, expressed			LOC_Os02g11750	RNA recognition motif containing protein, putative, expressed
LOC_Os01g10340	expressed protein			LOC_Os02g12480	expressed protein
LOC_Os01g10400	expressed protein			LOC_Os02g12490	expressed protein
LOC_Os01g10410	transposon protein, putative, unclassified			LOC_Os02g12800	elongation factor 1-gamma, putative, expressed
LOC_Os01g10440	xylosyltransferase, putative, expressed			LOC_Os02g12890	cytochrome P450, putative, expressed
LOC_Os01g10450	protein kinase domain containing protein, expressed			LOC_Os02g13300	mitochondrial carrier protein, putative, expressed
LOC_Os01g10580	B-box zinc finger family protein, putative, expressed			LOC_Os02g13990	U2 small nuclear ribonucleoprotein A, putative, expressed
LOC_Os01g10610	BES1/BZR1 homolog protein, putative, expressed			LOC_Os02g14059	ribosomal protein L5, putative, expressed
LOC_Os01g10630	expressed protein			LOC_Os02g14800	expressed protein
LOC_Os01g10640	expressed protein			LOC_Os02g15870	molybdenum cofactor biosynthesis protein 1, putative, expressed
LOC_Os01g10690	POLD3 - Putative DNA polymerase delta complex subunit, expressed			LOC_Os02g15880	CPuORF16 - conserved peptide uORF-containing transcript, expressed
LOC_Os01g10810	rho termination factor, N-terminal domain containing protein, expressed			LOC_Os02g16600	expressed protein
LOC_Os01g10860	expressed protein			LOC_Os02g16630	tryptophan biosynthesis protein trpCF, putative, expressed
LOC_Os01g10880	expressed protein			LOC_Os02g17292	retrotransposon protein, putative, unclassified, expressed
LOC_Os01g10890	CAMK_KIN1/SNF1/Nim1_like.8 - CAMK includes calcium/calmodulin depedent protein kinases, expressed			LOC_Os02g17350	VHS and GAT domain containing protein, expressed
LOC_Os01g10900	MRH1, putative, expressed			LOC_Os02g17360	PPR repeat domain containing protein, putative, expressed
LOC_Os01g10950	peptide-N4-asparagine amidase A, putative, expressed			LOC_Os02g17500	transporter family protein, putative, expressed
LOC_Os01g11020	expressed protein			LOC_Os02g17990	Leucine Rich Repeat family protein, expressed
LOC_Os01g11054	phosphoenolpyruvate carboxylase, putative, expressed			LOC_Os02g19220	expressed protein
LOC_Os01g11110	14-3-3 protein, putative, expressed			LOC_Os02g19629	expressed protein
LOC_Os01g11150	gibberellin 2-beta-dioxygenase, putative, expressed			LOC_Os02g20380	expressed protein
LOC_Os01g11160	amino acid permease family protein, putative, expressed			LOC_Os02g20934	expressed protein
LOC_Os01g11230	SOUL heme-binding protein, putative, expressed			LOC_Os02g21190	expressed protein
LOC_Os01g11240	DUF538 domain containing protein, putative, expressed			LOC_Os02g21250	clathrin adaptor complex small chain domain containing protein, expressed
LOC_Os01g11250	potassium channel KAT1, putative, expressed			LOC_Os02g21269	expressed protein
LOC_Os01g11260	phospho-N-acetylmuramoyl-pentapeptide-transferase, putative, expressed			LOC_Os02g21460	uncharacterized protein yqjG, putative, expressed
LOC_Os01g11340	cytochrome P450, putative, expressed			LOC_Os02g21660	L1P family of ribosomal proteins domain containing protein, expressed
LOC_Os01g11370	ATP-dependent RNA helicase, putative, expressed			LOC_Os02g21880	coiled-coil domain-containing protein, putative, expressed
LOC_Os01g11460	zinc finger, C3HC4 type domain containing protein, expressed			LOC_Os02g23823	helix-loop-helix DNA-binding domain containing protein, expressed
LOC_Os01g11520	RING-H2 finger protein, putative, expressed			LOC_Os02g23930	expressed protein
LOC_Os01g11590	uncharacterized protein HI0077, putative, expressed			LOC_Os02g23939	expressed protein
LOC_Os01g11600	expressed protein			LOC_Os02g24134	Sec1 family transport protein, putative, expressed
LOC_Os01g11620	GDSL-like lipase/acylhydrolase, putative, expressed			LOC_Os02g25580	Sec1 family transport protein, putative, expressed
LOC_Os01g11670	OsSCP2 - Putative Serine Carboxypeptidase homologue, expressed			LOC_Os02g26349	transposon protein, putative, CACTA, En/Spm sub-class, expressed
LOC_Os01g11810	powdery mildew resistant protein 5, putative, expressed			LOC_Os02g26700	cation transport regulator-like protein 1, putative, expressed
LOC_Os01g11860	DJ-1 family protein, putative, expressed			LOC_Os02g26814	UDP-N-acetylglucosamine transferase subunit ALG13, putative, expressed
LOC_Os01g11940	osFTL1 FT-Like1 homologous to Flowering Locus T gene; contains Pfam profile PF01161: Phosphatidylethanolamine-binding protein, expressed			LOC_Os02g27440	DNA topoisomerase 1, putative, expressed
LOC_Os01g11952	histone-lysine N-methyltransferase ATX5, putative, expressed			LOC_Os02g27490	bile acid sodium symporter family protein, putative, expressed
LOC_Os01g11960	histone-lysine N-methyltransferase ATX5, putative, expressed			LOC_Os02g27594	expressed protein
LOC_Os01g11970	expressed protein			LOC_Os02g27950	ataxin-2 related protein, putative, expressed
LOC_Os01g11990	expressed protein			LOC_Os02g27960	expressed protein
LOC_Os01g12000	expressed protein			LOC_Os02g29550	AP2 domain containing protein, expressed
LOC_Os01g12060	expressed protein			LOC_Os02g30180	ZOS2-07 - C2H2 zinc finger protein, expressed
LOC_Os01g12080	plant-specific domain TIGR01589 family protein, putative, expressed			LOC_Os02g30210	OsFBK7 - F-box domain and kelch repeat containing protein, expressed
LOC_Os01g12100	expressed protein			LOC_Os02g30230	exo70 exocyst complex subunit domain containing protein, expressed
LOC_Os01g12130	nodulin MtN3 family protein, putative, expressed			LOC_Os02g30620	dnaJ domain containing protein, expressed
LOC_Os01g12160	OsGH3.3 - Probable indole-3-acetic acid-amido synthetase, expressed			LOC_Os02g30730	SART-1 family protein, putative, expressed
LOC_Os01g12180	expressed protein			LOC_Os02g30840	RNA pseudouridine synthase, putative, expressed
LOC_Os01g12190	expressed protein			LOC_Os02g32504	heparan-alpha-glucosaminide N-acetyltransferase, putative, expressed
LOC_Os01g12210	aluminum-activated malate transporter, putative, expressed			LOC_Os02g32610	protein kinase domain containing protein, expressed
LOC_Os01g12220	uncharacterized protein family UPF0016 domain containing protein, expressed			LOC_Os02g33290	expressed protein
LOC_Os01g12230	peptidase C45, acyl-coenzyme A/6-aminopenicillanic acid acyl-transferase, putative, expressed			LOC_Os02g33610	metallo-beta-lactamase, putative, expressed
LOC_Os01g12260	vacuolar ATP synthase subunit E, putative, expressed			LOC_Os02g34470	expressed protein
LOC_Os01g12270	expressed protein			LOC_Os02g34600	CAMK_CAMK_like.13 - CAMK includes calcium/calmodulin depedent protein kinases, expressed
LOC_Os01g12340	retrotransposon protein, putative, unclassified, expressed			LOC_Os02g34630	MYB family transcription factor, putative, expressed
LOC_Os01g12350	retrotransposon protein, putative, unclassified, expressed			LOC_Os02g35160	ligatin, putative, expressed
LOC_Os01g12360	retrotransposon protein, putative, unclassified, expressed			LOC_Os02g35190	chloride channel protein, putative, expressed
LOC_Os01g12400	S-locus lectin protein kinase family protein, putative, expressed			LOC_Os02g35470	calmodulin binding protein, putative, expressed
LOC_Os01g12420	receptor-like protein kinase, putative, expressed			LOC_Os02g35590	glutathione S-transferase, putative, expressed
LOC_Os01g12430	receptor-like protein kinase, putative, expressed			LOC_Os02g35750	pentatricopeptide repeat domain containing protein, putative, expressed
LOC_Os01g12440	AP2 domain containing protein, expressed			LOC_Os02g35900	thioredoxin, putative, expressed
LOC_Os01g12460	expressed protein			LOC_Os02g36880	No apical meristem protein, putative, expressed
LOC_Os01g12464	CHCH domain containing protein, expressed			LOC_Os02g36974	14-3-3 protein, putative, expressed
LOC_Os01g12470	mitochondrial carrier protein, putative, expressed			LOC_Os02g37080	ASC1, putative, expressed
LOC_Os01g12480	expressed protein			LOC_Os02g37150	expressed protein
LOC_Os01g12490	flavin monooxygenase, putative, expressed			LOC_Os02g37830	protein kinase domain containing protein, expressed
LOC_Os01g12520	mitochondrial carrier protein, putative, expressed			LOC_Os02g37940	CRP12 - Cysteine-rich family protein precursor, expressed
LOC_Os01g12600	retrotransposon protein, putative, unclassified, expressed			LOC_Os02g38050	joka2, putative, expressed
LOC_Os01g12610	expressed protein			LOC_Os02g38060	methyltransferase domain containing protein, expressed
LOC_Os01g12650	reticulon domain containing protein, putative, expressed			LOC_Os02g38140	glycosyl transferase family 17 protein, putative, expressed
LOC_Os01g12660	AAA-type ATPase family protein, putative, expressed			LOC_Os02g38300	SNF7 domain containing protein, putative, expressed
LOC_Os01g12670	expressed protein			LOC_Os02g38980	bromodomain domain containing protein, expressed
LOC_Os01g12680	C4-dicarboxylate transporter/malic acid transport protein, expressed			LOC_Os02g39010	cyclin-dependent kinase G-1, putative, expressed
LOC_Os01g12710	oxidoreductase, short chain dehydrogenase/reductase family domain containing protein, expressed			LOC_Os02g39340	glycine-rich protein, putative, expressed
LOC_Os01g12720	protein kinase domain containing protein, expressed			LOC_Os02g39390	expressed protein
LOC_Os01g12740	cytochrome P450, putative, expressed			LOC_Os02g39530	expressed protein
LOC_Os01g12750	cytochrome P450, putative, expressed			LOC_Os02g39550	calcium-binding mitochondrial protein anon-60Da, putative, expressed
LOC_Os01g12760	cytochrome P450, putative, expressed			LOC_Os02g39570	ACT domain containing protein, expressed
LOC_Os01g12770	cytochrome P450, putative, expressed			LOC_Os02g39720	splicing factor, arginine/serine-rich 7, putative, expressed
LOC_Os01g12810	retrotransposon protein, putative, unclassified, expressed			LOC_Os02g39730	expressed protein
LOC_Os01g12820	harpin-induced protein, putative, expressed			LOC_Os02g39790	CPuORF9 - conserved peptide uORF-containing transcript, expressed
LOC_Os01g12840	expressed protein			LOC_Os02g40000	trafficking protein particle complex subunit, putative, expressed
LOC_Os01g12860	MYB family transcription factor, putative, expressed			LOC_Os02g40030	transporter family protein, putative, expressed
LOC_Os01g12870	eukaryotic translation initiation factor 3 subunit E-interacting protein, putative, expressed			LOC_Os02g40090	transporter-related, putative, expressed
LOC_Os01g12890	expressed protein			LOC_Os02g40240	receptor kinase, putative, expressed
LOC_Os01g12900	ras-related protein, putative, expressed			LOC_Os02g40870	phosphatidylinositol N-acetylglucosaminyltransferase subunit C, putative, expressed
LOC_Os01g12910	thioesterase family protein, putative, expressed			LOC_Os02g41550	FAD binding domain of DNA photolyase domain containing protein, expressed
LOC_Os01g12920	thioesterase family protein, putative, expressed			LOC_Os02g41650	phenylalanine ammonia-lyase, putative, expressed
LOC_Os01g12930	U-box domain containing protein, expressed			LOC_Os02g42020	expressed protein
LOC_Os01g13000	ethylene-responsive protein related, putative, expressed			LOC_Os02g42290	OsClp3 - Putative Clp protease homologue, expressed
LOC_Os01g13030	OsIAA3 - Auxin-responsive Aux/IAA gene family member, expressed			LOC_Os02g42314	ubiquitin-conjugating enzyme, putative, expressed
LOC_Os01g13060	CK1_CaseinKinase_1.1 - CK1 includes the casein kinase 1 kinases, expressed			LOC_Os02g42320	peptidase, T1 family, putative, expressed
LOC_Os01g13070	expressed protein			LOC_Os02g42520	dehydrogenase, putative, expressed
LOC_Os01g13080	60S acidic ribosomal protein, putative, expressed			LOC_Os02g42590	WD-40 repeat family protein, putative, expressed
LOC_Os01g13100	KH domain containing protein, putative, expressed			LOC_Os02g43090	myristoyl-acyl carrier protein thioesterase, chloroplast precursor, putative, expressed
LOC_Os01g13120	aquaporin protein, putative, expressed			LOC_Os02g43180	OsGrx_C3 - glutaredoxin subgroup I, expressed
LOC_Os01g13150	metallo-beta-lactamase family protein, putative, expressed			LOC_Os02g43720	enoyl-CoA hydratase/isomerase family protein, putative, expressed
LOC_Os01g13200	abscisic acid insensitive 8, putative, expressed			LOC_Os02g43850	serine esterase family protein, putative, expressed
LOC_Os01g13260	cyclin-A1, putative, expressed			LOC_Os02g44010	expressed protein
LOC_Os01g13300	B3 DNA binding domain containing protein, expressed			LOC_Os02g44100	expressed protein
LOC_Os01g13320	pectinesterase, putative, expressed			LOC_Os02g44104	F-box family protein, putative, expressed
LOC_Os01g13340	harpin-induced protein 1 domain containing protein, expressed			LOC_Os02g44540	expressed protein
LOC_Os01g13350	25.3 kDa vesicle transport protein, putative, expressed			LOC_Os02g44820	rho-GTPase-activating protein-related, putative, expressed
LOC_Os01g13390	expressed protein			LOC_Os02g45120	expressed protein
LOC_Os01g13420	SOUL heme-binding protein, putative, expressed			LOC_Os02g45130	protein kinase, putative, expressed
LOC_Os01g13430	importin-alpha re-exporter, putative, expressed			LOC_Os02g45480	nucleic acid binding protein, putative, expressed
LOC_Os01g13480	glutaredoxin, putative, expressed			LOC_Os02g46120	regulatory protein, putative, expressed
LOC_Os01g13540	NIN, putative, expressed			LOC_Os02g46350	GPI transamidase subunit PIG-U domain containing protein, expressed
LOC_Os01g13550	beta-amylase, putative, expressed			LOC_Os02g46380	purine permease, putative, expressed
LOC_Os01g13570	phosphoglycerate mutase, putative, expressed			LOC_Os02g46720	ara54-like RING finger protein, putative, expressed
LOC_Os01g13630	retrotransposon protein, putative, unclassified, expressed			LOC_Os02g47180	WD repeat-containing protein, putative, expressed
LOC_Os01g13660	expressed protein			LOC_Os02g47220	CPuORF20 - conserved peptide uORF-containing transcript, expressed
LOC_Os01g13670	expressed protein			LOC_Os02g47620	hydrolase, alpha/beta fold family domain containing protein, expressed
LOC_Os01g13690	ligA, putative, expressed			LOC_Os02g47850	class I glutamine amidotransferase, putative, expressed
LOC_Os01g13710	transposon protein, putative, unclassified, expressed			LOC_Os02g48340	RNA recognition motif containing protein, putative, expressed
LOC_Os01g13740	myb-like DNA-binding domain containing protein, expressed			LOC_Os02g48790	AML1, putative, expressed
LOC_Os01g13770	DUF250 domain containing protein, putative, expressed			LOC_Os02g48900	aspartic proteinase nepenthesin-1 precursor, putative, expressed
LOC_Os01g13800	receptor-like protein kinase 5 precursor, putative, expressed			LOC_Os02g49050	transmembrane 9 superfamily member, putative, expressed
LOC_Os01g14040	D-tyrosyl-tRNA, putative, expressed			LOC_Os02g49150	RNA polymerase Rpb4, putative, expressed
LOC_Os01g14070	60S ribosomal protein L18a-1, putative, expressed			LOC_Os02g49610	ribosomal protein L7Ae, putative, expressed
LOC_Os01g14080	lipase class 3 family protein, putative, expressed			LOC_Os02g49700	homeobox associated leucine zipper, putative, expressed
LOC_Os01g14090	kinesin motor domain containing protein, putative, expressed			LOC_Os02g49840	OsMADS57 - MADS-box family gene with MIKCc type-box, expressed
LOC_Os01g14100	BT1 family protein, putative, expressed			LOC_Os02g49870	expressed protein
LOC_Os01g14370	histone acetyltransferase HAC5, putative, expressed			LOC_Os02g49992	expressed protein
LOC_Os01g14380	expressed protein			LOC_Os02g50760	heat shock protein DnaJ, putative, expressed
LOC_Os01g14440	WRKY1, expressed			LOC_Os02g50840	BAH domain containing protein, putative, expressed
LOC_Os01g14514	expressed protein			LOC_Os02g50990	RING-H2 finger protein ATL1Q, putative, expressed
LOC_Os01g14550	pathogen-related protein, putative, expressed			LOC_Os02g51140	N-rich protein, putative, expressed
LOC_Os01g14580	dehydrogenase, putative, expressed			LOC_Os02g51430	SEC6, putative, expressed
LOC_Os01g14590	pathogen-related protein, putative, expressed			LOC_Os02g51500	membrane-anchored ubiquitin-fold protein, putative, expressed
LOC_Os01g14630	polyprenyl synthetase, putative, expressed			LOC_Os02g51610	CRAL/TRIO domain containing protein, expressed
LOC_Os01g14640	expressed protein			LOC_Os02g51770	TLD family protein, putative, expressed
LOC_Os01g14670	Cupin domain containing protein, expressed			LOC_Os02g51840	expressed protein
LOC_Os01g14770	retrotransposon protein, putative, unclassified, expressed			LOC_Os02g51850	OsAPRL3 adenosine 5'-phosphosulfate reductase-like OsAPRL3, expressed
LOC_Os01g14810	5-nucleotidase domain-containing protein, putative, expressed			LOC_Os02g52140	RNA recognition motif containing protein, putative, expressed
LOC_Os01g14820	expressed protein			LOC_Os02g52150	heat shock 22 kDa protein, mitochondrial precursor, putative, expressed
LOC_Os01g14830	ribosomal protein L3, putative, expressed			LOC_Os02g52270	heat shock protein DnaJ, putative, expressed
LOC_Os01g14840	ZOS1-06 - C2H2 zinc finger protein, expressed			LOC_Os02g52430	regulator of ribonuclease, putative, expressed
LOC_Os01g14890	expressed protein			LOC_Os02g53200	glucan endo-1,3-beta-glucosidase precursor, putative, expressed
LOC_Os01g14920	zinc knuckle family protein, putative, expressed			LOC_Os02g53330	1-aminocyclopropane-1-carboxylate deaminase, putative, expressed
LOC_Os01g14926	protein kinase domain containing protein, expressed			LOC_Os02g53500	RFC5 - Putative clamp loader of PCNA, replication factor C subunit 5, expressed
LOC_Os01g14950	importin subunit alpha, putative, expressed			LOC_Os02g53700	DENN domain containing protein, expressed
LOC_Os01g15000	lipase, putative, expressed			LOC_Os02g53790	adenylate kinase, putative, expressed
LOC_Os01g15010	miro, putative, expressed			LOC_Os02g54090	expressed protein
LOC_Os01g15250	expressed protein			LOC_Os02g54120	CCR4-NOT transcription factor, putative, expressed
LOC_Os01g15270	expressed protein			LOC_Os02g54860	ankyrin repeat-rich protein, putative, expressed
LOC_Os01g15300	zinc finger helicase family protein, putative, expressed			LOC_Os02g55520	zinc finger, C3HC4 type domain containing protein, expressed
LOC_Os01g15310	LSM domain containing protein, expressed			LOC_Os02g55590	expressed protein
LOC_Os01g15340	flowering promoting factor-like 1, putative, expressed			LOC_Os02g55670	expressed protein
LOC_Os01g15350	zinc finger C-x8-C-x5-C-x3-H type family protein, expressed			LOC_Os02g55770	expressed protein
LOC_Os01g15480	EMB3013, putative, expressed			LOC_Os02g55840	expressed protein
LOC_Os01g15610	expressed protein			LOC_Os02g56360	expressed protein
LOC_Os01g15640	no apical meristem protein, putative, expressed			LOC_Os02g56940	expressed protein
LOC_Os01g15650	transposon protein, putative, unclassified, expressed			LOC_Os02g57290	cytochrome P450, putative, expressed
LOC_Os01g15660	NAD dependent epimerase/dehydratase family protein, putative, expressed			LOC_Os02g57410	OTU-like cysteine protease family protein, putative, expressed
LOC_Os01g15770	transmembrane protein 136, putative, expressed			LOC_Os02g57450	Ser/Thr protein phosphatase family protein, putative, expressed
LOC_Os01g15780	glycosyl transferase, group 1 domain containing protein, expressed			LOC_Os02g57510	SNARE domain containing protein, putative, expressed
LOC_Os01g15850	expressed protein			LOC_Os02g57610	expressed protein
LOC_Os01g15860	pre-mRNA-processing factor 6, putative, expressed			LOC_Os02g58139	OsSigP1 - Putative Type I Signal Peptidase homologue; employs a putative Ser/His catalytic dyad, expressed
LOC_Os01g15880	transposon protein, putative, unclassified, expressed			LOC_Os02g58230	C2 domain containing protein, putative, expressed
LOC_Os01g15890	retrotransposon protein, putative, unclassified, expressed			LOC_Os02g58580	cation efflux family protein, putative, expressed
LOC_Os01g15900	expressed protein			LOC_Os03g01130	ethylene-responsive element-binding protein, putative, expressed
LOC_Os01g15910	UTP--glucose-1-phosphate uridylyltransferase, putative, expressed			LOC_Os03g01230	DNA-directed RNA polymerase II subunit RPB9, putative, expressed
LOC_Os01g16020	FAD binding domain containing protein, expressed			LOC_Os03g01360	expressed protein
LOC_Os01g16050	transposon protein, putative, unclassified, expressed			LOC_Os03g01730	expressed protein
LOC_Os01g16060	expressed protein			LOC_Os03g01750	dual specificity protein phosphatase, putative, expressed
LOC_Os01g16110	la domain containing protein, putative, expressed			LOC_Os03g01940	expressed protein
LOC_Os01g16120	zinc finger, C3HC4 type domain containing protein, expressed			LOC_Os03g02160	zinc finger C-x8-C-x5-C-x3-H type family protein, expressed
LOC_Os01g16124	retrotransposon protein, putative, unclassified, expressed			LOC_Os03g02170	transmembrane and coiled-coil domain-containing protein 4, putative, expressed
LOC_Os01g16130	retrotransposon protein, putative, unclassified, expressed			LOC_Os03g02460	retinol dehydrogenase, putative, expressed
LOC_Os01g16146	phenazine biosynthesis protein, putative, expressed			LOC_Os03g02514	hydrolase, alpha/beta fold family protein, putative, expressed
LOC_Os01g16152	peroxiredoxin, putative, expressed			LOC_Os03g02680	cyclin-dependent kinase A-1, putative, expressed
LOC_Os01g16170	PQ loop repeat domain containing protein, expressed			LOC_Os03g02874	retrotransposon protein, putative, Ty3-gypsy subclass, expressed
LOC_Os01g16200	serpin domain containing protein, putative, expressed			LOC_Os03g03130	ubiquitin-conjugating enzyme, putative, expressed
LOC_Os01g16210	uncharacterized Cys-rich domain containing protein, putative, expressed			LOC_Os03g03440	expressed protein
LOC_Os01g16220	Sad1 / UNC-like C-terminal domain containing protein, putative, expressed			LOC_Os03g03920	Ubiquitin family domain containing protein, expressed
LOC_Os01g16230	TKL_IRAK_CR4L.2 - The CR4L subfamily has homology with Crinkly4, expressed			LOC_Os03g04300	ankyrin repeat domain containing protein, expressed
LOC_Os01g16330	OsRhmbd2 - Putative Rhomboid homologue, expressed			LOC_Os03g04500	tetratricopeptide repeat domain containing protein, expressed
LOC_Os01g16350	hydroxymethylglutaryl-CoA lyase, putative, expressed			LOC_Os03g04520	RNA recognition motif containing protein, putative, expressed
LOC_Os01g16430	cysteine proteinase inhibitor precursor protein, putative, expressed			LOC_Os03g04710	expressed protein
LOC_Os01g16510	expressed protein			LOC_Os03g05220	expressed protein
LOC_Os01g16530	OsClp1 - Putative Clp protease homologue, expressed			LOC_Os03g05390	Citrate transporter protein, putative, expressed
LOC_Os01g16600	expressed protein			LOC_Os03g05800	expressed protein
LOC_Os01g16620	expressed protein			LOC_Os03g06420	expressed protein
LOC_Os01g16640	split hand/foot malformation type 1, putative, expressed			LOC_Os03g06440	RNA helicase SDE3, putative, expressed
LOC_Os01g16810	MYB family transcription factor, putative, expressed			LOC_Os03g06520	sulfate transporter, putative, expressed
LOC_Os01g16850	retrotransposon protein, putative, unclassified, expressed			LOC_Os03g07080	endonuclease/exonuclease/phosphatase family domain containing protein, expressed
LOC_Os01g16870	argonaute, putative, expressed			LOC_Os03g07130	RING finger protein 13, putative, expressed
LOC_Os01g16890	ribosomal protein L7Ae, putative, expressed			LOC_Os03g07480	sucrose transporter, putativ, expressed
LOC_Os01g16900	dehydrogenase, putative, expressed			LOC_Os03g07750	expressed protein
LOC_Os01g16910	outer mitochondrial membrane porin, putative, expressed			LOC_Os03g07880	nuclear transcription factor Y subunit, putative, expressed
LOC_Os01g16920	embryonic protein DC-8, putative, expressed			LOC_Os03g08270	ataxin-2 C-terminal region family protein, expressed
LOC_Os01g16930	presenilin, putative, expressed			LOC_Os03g08470	AP2 domain containing protein, expressed
LOC_Os01g16950	zinc finger, C3HC4 type domain containing protein, expressed			LOC_Os03g08580	expressed protein
LOC_Os01g16960	pyruvate kinase, putative, expressed			LOC_Os03g08710	THION26 - Plant thionin family protein precursor, expressed
LOC_Os01g17000	expressed protein			LOC_Os03g09140	ras-related protein, putative, expressed
LOC_Os01g17010	phospholipid-transporting ATPase, putative, expressed			LOC_Os03g09250	inositol-3-phosphate synthase, putative, expressed
LOC_Os01g17060	expressed protein			LOC_Os03g09280	gibberellin response modulator protein, putative, expressed
LOC_Os01g17100	hypothetical protein			LOC_Os03g09310	frigida, putative, expressed
LOC_Os01g17150	plastid-specific 50S ribosomal protein 5, chloroplast precursor, putative, expressed			LOC_Os03g10080	expressed protein
LOC_Os01g17170	magnesium-protoporphyrin IX monomethyl ester cyclase,chloroplast precursor, putative, expressed			LOC_Os03g10930	ribosomal protein L51, putative, expressed
LOC_Os01g17180	proteasome subunit, putative, expressed			LOC_Os03g11230	expressed protein
LOC_Os01g17214	major facilitator superfamily antiporter, putative, expressed			LOC_Os03g11360	leucine rich repeat containing protein, expressed
LOC_Os01g17240	transporter, major facilitator family, putative, expressed			LOC_Os03g11520	expressed protein
LOC_Os01g17320	PPR repeat domain containing protein, putative, expressed			LOC_Os03g11590	integral membrane protein, putative, expressed
LOC_Os01g17390	OsFBX5 - F-box domain containing protein, expressed			LOC_Os03g11960	copper/zinc superoxide dismutase, putative, expressed
LOC_Os01g17396	expressed protein			LOC_Os03g12010	expressed protein
LOC_Os01g17430	coatomer subunit beta-1, putative, expressed			LOC_Os03g12064	expressed protein
LOC_Os01g17470	plastocyanin-like domain containing protein, putative, expressed			LOC_Os03g12160	leucine-rich repeat family protein, putative, expressed
LOC_Os01g18070	bacterial transferase hexapeptide domain containing protein, expressed			LOC_Os03g12350	two-component response regulator, putative, expressed
LOC_Os01g18080	retrotransposon protein, putative, unclassified, expressed			LOC_Os03g12370	HSF-type DNA-binding domain containing protein, expressed
LOC_Os01g18100	OsRhmbd3 - Putative Rhomboid homologue, expressed			LOC_Os03g12610	DNA polymerase I, putative, expressed
LOC_Os01g18120	cinnamoyl CoA reductase, putative, expressed			LOC_Os03g12670	expressed protein
LOC_Os01g18170	Cupin domain containing protein, expressed			LOC_Os03g12940	OsFBO13 - F-box and other domain containing protein, expressed
LOC_Os01g18220	expressed protein			LOC_Os03g13220	expressed protein
LOC_Os01g18230	FAD-linked oxidoreductase protein, putative, expressed			LOC_Os03g13614	transcription factor, putative, expressed
LOC_Os01g18240	MYB family transcription factor, putative, expressed			LOC_Os03g13790	myb/SANT domain protein, putative, expressed
LOC_Os01g18280	SNF7 domain containing protein, putative, expressed			LOC_Os03g13810	expressed protein
LOC_Os01g18310	expressed protein			LOC_Os03g13950	actin-depolymerizing factor, putative, expressed
LOC_Os01g18320	protoporphyrinogen oxidase, chloroplast precursor, putative, expressed			LOC_Os03g13970	26S proteasome non-ATPase regulatory subunit 4, putative, expressed
LOC_Os01g18360	OsIAA4 - Auxin-responsive Aux/IAA gene family member, expressed			LOC_Os03g14020	AGAP009131-PA, putative, expressed
LOC_Os01g18400	CHIT10 - Chitinase family protein precursor, expressed			LOC_Os03g14120	dihydrodipicolinate reductase, putative, expressed
LOC_Os01g18470	transposon protein, putative, unclassified, expressed			LOC_Os03g14590	calcium-binding EF hand family protein, putative, expressed
LOC_Os01g18660	aminotransferase, putative, expressed			LOC_Os03g15000	Zinc finger, C3HC4 type domain containing protein, expressed
LOC_Os01g18744	transferase family protein, putative, expressed			LOC_Os03g15080	expressed protein
LOC_Os01g18800	CAMK_KIN1/SNF1/Nim1_like.9 - CAMK includes calcium/calmodulin depedent protein kinases, expressed			LOC_Os03g15650	vacuolar sorting protein, putative, expressed
LOC_Os01g18830	expressed protein			LOC_Os03g15730	S-RNase-binding protein, putative, expressed
LOC_Os01g18840	IF, putative, expressed			LOC_Os03g15920	expressed protein
LOC_Os01g18880	ubiquitin carboxyl-terminal hydrolase, family 1, putative, expressed			LOC_Os03g15930	OTU-like cysteine protease family protein, putative, expressed
LOC_Os01g19020	peroxidase precursor, putative, expressed			LOC_Os03g16110	Ser/Thr protein phosphatase family protein, putative, expressed
LOC_Os01g19060	transposon protein, putative, CACTA, En/Spm sub-class			LOC_Os03g16140	digalactosyldiacylglycerol synthase, chloroplast precursor, putative, expressed
LOC_Os01g19130	protein phosphatase 2C, putative, expressed			LOC_Os03g16150	mannose-1-phosphate guanyltransferase, putative, expressed
LOC_Os01g19140	O-sialoglycoprotein endopeptidase, putative, expressed			LOC_Os03g16210	tropinone reductase, putative, expressed
LOC_Os01g19260	ATPase, putative, expressed			LOC_Os03g16220	oxidoreductase, short chain dehydrogenase/reductase family domain containing protein, expressed
LOC_Os01g19270	expressed protein			LOC_Os03g16230	oxidoreductase, short chain dehydrogenase/reductase family protein, putative, expressed
LOC_Os01g19400	expressed protein			LOC_Os03g16369	retrotransposon protein, putative, unclassified, expressed
LOC_Os01g19410	expressed protein			LOC_Os03g16570	zinc finger, C3HC4 type domain containing protein, expressed
LOC_Os01g19470	nodal modulator 1 precursor, putative, expressed			LOC_Os03g16700	initiator-binding protein, putative, expressed
LOC_Os01g19610	plant protein of unknown function domain containing protein, expressed			LOC_Os03g16910	SLT1 protein, putative, expressed
LOC_Os01g19670	expressed protein			LOC_Os03g16980	NAD dependent epimerase/dehydratase family domain containing protein, expressed
LOC_Os01g19740	calvin cycle protein CP12, putative, expressed			LOC_Os03g17120	arginine biosynthesis bifunctional protein argJ 1, putative, expressed
LOC_Os01g19800	zinc finger, C3HC4 type, putative, expressed			LOC_Os03g17174	PsbP, putative, expressed
LOC_Os01g19820	universal stress protein domain containing protein, putative, expressed			LOC_Os03g17300	TKL_IRAK_CrRLK1L-1.7 - The CrRLK1L-1 subfamily has homology to the CrRLK1L homolog, expressed
LOC_Os01g19840	60S ribosomal protein L29-2, putative, expressed			LOC_Os03g17570	response regulator receiver domain containing protein, expressed
LOC_Os01g19850	amino acid permease family protein, putative, expressed			LOC_Os03g18200	heat shock protein DnaJ, putative, expressed
LOC_Os01g19870	hydrolase, acting on carbon-nitrogen, putative, expressed			LOC_Os03g18310	6PF-2-K/Fru-2,6-P2ASE liver isozyme, putative, expressed
LOC_Os01g19880	expressed protein			LOC_Os03g18380	ubiquitin-activating enzyme, putative, expressed
LOC_Os01g20030	expressed protein			LOC_Os03g18454	gamma-interferon-inducible lysosomal thiol reductase precursor, putative, expressed
LOC_Os01g20160	OsHKT1;5 - Na+ transporter, expressed			LOC_Os03g18500	mitochondrial import inner membrane translocase subunit Tim17, putative, expressed
LOC_Os01g20206	methyltransferase, putative, expressed			LOC_Os03g18540	expressed protein
LOC_Os01g20710	expressed protein			LOC_Os03g18720	RNA recognition motif containing protein, putative, expressed
LOC_Os01g20830	heavy metal-associated domain containing protein, expressed			LOC_Os03g19520	cyclin-related protein, putative, expressed
LOC_Os01g20890	expressed protein			LOC_Os03g19760	HAD-superfamily hydrolase, subfamily IA, variant 3 containing protein, expressed
LOC_Os01g20894	expressed protein			LOC_Os03g19870	ATP binding protein, putative, expressed
LOC_Os01g20910	zinc finger, C3HC4 type domain containing protein, expressed			LOC_Os03g19960	ATP-dependent RNA helicase, putative, expressed
LOC_Os01g20930	RING-H2 finger protein, putative, expressed			LOC_Os03g19980	tetratricopeptide-like helical, putative, expressed
LOC_Os01g21070	endoglucanase, putative, expressed			LOC_Os03g20300	glucose-6-phosphate 1-dehydrogenase, chloroplast precursor, putative, expressed
LOC_Os01g21120	AP2 domain containing protein, expressed			LOC_Os03g20380	CAMK_KIN1/SNF1/Nim1_like.2 - CAMK includes calcium/calmodulin depedent protein kinases, expressed
LOC_Os01g21144	expressed protein			LOC_Os03g21270	expressed protein
LOC_Os01g21160	2-oxo acid dehydrogenases acyltransferase domain containing protein, expressed			LOC_Os03g21380	OsCML27 - Calmodulin-related calcium sensor protein, expressed
LOC_Os01g21180	translation machinery-associated protein 20, putative, expressed			LOC_Os03g21490	ABC transporter, ATP-binding protein, putative, expressed
LOC_Os01g21250	late embryogenesis abundant protein, putative, expressed			LOC_Os03g21510	inactive receptor kinase At2g26730 precursor, putative, expressed
LOC_Os01g21320	NAD dependent epimerase/dehydratase family domain containing protein, expressed			LOC_Os03g21600	expressed protein
LOC_Os01g21410	expressed protein			LOC_Os03g21664	expressed protein
LOC_Os01g21560	esterase/lipase/thioesterase family protein, putative, expressed			LOC_Os03g21680	phospholipid-transporting ATPase, putative, expressed
LOC_Os01g21590	homeodomain, putative, expressed			LOC_Os03g22060	uroporphyrinogen decarboxylase, putative, expressed
LOC_Os01g21620	expressed protein			LOC_Os03g22380	RNA recognition motif containing protein, expressed
LOC_Os01g21630	pectinacetylesterase domain containing protein, expressed			LOC_Os03g22400	ulp1 protease family protein, putative, expressed
LOC_Os01g21820	preprotein translocase subunit secA, chloroplast precursor, putative, expressed			LOC_Os03g22610	peptidyl-tRNA hydrolase, mitochondrial precursor protein, putative, expressed
LOC_Os01g22090	expressed protein			LOC_Os03g22830	zinc finger, C3HC4 type domain containing protein, expressed
LOC_Os01g22249	peroxidase precursor, putative, expressed			LOC_Os03g24460	aminotransferase domain containing protein, putative, expressed
LOC_Os01g22336	peroxidase precursor, putative, expressed			LOC_Os03g24520	Mo25, putative, expressed
LOC_Os01g22370	peroxidase precursor, putative, expressed			LOC_Os03g24844	expressed protein
LOC_Os01g22390	WD domain containing protein, putative, expressed			LOC_Os03g25270	pyrrolidone-carboxylate peptidase, putative, expressed
LOC_Os01g22480	OsFBDUF4 - F-box and DUF domain containing protein, expressed			LOC_Os03g25940	cystathionine gamma-synthase, putative, expressed
LOC_Os01g22510	cyclase/dehydrase family protein, expressed			LOC_Os03g27019	expressed protein
LOC_Os01g22600	mitochondrial carrier protein, putative, expressed			LOC_Os03g27030	RNA recognition motif containing protein, expressed
LOC_Os01g22630	ECT protein, putative, expressed			LOC_Os03g27320	steroid binding protein, putative, expressed
LOC_Os01g22640	GDSL-like lipase/acylhydrolase, putative, expressed			LOC_Os03g27350	cysteine protease ATG4, putative, expressed
LOC_Os01g22710	organic cation transporter-related, putative, expressed			LOC_Os03g27460	heat shock protein DnaJ, putative, expressed
LOC_Os01g22780	GDSL-like lipase/acylhydrolase, putative, expressed			LOC_Os03g29750	expressed protein
LOC_Os01g22830	retrotransposon protein, putative, Ty3-gypsy subclass, expressed			LOC_Os03g29910	expressed protein
LOC_Os01g22980	OsSCP3 - Putative Serine Carboxypeptidase homologue, expressed			LOC_Os03g30430	nitrilase-associated protein, putative, expressed
LOC_Os01g22990	acidic leucine-rich nuclear phosphoprotein 32-related protein 1, putative, expressed			LOC_Os03g30519	expressed protein
LOC_Os01g23580	inorganic H+ pyrophosphatase, putative, expressed			LOC_Os03g31170	inosine-uridine preferring nucleoside hydrolase family protein, putative, expressed
LOC_Os01g23590	suppressor of Mek, putative, expressed			LOC_Os03g31290	membrane-anchored ubiquitin-fold protein, putative, expressed
LOC_Os01g23610	dihydrolipoyl dehydrogenase, putative, expressed			LOC_Os03g31550	aldehyde oxidase, putative, expressed
LOC_Os01g23640	mov34/MPN/PAD-1 family protein, expressed			LOC_Os03g32590	transcription initiation factor, putative, expressed
LOC_Os01g23710	no apical meristem protein, putative, expressed			LOC_Os03g34310	expressed protein
LOC_Os01g23740	OsPDIL2-2 protein disulfide isomerase PDIL2-2, expressed			LOC_Os03g35849	expressed protein
LOC_Os01g23850	transposon protein, putative, CACTA, En/Spm sub-class, expressed			LOC_Os03g36760	expressed protein
LOC_Os01g23990	expressed protein			LOC_Os03g36790	tobamovirus multiplication protein, putative, expressed
LOC_Os01g24070	GATA zinc finger domain containing protein, expressed			LOC_Os03g37580	modifier of rudimentary protein, expressed
LOC_Os01g24090	TPR repeat, putative, expressed			LOC_Os03g38790	expressed protein
LOC_Os01g24420	expressed protein			LOC_Os03g38950	chloroplast post-illumination chlorophyll fluorescence increase protein, putative, expressed
LOC_Os01g24480	DUF1399 containing protein, putative, expressed			LOC_Os03g39740	expressed protein
LOC_Os01g24710	jacalin-like lectin domain containing protein, expressed			LOC_Os03g40170	zinc finger, C3HC4 type domain containing protein, expressed
LOC_Os01g24750	Ser/Thr protein phosphatase family protein, putative, expressed			LOC_Os03g42480	expressed protein
LOC_Os01g24764	expressed protein			LOC_Os03g42820	LIM domain-containing protein, putative, expressed
LOC_Os01g25010	flavonol synthase/flavanone 3-hydroxylase, putative, expressed			LOC_Os03g43390	F-box/LRR domain containing protein, putative, expressed
LOC_Os01g25070	expressed protein			LOC_Os03g43570	UBX domain-containing protein 1, putative, expressed
LOC_Os01g25100	glutathione S-transferase, putative, expressed			LOC_Os03g44210	expressed protein
LOC_Os01g25240	expressed protein			LOC_Os03g44450	expressed protein
LOC_Os01g25320	auxilin, putative, expressed			LOC_Os03g44484	DNA-directed RNA polymerase II subunit RPB2, putative, expressed
LOC_Os01g25360	esterase, putative, expressed			LOC_Os03g44760	SWI1, putative, expressed
LOC_Os01g25370	SUMO protease, putative, expressed			LOC_Os03g44830	OsRhmbd9 - Putative Rhomboid homologue, expressed
LOC_Os01g25440	thiamin pyrophosphokinase 1, putative, expressed			LOC_Os03g44900	CCR4-NOT transcription factor, putative, expressed
LOC_Os01g25530	pentatricopeptide repeat protein PPR986-12, putative, expressed			LOC_Os03g45180	expressed protein
LOC_Os01g25600	tetratricopeptide repeat domain containing protein, expressed			LOC_Os03g46190	parafibromin, putative, expressed
LOC_Os01g25610	40S ribosomal protein S4, putative, expressed			LOC_Os03g46440	BTBA4 - Bric-a-Brac,Tramtrack, Broad Complex BTB domain with Ankyrin repeat region, expressed
LOC_Os01g25670	transposon protein, putative, CACTA, En/Spm sub-class			LOC_Os03g46480	ranBP1 domain containing protein, expressed
LOC_Os01g25688	retrotransposon protein, putative, Ty3-gypsy subclass, expressed			LOC_Os03g46730	expressed protein
LOC_Os01g25700	transposon protein, putative, CACTA, En/Spm sub-class, expressed			LOC_Os03g47500	zinc finger, C3HC4 type domain containing protein, expressed
LOC_Os01g25710	transposon protein, putative, CACTA, En/Spm sub-class, expressed			LOC_Os03g47790	transposon protein, putative, unclassified, expressed
LOC_Os01g25720	disease resistance protein RGA4, putative, expressed			LOC_Os03g48000	CorA-like magnesium transporter protein, putative, expressed
LOC_Os01g25740	powdery mildew resistance protein PM3F, putative, expressed			LOC_Os03g48180	peptide transporter PTR2, putative, expressed
LOC_Os01g25810	powdery mildew resistance protein PM3A, putative, expressed			LOC_Os03g48450	SCARECROW, putative, expressed
LOC_Os01g25820	respiratory burst oxidase, putative, expressed			LOC_Os03g48950	expressed protein
LOC_Os01g25920	expressed protein			LOC_Os03g48970	nuclear transcription factor Y subunit, putative, expressed
LOC_Os01g25990	expressed protein			LOC_Os03g49220	adenylosuccinate synthetase, chloroplast precursor, putative, expressed
LOC_Os01g26000	expressed protein			LOC_Os03g49430	pre-mRNA-splicing factor, putative, expressed
LOC_Os01g26039	expressed protein			LOC_Os03g49490	expressed protein
LOC_Os01g26120	membrane associated DUF588 domain containing protein, putative, expressed			LOC_Os03g49620	BRASSINOSTEROID INSENSITIVE 1-associated receptor kinase 1 precursor, putative, expressed
LOC_Os01g26160	exportin 1, putative, expressed			LOC_Os03g49640	STE_MEKK_ste11_MAP3K.14 - STE kinases include homologs to sterile 7, sterile 11 and sterile 20 from yeast, expressed
LOC_Os01g26240	retrotransposon protein, putative, Ty1-copia subclass, expressed			LOC_Os03g50090	transposon protein, putative, CACTA, En/Spm sub-class, expressed
LOC_Os01g26280	OsWAK8 - OsWAK receptor-like protein kinase, expressed			LOC_Os03g50480	phosphoglucomutase, putative, expressed
LOC_Os01g26920	expressed protein			LOC_Os03g50530	expressed protein
LOC_Os01g26930	transposon protein, putative, unclassified, expressed			LOC_Os03g51230	SNF2 family N-terminal domain containing protein, expressed
LOC_Os01g27040	chromatin-remodeling complex ATPase chain, putative, expressed			LOC_Os03g51479	maf, putative, expressed
LOC_Os01g27060	retrotransposon, putative, centromere-specific, expressed			LOC_Os03g51930	expressed protein
LOC_Os01g27120	expressed protein			LOC_Os03g51950	expressed protein
LOC_Os01g27140	OsGrx_C7 - glutaredoxin subgroup III, expressed			LOC_Os03g52594	CCR4-NOT transcription factor, putative, expressed
LOC_Os01g27160	cullin, putative, expressed			LOC_Os03g52970	deoxyhypusine synthase, putative, expressed
LOC_Os01g27200	retrotransposon protein, putative, unclassified, expressed			LOC_Os03g53140	protein transport protein Sec23B, putative, expressed
LOC_Os01g27210	glutathione S-transferase, putative, expressed			LOC_Os03g53270	stem-specific protein TSJT1, putative, expressed
LOC_Os01g27230	12-oxophytodienoate reductase, putative, expressed			LOC_Os03g53600	HTH DNA-binding protein, putative, expressed
LOC_Os01g27240	12-oxophytodienoate reductase, putative, expressed			LOC_Os03g53980	expressed protein
LOC_Os01g27340	glutathione S-transferase, putative, expressed			LOC_Os03g54000	oligopeptide transporter, putative, expressed
LOC_Os01g27360	glutathione S-transferase, putative, expressed			LOC_Os03g54063	expressed protein
LOC_Os01g27449	expressed protein			LOC_Os03g55590	MYB family transcription factor, putative, expressed
LOC_Os01g27520	tRNA synthetases class II domain containing protein, expressed			LOC_Os03g55620	CAMK_CAMK_like_Aur_like.2 - CAMK includes calcium/calmodulin depedent protein kinases, expressed
LOC_Os01g27730	GTPase of unknown function domain containing protein, putative, expressed			LOC_Os03g55640	OsSigP2 - Putative Type I Signal Peptidase homologue; employs a putative Ser/Lys catalytic dyad, expressed
LOC_Os01g27740	dnaJ domain containing protein, expressed			LOC_Os03g55990	homeobox domain containing protein, expressed
LOC_Os01g27750	bifunctional 3-dehydroquinate dehydratase/shikimate dehydrogenase,chloroplast precursor, putative, expressed			LOC_Os03g56310	5-nucleotidase domain-containing protein, putative, expressed
LOC_Os01g27860	expressed protein			LOC_Os03g56420	expressed protein
LOC_Os01g27880	sucrose-phosphatase, putative, expressed			LOC_Os03g56660	calmodulin binding protein, putative, expressed
LOC_Os01g28030	peroxidase precursor, putative, expressed			LOC_Os03g57070	amine oxidase-related, putative, expressed
LOC_Os01g28089	expressed protein			LOC_Os03g57569	expressed protein
LOC_Os01g28134	expressed protein			LOC_Os03g57580	expressed protein
LOC_Os01g28340	retrotransposon protein, putative, Ty3-gypsy subclass			LOC_Os03g57660	peptidase, putative, expressed
LOC_Os01g28540	stress regulated protein, putative, expressed			LOC_Os03g57760	25.3 kDa vesicle transport protein, putative, expressed
LOC_Os01g28580	expressed protein			LOC_Os03g57854	MBTB3 - Bric-a-Brac, Tramtrack, Broad Complex BTB domain with Meprin and TRAF Homology MATH domain, expressed
LOC_Os01g28590	expressed protein			LOC_Os03g57880	glucan endo-1,3-beta-glucosidase precursor, putative, expressed
LOC_Os01g28650	retrotransposon, putative, centromere-specific, expressed			LOC_Os03g58060	XRN 5'-3' exonuclease N-terminus domain containing protein, expressed
LOC_Os01g28690	nucleoporin autopeptidase domain containing protein, expressed			LOC_Os03g58170	stem-specific protein TSJT1, putative, expressed
LOC_Os01g28790	PRAS-rich protein, putative, expressed			LOC_Os03g58640	FHA domain containing protein, putative, expressed
LOC_Os01g28950	retrotransposon protein, putative, Ty3-gypsy subclass, expressed			LOC_Os03g58690	expressed protein
LOC_Os01g28960	retrotransposon protein, putative, Ty3-gypsy subclass, expressed			LOC_Os03g58780	expressed protein
LOC_Os01g28970	retrotransposon protein, putative, Ty3-gypsy subclass, expressed			LOC_Os03g58970	expressed protein
LOC_Os01g28980	proton-dependent oligopeptide transport, putative, expressed			LOC_Os03g59040	squalene synthetase, putative, expressed
LOC_Os01g28989	expressed protein			LOC_Os03g59180	expressed protein
LOC_Os01g29030	retrotransposon protein, putative, unclassified, expressed			LOC_Os03g59740	ADP-ribosylation factor, putative, expressed
LOC_Os01g29150	cytochrome P450 72A1, putative, expressed			LOC_Os03g59760	RING finger protein 126, putative, expressed
LOC_Os01g29220	expressed protein			LOC_Os03g60240	SCAR-like protein 1, putative, expressed
LOC_Os01g29280	expressed protein			LOC_Os03g60509	expressed protein
LOC_Os01g29330	expressed protein			LOC_Os03g60550	ThiF family domain containing protein, putative, expressed
LOC_Os01g29450	retrotransposon protein, putative, unclassified, expressed			LOC_Os03g60610	SEC14 cytosolic factor family protein, putative, expressed
LOC_Os01g29469	dual specificity protein phosphatase, putative, expressed			LOC_Os03g60700	dolichyl-phosphate beta-glycosyltransferase, putative, expressed
LOC_Os01g29507	retrotransposon, putative, centromere-specific, expressed			LOC_Os03g60790	heat shock protein DnaJ, putative, expressed
LOC_Os01g29640	expressed protein			LOC_Os03g60950	expressed protein
LOC_Os01g29740	expressed protein			LOC_Os03g61060	protein kinase domain containing protein, expressed
LOC_Os01g29820	expressed protein			LOC_Os03g61140	expressed protein
LOC_Os01g29830	expressed protein			LOC_Os03g61150	expressed protein
LOC_Os01g30936	retrotransposon protein, putative, Ty3-gypsy subclass, expressed			LOC_Os03g61200	expressed protein
LOC_Os01g30956	retrotransposon protein, putative, unclassified, expressed			LOC_Os03g61330	fumarylacetoacetase, putative, expressed
LOC_Os01g31110	CRS2-associated factor 1, chloroplast precursor, putative, expressed			LOC_Os03g61570	expressed protein
LOC_Os01g31220	expressed protein			LOC_Os03g61690	protein phosphatase 2C, putative, expressed
LOC_Os01g31360	expressed protein			LOC_Os03g61990	glycine-rich RNA-binding protein 7, putative, expressed
LOC_Os01g31370	glycosyltransferase, putative, expressed			LOC_Os03g62110	nicotinate phosphoribosyltransferase family domain containing protein, expressed
LOC_Os01g31450	retrotransposon protein, putative, unclassified, expressed			LOC_Os03g62510	amine oxidase, flavin-containing, domain containing protein, expressed
LOC_Os01g31629	expressed protein			LOC_Os03g62580	vacuolar sorting protein, putative, expressed
LOC_Os01g31690	oxygen-evolving enhancer protein 1, chloroplast precursor, putative, expressed			LOC_Os03g62620	late embryogenesis abundant protein, putative, expressed
LOC_Os01g31810	RNA recognition motif containing protein, putative, expressed			LOC_Os03g62640	RNA-binding protein Luc7-like, putative, expressed
LOC_Os01g31870	natural resistance-associated macrophage protein, putative, expressed			LOC_Os03g62660	transposon protein, putative, unclassified, expressed
LOC_Os01g31890	transposon protein, putative, unclassified, expressed			LOC_Os03g62730	transposon protein, putative, unclassified, expressed
LOC_Os01g31940	purine permease, putative, expressed			LOC_Os03g62790	pirin, putative, expressed
LOC_Os01g32170	pentatricopeptide, putative, expressed			LOC_Os03g63020	protein kinase domain containing protein, expressed
LOC_Os01g32300	expressed protein			LOC_Os03g63074	Ser/Thr protein phosphatase family protein, expressed
LOC_Os01g32330	heavy metal-associated domain containing protein, expressed			LOC_Os03g63500	ATPase, AFG1 family domain containing protein, expressed
LOC_Os01g32350	OsClp2 - Putative Clp protease homologue, expressed			LOC_Os03g63710	GTPase-activating protein, putative, expressed
LOC_Os01g32364	Os1bglu1 - beta-mannosidase/glucosidase homologue, expressed			LOC_Os03g63870	expressed protein
LOC_Os01g32380	expressed protein			LOC_Os03g64020	expressed protein
LOC_Os01g32439	expressed protein			LOC_Os03g64190	la domain containing protein, putative, expressed
LOC_Os01g32610	expressed protein			LOC_Os03g64250	expressed protein
LOC_Os01g32670	expressed protein			LOC_Os03g64360	OsFBX113 - F-box domain containing protein, expressed
LOC_Os01g32680	transposon protein, putative, unclassified, expressed			LOC_Os04g01510	DUF1295 domain containing protein, putative, expressed
LOC_Os01g32710	EDM2, putative, expressed			LOC_Os04g02070	expressed protein
LOC_Os01g32730	tetratricopeptide repeat containing protein, putative, expressed			LOC_Os04g02890	expressed protein
LOC_Os01g32750	TATA binding protein-associated factor, putative, expressed			LOC_Os04g06790	2-aminoethanethiol dioxygenase, putative, expressed
LOC_Os01g32770	DUF260 domain containing protein, putative, expressed			LOC_Os04g08350	cysteine synthase, chloroplast/chromoplast precursor, putative, expressed
LOC_Os01g32780	universal stress protein domain containing protein, putative, expressed			LOC_Os04g11880	WD domain, G-beta repeat domain containing protein, expressed
LOC_Os01g32830	expressed protein			LOC_Os04g11980	expressed protein
LOC_Os01g32980	mitochondrial carrier protein, putative, expressed			LOC_Os04g14130	pentatricopeptide, putative, expressed
LOC_Os01g33000	expressed protein			LOC_Os04g14450	pentatricopeptide, putative, expressed
LOC_Os01g33020	trafficking protein particle complex subunit 1, putative, expressed			LOC_Os04g15790	eukaryotic aspartyl protease domain containing protein, expressed
LOC_Os01g33060	HEAT repeat family protein, putative, expressed			LOC_Os04g17064	expressed protein
LOC_Os01g33090	expressed protein			LOC_Os04g17479	expressed protein
LOC_Os01g33230	UDP-N-acetylglucosamine--N-acetylmuramyl-pyrophosphor yl-undecaprenol N-acetylglucosamine transferase, putative, expressed			LOC_Os04g18010	cleavage and polyadenylation specificity factor subunit 1, putative, expressed
LOC_Os01g33420	glycosyl hydrolase family protein 27, putative, expressed			LOC_Os04g19684	methyl-CpG binding domain containing protein, expressed
LOC_Os01g33460	retrotransposon protein, putative, unclassified, expressed			LOC_Os04g20749	expressed protein
LOC_Os01g33514	expressed protein			LOC_Os04g20810	receptor protein kinase, putative, expressed
LOC_Os01g33540	transposon protein, putative, unclassified, expressed			LOC_Os04g24170	RNA recognition motif containing protein, putative, expressed
LOC_Os01g33684	disease resistance RPP13-like protein 1, putative, expressed			LOC_Os04g24410	kinesin heavy chain isolog, putative, expressed
LOC_Os01g33770	expressed protein			LOC_Os04g26920	oxidoreductase, aldo/keto reductase family protein, putative, expressed
LOC_Os01g33784	lipase family protein, putative, expressed			LOC_Os04g28050	expressed protein
LOC_Os01g33960	transposon protein, putative, CACTA, En/Spm sub-class, expressed			LOC_Os04g28234	Rf1, mitochondrial precursor, putative, expressed
LOC_Os01g34010	expressed protein			LOC_Os04g28480	retrotransposon protein, putative, unclassified, expressed
LOC_Os01g34020	retrotransposon protein, putative, unclassified, expressed			LOC_Os04g30780	eukaryotic translation initiation factor 3 subunit H, putative, expressed
LOC_Os01g34080	armadillo/beta-catenin-like repeat family protein, expressed			LOC_Os04g30910	SAM domain family protein, expressed
LOC_Os01g34190	G-patch domain containing protein, expressed			LOC_Os04g31120	OsFBK14 - F-box domain and kelch repeat containing protein, expressed
LOC_Os01g34390	prenyltransferase, putative, expressed			LOC_Os04g31924	nodulin, putative, expressed
LOC_Os01g34490	retrotransposon protein, putative, unclassified, expressed			LOC_Os04g32020	2-oxoglutarate dehydrogenase E1 component, mitochondrial precursor, putative, expressed
LOC_Os01g34560	3-ketoacyl-CoA synthase, putative, expressed			LOC_Os04g32060	transposon protein, putative, unclassified, expressed
LOC_Os01g34590	expressed protein			LOC_Os04g32880	CBS domain containing membrane protein, putative, expressed
LOC_Os01g34780	protein binding protein, putative, expressed			LOC_Os04g32950	calreticulin precursor protein, putative, expressed
LOC_Os01g34790	expressed protein			LOC_Os04g33030	protein binding protein, putative, expressed
LOC_Os01g34850	OsHKT2;3 - Na+ transporter, expressed			LOC_Os04g33080	protein phosphatase 2C, putative, expressed
LOC_Os01g34870	expressed protein			LOC_Os04g34720	PHD-finger domain containing protein, putative, expressed
LOC_Os01g34930	callose synthase, putative, expressed			LOC_Os04g35380	expressed protein
LOC_Os01g35040	ZOS1-09 - C2H2 zinc finger protein, expressed			LOC_Os04g35510	CENP-E-like kinetochore protein, putative, expressed
LOC_Os01g35090	retrotransposon protein, putative, Ty3-gypsy subclass, expressed			LOC_Os04g35520	OsAPx7 - Stromal Ascorbate Peroxidase encoding gene 5,8, expressed
LOC_Os01g35170	tRNA methyltransferase, putative, expressed			LOC_Os04g35570	Regulator of chromosome condensation domain containing protein, expressed
LOC_Os01g35184	CAMK_KIN1/SNF1/Nim1_like.10 - CAMK includes calcium/calmodulin depedent protein kinases, expressed			LOC_Os04g35790	GLTP domain containing protein, putative, expressed
LOC_Os01g35230	1-aminocyclopropane-1-carboxylate oxidase homolog 1, putative, expressed			LOC_Os04g36058	DUF1771 domain containing protein, putative, expressed
LOC_Os01g35330	circumsporozoite protein precursor, putative, expressed			LOC_Os04g36570	expressed protein
LOC_Os01g35580	expressed protein			LOC_Os04g36620	hydrolase, alpha/beta fold family domain containing protein, expressed
LOC_Os01g35789	expressed protein			LOC_Os04g36890	peptidyl-prolyl cis-trans isomerase, FKBP-type, putative, expressed
LOC_Os01g36020	retrotransposon protein, putative, unclassified, expressed			LOC_Os04g36910	expressed protein
LOC_Os01g36030	retrotransposon protein, putative, unclassified, expressed			LOC_Os04g37630	mitochondrial carrier protein, putative, expressed
LOC_Os01g36060	expressed protein			LOC_Os04g37920	FAD binding domain of DNA photolyase domain containing protein, expressed
LOC_Os01g36070	nodulin MtN3 family protein, putative, expressed			LOC_Os04g38610	RAN guanine nucleotide release factor, putative, expressed
LOC_Os01g36080	protein phosphatase 2C containing protein, expressed			LOC_Os04g38940	integral membrane protein, putative, expressed
LOC_Os01g36120	expressed protein			LOC_Os04g39060	CRS1/YhbY domain containing protein, expressed
LOC_Os01g36220	bZIP transcription factor domain containing protein, expressed			LOC_Os04g39440	ras-related protein, putative, expressed
LOC_Os01g36294	cytochrome P450, putative, expressed			LOC_Os04g39450	expressed protein
LOC_Os01g36350	cytochrome P450, putative, expressed			LOC_Os04g40150	glycosyl transferase family 17 protein, putative, expressed
LOC_Os01g36540	pentatricopeptide, putative, expressed			LOC_Os04g40740	kelch repeat protein, putative, expressed
LOC_Os01g36580	auxin-induced protein 5NG4, putative, expressed			LOC_Os04g40880	nucleotide-binding protein 1, putative, expressed
LOC_Os01g36600	PPR repeat domain containing protein, putative, expressed			LOC_Os04g40990	malate synthase, glyoxysomal, putative, expressed
LOC_Os01g36620	pectate lyase family protein, expressed			LOC_Os04g41260	amine oxidase, flavin-containing, domain containing protein, expressed
LOC_Os01g36640	disease resistance protein RPM1, putative, expressed			LOC_Os04g42090	CPuORF7 - conserved peptide uORF-containing transcript, expressed
LOC_Os01g36710	transposon protein, putative, Pong sub-class, expressed			LOC_Os04g42420	nodulin, putative, expressed
LOC_Os01g36720	transporter, major facilitator family, putative, expressed			LOC_Os04g42470	regulatory subunit, putative, expressed
LOC_Os01g36790	TKL_IRAK_DUF26-lf.2 - DUF26 kinases have homology to DUF26 containing loci, expressed			LOC_Os04g42770	expressed protein
LOC_Os01g36840	ATP-binding region, ATPase-like domain containing protein, expressed			LOC_Os04g43050	Dicer, putative, expressed
LOC_Os01g36860	DEAD-box ATP-dependent RNA helicase 40, putative, expressed			LOC_Os04g43390	Os4bglu16 - monolignol beta-glucoside homologue, expressed
LOC_Os01g36890	DEAD-box ATP-dependent RNA helicase, putative, expressed			LOC_Os04g43490	CK1_CaseinKinase_1.7 - CK1 includes the casein kinase 1 kinases, expressed
LOC_Os01g36930	ubiquitin carboxyl-terminal hydrolase 6, putative, expressed			LOC_Os04g44354	UDP-glucoronosyl and UDP-glucosyl transferase domain containing protein, expressed
LOC_Os01g36940	OsFBX13 - F-box domain containing protein, expressed			LOC_Os04g44540	mitochondrial carrier protein, putative, expressed
LOC_Os01g36950	N-rich protein, putative, expressed			LOC_Os04g44550	CHCH domain containing protein, expressed
LOC_Os01g36970	expressed protein			LOC_Os04g44890	tRNA-dihydrouridine synthase, putative, expressed
LOC_Os01g37040	retrotransposon protein, putative, Ty1-copia subclass, expressed			LOC_Os04g45834	DUF584 domain containing protein, putative, expressed
LOC_Os01g37050	ribonuclease III domain protein, putative, expressed			LOC_Os04g45930	RNA recognition motif containing protein, expressed
LOC_Os01g37080	retrotransposon protein, putative, unclassified, expressed			LOC_Os04g46180	AGC_PVPK_like_kin82y.11 - ACG kinases include homologs to PKA, PKG and PKC, expressed
LOC_Os01g37120	WD domain, G-beta repeat domain containing protein, expressed			LOC_Os04g46190	ubiquitin carboxyl-terminal hydrolase, family 1, putative, expressed
LOC_Os01g37130	protein phosphatase 2C, putative, expressed			LOC_Os04g46460	amino acid kinase, putative, expressed
LOC_Os01g37180	expressed protein			LOC_Os04g46480	expressed protein
LOC_Os01g37200	retrotransposon protein, putative, Ty3-gypsy subclass, expressed			LOC_Os04g46880	transporter, major facilitator family, putative, expressed
LOC_Os01g37210	expressed protein			LOC_Os04g47190	aminotransferase domain containing protein, putative, expressed
LOC_Os01g37280	expressed protein			LOC_Os04g47240	STE_MEKK_ste11_MAP3K.17 - STE kinases include homologs to sterile 7, sterile 11 and sterile 20 from yeast, expressed
LOC_Os01g37325	retrotransposon protein, putative, unclassified, expressed			LOC_Os04g47290	amine oxidase, putative, expressed
LOC_Os01g37350	retrotransposon protein, putative, Ty3-gypsy subclass, expressed			LOC_Os04g47550	expressed protein
LOC_Os01g37370	expressed protein			LOC_Os04g47970	ORM1, putative, expressed
LOC_Os01g37380	transposon protein, putative, unclassified, expressed			LOC_Os04g48460	cytochrome P450, putative, expressed
LOC_Os01g37470	asp/Glu racemase, putative, expressed			LOC_Os04g48730	expressed protein
LOC_Os01g37490	dynein light chain type 1 domain containing protein, expressed			LOC_Os04g48750	3-oxo-5-alpha-steroid 4-dehydrogenase, putative, expressed
LOC_Os01g37590	peptide transporter PTR2, putative, expressed			LOC_Os04g48800	GDSL-like lipase/acylhydrolase, putative, expressed
LOC_Os01g37600	agenet domain containing protein, expressed			LOC_Os04g48820	deoxyribonuclease tatD, putative, expressed
LOC_Os01g37690	sodium/calcium exchanger protein, putative, expressed			LOC_Os04g49450	MYB family transcription factor, putative, expressed
LOC_Os01g37710	expressed protein			LOC_Os04g50060	GRAS family transcription factor domain containing protein, expressed
LOC_Os01g37750	glutathione S-transferase, putative, expressed			LOC_Os04g51140	E2F-related protein, putative, expressed
LOC_Os01g37800	ras-related protein, putative, expressed			LOC_Os04g51400	zinc finger, C3HC4 type domain containing protein, expressed
LOC_Os01g37810	expressed protein			LOC_Os04g51940	YT521-B, putative, expressed
LOC_Os01g37820	oxidoreductase/ transition metal ion binding protein, putative, expressed			LOC_Os04g51970	synaptic vesicle 2-related protein, putative, expressed
LOC_Os01g37842	expressed protein			LOC_Os04g52040	TNP1, putative, expressed
LOC_Os01g37870	PPR repeat domain containing protein, putative, expressed			LOC_Os04g52479	peptidase, trypsin-like serine and cysteine proteases, putative, expressed
LOC_Os01g37920	expressed protein			LOC_Os04g52690	AAA family ATPase, putative, expressed
LOC_Os01g37950	expressed protein			LOC_Os04g52830	OsFBK15 - F-box domain and kelch repeat containing protein, expressed
LOC_Os01g38110	cytochrome P450, putative, expressed			LOC_Os04g53240	autophagy-related protein, putative, expressed
LOC_Os01g38229	peptidyl-prolyl isomerase, putative, expressed			LOC_Os04g53440	RNA recognition motif containing protein, putative, expressed
LOC_Os01g38280	retrotransposon protein, putative, unclassified, expressed			LOC_Os04g53540	homeobox and START domains containing protein, putative, expressed
LOC_Os01g38359	peptidyl-prolyl cis-trans isomerase, FKBP-type, putative, expressed			LOC_Os04g53660	transposon protein, putative, unclassified, expressed
LOC_Os01g38520	expressed protein			LOC_Os04g54330	acetyltransferase, GNAT family, putative, expressed
LOC_Os01g38530	ELF3 protein, putative, expressed			LOC_Os04g54474	transcription factor, putative, expressed
LOC_Os01g38580	beta,beta-carotene 9,10-dioxygenase, putative, expressed			LOC_Os04g55040	vacuolar ATP synthase subunit D 1, putative, expressed
LOC_Os01g38610	helix-loop-helix DNA-binding domain containing protein, expressed			LOC_Os04g55560	AP2 domain containing protein, expressed
LOC_Os01g38660	expressed protein			LOC_Os04g56440	ENT domain containing protein, expressed
LOC_Os01g38970	carbamoyl-phosphate synthase large chain, putative, expressed			LOC_Os04g56640	mediator of RNA polymerase II transcription subunit 7, putative, expressed
LOC_Os01g39000	ZmGR2c, putative, expressed			LOC_Os04g57010	zinc finger C-x8-C-x5-C-x3-H type family protein, expressed
LOC_Os01g39010	50S ribosomal protein, putative, expressed			LOC_Os04g57230	regulatory protein RecX family protein, putative, expressed
LOC_Os01g39020	HSF-type DNA-binding domain containing protein, expressed			LOC_Os04g57300	phosphatidylinositol 3- and 4-kinase family protein, putative, expressed
LOC_Os01g39060	expressed protein			LOC_Os04g57320	immutans protein, putative, expressed
LOC_Os01g39070	DUF260 domain containing protein, putative, expressed			LOC_Os04g57440	oryzain beta chain precursor, putative, expressed
LOC_Os01g39100	zinc finger C-x8-C-x5-C-x3-H type family protein, expressed			LOC_Os04g57540	adenylate kinase, putative, expressed
LOC_Os01g39110	ZOS1-10 - C2H2 zinc finger protein, expressed			LOC_Os04g57680	expressed protein
LOC_Os01g39136	retrotransposon protein, putative, unclassified, expressed			LOC_Os04g57739	expressed protein
LOC_Os01g39250	OsFtsH4 FtsH protease, homologue of AtFtsH4, expressed			LOC_Os04g57780	tetratricopeptide repeat domain containing protein, expressed
LOC_Os01g39260	OsFtsH5 FtsH protease, homologue of AtFtsH4, expressed			LOC_Os04g57810	GA18008-PA, putative, expressed
LOC_Os01g39270	NAD binding domain of 6-phosphogluconate dehydrogenase containing protein, expressed			LOC_Os04g57819	DHHC zinc finger domain containing protein, expressed
LOC_Os01g39280	expressed protein			LOC_Os04g58060	methyltransferase, putative, expressed
LOC_Os01g39290	harpin-induced protein 1 domain containing protein, expressed			LOC_Os04g58160	fiber protein Fb34, putative, expressed
LOC_Os01g39310	SEY1, putative, expressed			LOC_Os04g58280	stem-specific protein TSJT1, putative, expressed
LOC_Os01g39320	hypothetical protein			LOC_Os04g58320	zinc finger, RING-type, putative, expressed
LOC_Os01g39790	esterase/lipase/thioesterase, putative, expressed			LOC_Os04g58410	smr domain containing protein, expressed
LOC_Os01g39800	esterase, putative, expressed			LOC_Os04g58780	pentatricopeptide repeat protein, putative, expressed
LOC_Os01g39810	Alg9-like mannosyltransferase protein, putative, expressed			LOC_Os04g59040	soluble inorganic pyrophosphatase, putative, expressed
LOC_Os01g39860	1-aminocyclopropane-1-carboxylate oxidase protein, putative, expressed			LOC_Os04g59450	CAMK_CAMK_like.28 - CAMK includes calcium/calmodulin depedent protein kinases, expressed
LOC_Os01g39960	lycopene epsilon cyclase, chloroplast precursor, putative, expressed			LOC_Os04g59494	transportin-2, putative, expressed
LOC_Os01g40000	expressed protein			LOC_Os04g59550	phosphate/phosphate translocator, putative, expressed
LOC_Os01g40070	expressed protein			LOC_Os04g59610	expressed protein
LOC_Os01g40094	protein phosphatase 2C, putative, expressed			LOC_Os04g59624	SNF2 family N-terminal domain containing protein, expressed
LOC_Os01g40250	down-regulated in metastasis family protein, expressed			LOC_Os05g01020	transcriptional repressor, putative, expressed
LOC_Os01g40260	WRKY77, expressed			LOC_Os05g01040	serine/threonine-protein kinase, putative, expressed
LOC_Os01g40280	integral membrane protein, putative, expressed			LOC_Os05g01460	STIP1 homology and U box-containing protein 1, putative, expressed
LOC_Os01g40290	expressed protein			LOC_Os05g01470	methionine S-methyltransferase, putative, expressed
LOC_Os01g40310	expressed protein			LOC_Os05g01560	vacuolar ATP synthase, putative, expressed
LOC_Os01g40330	DUF630/DUF632 domains containing protein, putative, expressed			LOC_Os05g01600	actin, putative, expressed
LOC_Os01g40340	SIT4 phosphatase-associated protein domain containing protein, expressed			LOC_Os05g01710	transcription initiation factor IIA gamma chain, putative, expressed
LOC_Os01g40430	WRKY27, expressed			LOC_Os05g02010	expressed protein
LOC_Os01g40460	retrotransposon protein, putative, unclassified, expressed			LOC_Os05g02220	ACT domain containing protein, expressed
LOC_Os01g40570	outer mitochondrial membrane porin, putative, expressed			LOC_Os05g02260	expressed protein
LOC_Os01g40580	hypersensitive-induced response protein, putative, expressed			LOC_Os05g02500	dual specificity protein phosphatase, putative, expressed
LOC_Os01g40590	tyrosine protein kinase domain containing protein, putative, expressed			LOC_Os05g02990	expressed protein
LOC_Os01g40610	coiled-coil domain-containing protein, putative, expressed			LOC_Os05g03070	transporter, putative, expressed
LOC_Os01g40660	methyltransferase, putative, expressed			LOC_Os05g03530	tetraspanin family protein, putative, expressed
LOC_Os01g40670	single myb histone, putative, expressed			LOC_Os05g03574	expressed protein
LOC_Os01g40710	high light inducible protein, putative, expressed			LOC_Os05g03900	WRKY109, expressed
LOC_Os01g40820	peptidase family M41 containing protein, expressed			LOC_Os05g04190	growth regulator related protein, putative, expressed
LOC_Os01g40840	serine/threonine-protein kinase AFC3, putative, expressed			LOC_Os05g04220	nitrogen regulatory protein P-II, putative, expressed
LOC_Os01g40860	aldehyde dehydrogenase, putative, expressed			LOC_Os05g04340	CGMC_GSK.6 - CGMC includes CDA, MAPK, GSK3, and CLKC kinases, expressed
LOC_Os01g41010	DUF581 domain containing protein, expressed			LOC_Os05g05460	EF hand family protein, putative, expressed
LOC_Os01g41160	FAD dependent oxidoreductase domain containing protein, expressed			LOC_Os05g06280	ATKINESIN-13A/KINESIN-13A, putative, expressed
LOC_Os01g41190	glycine-rich protein, putative, expressed			LOC_Os05g06320	ethylene receptor, putative, expressed
LOC_Os01g41250	OsFBX17 - F-box domain containing protein, expressed			LOC_Os05g06450	tubulin/FtsZ domain containing protein, putative, expressed
LOC_Os01g41310	OsFBX18 - F-box domain containing protein, expressed			LOC_Os05g06690	HECT-domain domain containing protein, expressed
LOC_Os01g41420	transmembrane amino acid transporter protein, putative, expressed			LOC_Os05g07030	arginyl-tRNA synthetase, putative, expressed
LOC_Os01g41430	UDP-glucoronosyl and UDP-glucosyl transferase, putative, expressed			LOC_Os05g07070	zinc finger, C3HC4 type domain containing protein, expressed
LOC_Os01g41510	calcineurin B, putative, expressed			LOC_Os05g07220	kelch repeat-containing protein, putative, expressed
LOC_Os01g41550	aspartic proteinase, putative, expressed			LOC_Os05g07260	phosphatidylinositolglycan-related, putative, expressed
LOC_Os01g41600	Sad1 / UNC-like C-terminal domain containing protein, putative, expressed			LOC_Os05g07940	glyoxalase family protein, putative, expressed
LOC_Os01g41640	expressed protein			LOC_Os05g08360	rRNA 2-O-methyltransferase fibrillarin 2, putative, expressed
LOC_Os01g41710	chlorophyll A-B binding protein, putative, expressed			LOC_Os05g08410	ATP10 protein, expressed
LOC_Os01g41750	expressed protein			LOC_Os05g08570	OsIAA15 - Auxin-responsive Aux/IAA gene family member, expressed
LOC_Os01g41770	leucine rich repeat protein, putative, expressed			LOC_Os05g08600	splicing factor, putative, expressed
LOC_Os01g41780	expressed protein			LOC_Os05g08610	zinc finger family protein, putative, expressed
LOC_Os01g41810	cytochrome P450 72A1, putative, expressed			LOC_Os05g08980	expressed protein
LOC_Os01g41820	cytochrome P450 72A1, putative, expressed			LOC_Os05g09020	WRKY67, expressed
LOC_Os01g41870	protein kinase, putative, expressed			LOC_Os05g09370	kinase, pfkB family, putative, expressed
LOC_Os01g41880	hyaluronan/mRNA binding family domain containing protein, expressed			LOC_Os05g09380	AR791, putative, expressed
LOC_Os01g41900	Myb transcription factor, putative, expressed			LOC_Os05g09490	peptidase, T1 family, putative, expressed
LOC_Os01g41930	leucine rich repeat protein, putative, expressed			LOC_Os05g09550	Der1-like family domain containing protein, expressed
LOC_Os01g41950	expressed protein			LOC_Os05g09600	GA11916-PA, putative, expressed
LOC_Os01g41960	retrotransposon protein, putative, unclassified, expressed			LOC_Os05g10310	acid phosphatase, putative, expressed
LOC_Os01g42030	mitochondrial chaperone BCS1, putative, expressed			LOC_Os05g10590	expressed protein
LOC_Os01g42090	nodulin MtN3 family protein, putative, expressed			LOC_Os05g10740	pollen-specific protein SF21, putative, expressed
LOC_Os01g42110	nodulin MtN3 family protein, putative, expressed			LOC_Os05g10754	expressed protein
LOC_Os01g42130	expressed protein			LOC_Os05g10840	calmodulin-binding protein, putative, expressed
LOC_Os01g42140	expressed protein			LOC_Os05g12300	expressed protein
LOC_Os01g42190	heat shock protein DnaJ, putative, expressed			LOC_Os05g13420	large tegument protein, putative, expressed
LOC_Os01g42200	expressed protein			LOC_Os05g16660	WD domain, G-beta repeat domain containing protein, expressed
LOC_Os01g42260	transcriptional corepressor LEUNIG, putative, expressed			LOC_Os05g18604	OsSCP28 - Putative Serine Carboxypeptidase homologue, expressed
LOC_Os01g42294	inactive receptor kinase At2g26730 precursor, putative, expressed			LOC_Os05g19280	expressed protein
LOC_Os01g42370	pleiotropic drug resistance protein, putative, expressed			LOC_Os05g19470	expressed protein
LOC_Os01g42380	pleiotropic drug resistance protein, putative, expressed			LOC_Os05g22920	digestive organ expansion factor, putative, expressed
LOC_Os01g42400	STE_MEK_ste7_MAP2K.3 - STE kinases include homologs to sterile 7, sterile 11 and sterile 20 from yeast, expressed			LOC_Os05g23440	solute carrier family 35 member F1, putative, expressed
LOC_Os01g42410	pleiotropic drug resistance protein, putative, expressed			LOC_Os05g23530	expressed protein
LOC_Os01g42460	BAH domain containing protein, expressed			LOC_Os05g24160	double-stranded RNA binding motif containing protein, expressed
LOC_Os01g42470	acetyltransferase, GNAT family, putative, expressed			LOC_Os05g24550	Papain family cysteine protease domain containing protein, expressed
LOC_Os01g42480	Yip1 domain containing protein, expressed			LOC_Os05g24880	dehydrogenase, putative, expressed
LOC_Os01g42520	expressed protein			LOC_Os05g25194	metal cation transporter, putative, expressed
LOC_Os01g42570	retrotransposon protein, putative, unclassified			LOC_Os05g25310	acyl-CoA synthetase protein, putative, expressed
LOC_Os01g42770	expressed protein			LOC_Os05g25840	ELMO/CED-12 family protein, putative, expressed
LOC_Os01g42790	xylem cysteine proteinase 2 precursor, putative, expressed			LOC_Os05g26990	phospholipid-transporting ATPase 2, putative, expressed
LOC_Os01g42800	MEE18, putative, expressed			LOC_Os05g27880	BBF1 - 2 Bric-a-Brac, Tramtrack, Broad Complex BTB domains with a F5/8 type C discoidin domain, expressed
LOC_Os01g42810	leaf senescence related protein, putative, expressed			LOC_Os05g27930	AP2 domain containing protein, expressed
LOC_Os01g42820	RNA recognition motif containing protein, putative, expressed			LOC_Os05g28090	expressed protein
LOC_Os01g42830	adaptin ear-binding coat-associated protein 2, putative, expressed			LOC_Os05g29760	ferrochelatase-2, chloroplast precursor, putative, expressed
LOC_Os01g42850	ThiF family domain containing protein, putative, expressed			LOC_Os05g30140	RNA recognition motif containing protein, expressed
LOC_Os01g42860	inhibitor I family protein, putative, expressed			LOC_Os05g30870	protein kinase domain containing protein, expressed
LOC_Os01g42880	transferase family protein, putative, expressed			LOC_Os05g30920	OsFBX167 - F-box domain containing protein, expressed
LOC_Os01g42950	protein kinase family protein, putative, expressed			LOC_Os05g30980	RNA recognition motif containing protein, putative, expressed
LOC_Os01g43030	tetratricopeptide repeat domain containing protein, expressed			LOC_Os05g31140	glycosyl hydrolases family 17, putative, expressed
LOC_Os01g43040	amino acid transporter, putative, expressed			LOC_Os05g31230	N-acetyltransferase ESCO1, putative, expressed
LOC_Os01g43080	exonuclease, putative, expressed			LOC_Os05g32270	AP2 domain containing protein, expressed
LOC_Os01g43150	OsFtsH9 FtsH protease, homologue of AtFtsH11, expressed			LOC_Os05g32500	expressed protein
LOC_Os01g43170	polypyrimidine tract-binding protein, putative, expressed			LOC_Os05g32600	cyclin-dependent kinase D-1, putative, expressed
LOC_Os01g43220	chitinase domain-containing protein 1 precursor, putative, expressed			LOC_Os05g33000	E3 ubiquitin-protein ligase MGRN1, putative, expressed
LOC_Os01g43230	expressed protein			LOC_Os05g33610	expressed protein
LOC_Os01g43270	hydroquinone glucosyltransferase, putative, expressed			LOC_Os05g33630	inosine-uridine preferring nucleoside hydrolase family protein, putative, expressed
LOC_Os01g43290	expressed protein			LOC_Os05g34220	vrga1, putative, expressed
LOC_Os01g43320	transmembrane amino acid transporter protein, putative, expressed			LOC_Os05g34680	expressed protein
LOC_Os01g43330	extra-large G-protein-related, putative, expressed			LOC_Os05g34830	No apical meristem protein, putative, expressed
LOC_Os01g43350	protein kinase family protein, putative, expressed			LOC_Os05g34854	gibberellin 20 oxidase 2, putative, expressed
LOC_Os01g43370	CPuORF17 - conserved peptide uORF-containing transcript, expressed			LOC_Os05g34880	zinc finger, C3HC4 type family protein, expressed
LOC_Os01g43410	CAMK_CAMK_like.9 - CAMK includes calcium/calmodulin depedent protein kinases, expressed			LOC_Os05g35170	no apical meristem protein, putative, expressed
LOC_Os01g43420	expressed protein			LOC_Os05g35260	PB1 domain containing protein, expressed
LOC_Os01g43430	expressed protein			LOC_Os05g35650	peptide transporter PTR2, putative, expressed
LOC_Os01g43460	C4-dicarboxylate transporter/malic acid transport protein, expressed			LOC_Os05g35710	coiled-coil domain-containing protein 47 precursor, putative, expressed
LOC_Os01g43480	AAA-type ATPase family protein, putative, expressed			LOC_Os05g35740	subtilisin N-terminal Region family protein, expressed
LOC_Os01g43560	expressed protein			LOC_Os05g35980	expressed protein
LOC_Os01g43580	kinesin motor domain containing protein, putative, expressed			LOC_Os05g36070	signal peptide peptidase domain containing protein, expressed
LOC_Os01g43590	HSF-type DNA-binding domain containing protein, expressed			LOC_Os05g36110	protein of unknown function DUF502 domain containing protein, expressed
LOC_Os01g43650	WRKY11, expressed			LOC_Os05g36270	fructose-1,6-bisphosphatase, putative, expressed
LOC_Os01g43680	CPuORF29 - conserved peptide uORF-containing transcript, expressed			LOC_Os05g37140	2Fe-2S iron-sulfur cluster binding domain containing protein, expressed
LOC_Os01g43700	cytochrome P450 72A1, putative, expressed			LOC_Os05g37170	transcription factor, putative, expressed
LOC_Os01g43710	cytochrome P450 72A1, putative, expressed			LOC_Os05g37470	transmembrane amino acid transporter protein, putative, expressed
LOC_Os01g43720	cytochrome P450 72A1, putative, expressed			LOC_Os05g38040	expressed protein
LOC_Os01g43750	cytochrome P450 72A1, putative, expressed			LOC_Os05g38370	peptidyl-prolyl cis-trans isomerase, FKBP-type, putative, expressed
LOC_Os01g43760	cytochrome P450 72A1, putative, expressed			LOC_Os05g38400	OsFtsH8 FtsH protease, homologue of AtFtsH3/10, expressed
LOC_Os01g43774	cytochrome P450 72A1, putative, expressed			LOC_Os05g38520	60S ribosomal protein L36-2, putative, expressed
LOC_Os01g43890	OsSCP4 - Putative Serine Carboxypeptidase homologue, expressed			LOC_Os05g38550	ubiquitin-conjugating enzyme, putative, expressed
LOC_Os01g43895	expressed protein			LOC_Os05g38590	expressed protein
LOC_Os01g43910	CGMC_MAPKCMGC_2.4 - CGMC includes CDA, MAPK, GSK3, and CLKC kinases, expressed			LOC_Os05g38630	ras-related protein, putative, expressed
LOC_Os01g44050	siroheme synthase, putative, expressed			LOC_Os05g39140	expressed protein
LOC_Os01g44090	X8 domain containing protein, expressed			LOC_Os05g39230	low photochemical bleaching 1 protein, putative, expressed
LOC_Os01g44110	serine/threonine-protein kinase, putative, expressed			LOC_Os05g39374	expressed protein
LOC_Os01g44120	expressed protein			LOC_Os05g40420	2,3-bisphosphoglycerate-independent phosphoglycerate mutase, putative, expressed
LOC_Os01g44190	expressed protein			LOC_Os05g40770	leucine-rich repeat family protein, putative, expressed
LOC_Os01g44210	50S ribosomal protein L31, putative, expressed			LOC_Os05g40900	expressed protein
LOC_Os01g44220	glucose-1-phosphate adenylyltransferase large subunit, chloroplast precursor, putative, expressed			LOC_Os05g41110	ribosomal protein L7Ae, putative, expressed
LOC_Os01g44230	transcription factor X1, putative, expressed			LOC_Os05g41190	expressed protein
LOC_Os01g44250	CBS domain containing membrane protein, putative, expressed			LOC_Os05g41220	SNF1-related protein kinase regulatory subunit beta-1, putative, expressed
LOC_Os01g44290	expressed protein			LOC_Os05g41460	cysteine proteinase inhibitor precursor protein, putative, expressed
LOC_Os01g44310	dnaJ domain containing protein, expressed			LOC_Os05g41480	domain of unknown function, DUF250 domain containing protein, expressed
LOC_Os01g44390	MYB family transcription factor, putative, expressed			LOC_Os05g41550	expressed protein
LOC_Os01g44960	hydrolase, alpha/beta fold family domain containing protein, expressed			LOC_Os05g42010	TraB family protein, putative, expressed
LOC_Os01g44980	peptide deformylase, putative, expressed			LOC_Os05g43380	tesmin/TSO1-like CXC domain containing protein, expressed
LOC_Os01g44990	ercc6 protein, putative, expressed			LOC_Os05g43830	hydrolase, alpha/beta fold family domain containing protein, expressed
LOC_Os01g45090	MYB family transcription factor, putative, expressed			LOC_Os05g44020	acetyltransferase, GNAT family, putative, expressed
LOC_Os01g45110	anthocyanin 3-O-beta-glucosyltransferase, putative, expressed			LOC_Os05g44290	protein kinase domain containing protein, expressed
LOC_Os01g45200	cinnamoyl-CoA reductase-related, putative, expressed			LOC_Os05g44800	expressed protein
LOC_Os01g45250	DUF1645 domain containing protein, putative, expressed			LOC_Os05g45350	dnaJ domain containing protein, expressed
LOC_Os01g45274	carbonic anhydrase, chloroplast precursor, putative, expressed			LOC_Os05g45750	ATP-dependent Clp protease ATP-binding subunit clpX, putative, expressed
LOC_Os01g45370	radical SAM enzyme, putative, expressed			LOC_Os05g45770	Divergent PAP2 family domain containing protein, expressed
LOC_Os01g45439	expressed protein			LOC_Os05g45840	GTPase-activating protein, putative, expressed
LOC_Os01g45450	AAA family ATPase, putative, expressed			LOC_Os05g46250	DUF1230 domain containing protein, expressed
LOC_Os01g45470	expressed protein			LOC_Os05g46360	possible lysine decarboxylase domain containing protein, expressed
LOC_Os01g45520	D-mannose binding lectin family protein, expressed			LOC_Os05g46560	RAN GTPase-activating protein 1, putative, expressed
LOC_Os01g45550	auxin efflux carrier component, putative, expressed			LOC_Os05g46720	phosphatidylinositol transfer, putative, expressed
LOC_Os01g45659	expressed protein			LOC_Os05g47930	OsQSOXL1 quiescin-sulfhydryl oxidase-like OsQSOXL1, expressed
LOC_Os01g45670	expressed protein			LOC_Os05g48040	MATE efflux family protein, putative, expressed
LOC_Os01g45750	bile acid sodium symporter family protein, putative, expressed			LOC_Os05g48500	expressed protein
LOC_Os01g45760	YUC4, putative, expressed			LOC_Os05g48600	glycosyltransferase family 43 protein, putative, expressed
LOC_Os01g45830	sulfate transporter, putative, expressed			LOC_Os05g48800	drought induced 19 protein, putative, expressed
LOC_Os01g45860	GRAS family transcription factor domain containing protein, expressed			LOC_Os05g48870	auxin response factor 15, putative, expressed
LOC_Os01g45910	plastidic ATP/ADP-transporter, putative, expressed			LOC_Os05g48880	expressed protein
LOC_Os01g45914	expressed protein			LOC_Os05g48960	splicing factor U2AF, putative, expressed
LOC_Os01g45990	potassium channel AKT1, putative, expressed			LOC_Os05g48970	zinc finger, C3HC4 type domain containing protein, expressed
LOC_Os01g46030	receptor-like protein kinase, putative, expressed			LOC_Os05g49590	suppressor of phythchrome A, putative, expressed
LOC_Os01g46060	NUC189 domain containing protein, expressed			LOC_Os05g49750	expressed protein
LOC_Os01g46070	lactate/malate dehydrogenase, putative, expressed			LOC_Os05g50220	pex14, putative, expressed
LOC_Os01g46080	GDSL-like lipase/acylhydrolase, putative, expressed			LOC_Os05g50930	RNA polymerase sigma factor, putative, expressed
LOC_Os01g46120	GDSL-like lipase/acylhydrolase, putative, expressed			LOC_Os05g51380	expressed protein
LOC_Os01g46140	expressed protein			LOC_Os05g51420	hypersensitive-induced response protein, putative, expressed
LOC_Os01g46169	GDSL-like lipase/acylhydrolase, putative, expressed			LOC_Os05g51560	CK1_CaseinKinase_1.8 - CK1 includes the casein kinase 1 kinases, expressed
LOC_Os01g46250	lipase, putative, expressed			LOC_Os05g51630	early-responsive to dehydration protein-related, putative, expressed
LOC_Os01g46370	lipase class 3 family protein, putative, expressed			LOC_Os05g51700	nucleoside diphosphate kinase, putative, expressed
LOC_Os01g46380	ketol-acid reductoisomerase, chloroplast precursor, putative, expressed			LOC_Os05g51754	expressed protein
LOC_Os01g46610	dehydrogenase, putative, expressed			LOC_Os05g51790	RecF/RecN/SMC N terminal domain containing protein, expressed
LOC_Os01g46700	SET domain containing protein, expressed			LOC_Os06g01230	no apical meristem protein, putative, expressed
LOC_Os01g46710	transposon protein, putative, CACTA, En/Spm sub-class, expressed			LOC_Os06g01260	glutathione gamma-glutamylcysteinyltransferase 1, putative, expressed
LOC_Os01g46760	protein phosphatase 2C, putative, expressed			LOC_Os06g01304	spotted leaf 11, putative, expressed
LOC_Os01g46800	WRKY15, expressed			LOC_Os06g01360	homogentisate 1,2-dioxygenase, putative, expressed
LOC_Os01g46820	expressed protein			LOC_Os06g01630	2-oxo acid dehydrogenases acyltransferase domain containing protein, expressed
LOC_Os01g46970	transcription factor, putative, expressed			LOC_Os06g01650	expressed protein
LOC_Os01g47040	C2 domain containing protein, putative, expressed			LOC_Os06g01680	expressed protein
LOC_Os01g47050	OsFBK1 - F-box domain and kelch repeat containing protein, expressed			LOC_Os06g02160	AMP-binding enzyme family protein, expressed
LOC_Os01g47070	glycosyl hydrolase, putative, expressed			LOC_Os06g02540	expressed protein
LOC_Os01g47180	3-5 exonuclease domain-containing protein, putative, expressed			LOC_Os06g03690	RNA recognition motif containing protein, putative, expressed
LOC_Os01g47190	phosphoglycerate mutase, putative, expressed			LOC_Os06g04130	lung seven transmembrane domain containing protein, putative, expressed
LOC_Os01g47256	exosome complex exonuclease RRP40, putative, expressed			LOC_Os06g04450	Sec1 family transport protein, putative, expressed
LOC_Os01g47270	DUF1645 domain containing protein, putative, expressed			LOC_Os06g04470	expressed protein
LOC_Os01g47290	expressed protein			LOC_Os06g04660	oxidoreductase, 2OG-Fe oxygenase family protein, putative, expressed
LOC_Os01g47300	retrotransposon protein, putative, unclassified, expressed			LOC_Os06g05090	methyltransferase domain containing protein, expressed
LOC_Os01g47330	ribosomal protein L7/L12 C-terminal domain containing protein, expressed			LOC_Os06g05120	expressed protein
LOC_Os01g47370	MYB family transcription factor, putative, expressed			LOC_Os06g05530	RNA recognition motif containing protein, putative, expressed
LOC_Os01g47400	OsMan01 - Endo-Beta-Mannanase, expressed			LOC_Os06g05630	GDSL-like lipase/acylhydrolase, putative, expressed
LOC_Os01g47450	OsCttP1 - Putative C-terminal processing peptidase homologue, expressed			LOC_Os06g05660	NAP domain containing protein, putative, expressed
LOC_Os01g47540	NLI interacting factor-like phosphatase, putative, expressed			LOC_Os06g05804	trafficking protein particle complex subunit 4, putative, expressed
LOC_Os01g47630	expressed protein			LOC_Os06g05870	dual specificity protein phosphatase, putative, expressed
LOC_Os01g47660	60S ribosomal protein L18a, putative, expressed			LOC_Os06g06014	expressed protein
LOC_Os01g47730	ras-related protein, putative, expressed			LOC_Os06g06040	expressed protein
LOC_Os01g47770	CS domain containing protein, putative, expressed			LOC_Os06g06160	IQ calmodulin-binding motif domain containing protein, expressed
LOC_Os01g47810	S-locus-like receptor protein kinase, putative, expressed			LOC_Os06g06350	AMP-binding enzyme, putative, expressed
LOC_Os01g47820	S-locus-like receptor protein kinase, putative, expressed			LOC_Os06g06600	OsFBX187 - F-box domain containing protein, expressed
LOC_Os01g47870	retrotransposon protein, putative, unclassified, expressed			LOC_Os06g07540	WD-40 repeat family protein, putative, expressed
LOC_Os01g47900	S-locus-like receptor protein kinase, putative, expressed			LOC_Os06g07780	vesicle-associated membrane protein, putative, expressed
LOC_Os01g47950	retrotransposon protein, putative, unclassified, expressed			LOC_Os06g07932	flavonol synthase/flavanone 3-hydroxylase, putative, expressed
LOC_Os01g48000	S-locus-like receptor protein kinase, putative, expressed			LOC_Os06g08400	LIM domain-containing protein, putative, expressed
LOC_Os01g48010	expressed protein			LOC_Os06g08530	ubiquitin carboxyl-terminal hydrolase domain containing protein, expressed
LOC_Os01g48020	S-locus-like receptor protein kinase, putative, expressed			LOC_Os06g08840	RNA recognition motif containing protein, expressed
LOC_Os01g48030	expressed protein			LOC_Os06g08884	expressed protein
LOC_Os01g48190	drought induced 19 protein, putative, expressed			LOC_Os06g09370	PTF1, putative, expressed
LOC_Os01g48200	callose synthase, putative, expressed			LOC_Os06g09390	AP2 domain containing protein, expressed
LOC_Os01g48270	AAA-type ATPase family protein, putative, expressed			LOC_Os06g09610	peroxiredoxin, putative, expressed
LOC_Os01g48290	dof zinc finger domain containing protein, putative, expressed			LOC_Os06g09850	25.3 kDa vesicle transport protein, putative, expressed
LOC_Os01g48300	ATP synthase protein I related, putative, expressed			LOC_Os06g09890	smr domain containing protein, expressed
LOC_Os01g48360	expressed protein			LOC_Os06g09910	phosphopantothenoylcysteine decarboxylase, putative, expressed
LOC_Os01g48380	PPR repeat domain containing protein, putative, expressed			LOC_Os06g10200	adenylate kinase, putative, expressed
LOC_Os01g48420	peroxiredoxin, putative, expressed			LOC_Os06g10210	expressed protein
LOC_Os01g48444	OsIAA5 - Auxin-responsive Aux/IAA gene family member, expressed			LOC_Os06g10430	protein of unknown function DUF1296 domain containing protein, expressed
LOC_Os01g48446	no apical meristem protein, putative, expressed			LOC_Os06g10880	bZIP transcription factor, putative, expressed
LOC_Os01g48610	expressed protein			LOC_Os06g11020	tic22-like family domain containing protein, expressed
LOC_Os01g48620	expressed protein			LOC_Os06g11440	transposon protein, putative, Mutator sub-class, expressed
LOC_Os01g48640	expressed protein			LOC_Os06g11790	TLD family protein, putative, expressed
LOC_Os01g48680	two pore calcium channel protein 1, putative, expressed			LOC_Os06g12110	mTERF family protein, expressed
LOC_Os01g48690	ribosomal protein rpS20, putative, expressed			LOC_Os06g12170	expressed protein
LOC_Os01g48710	heavy metal-associated domain containing protein, expressed			LOC_Os06g12260	N-rich protein, putative, expressed
LOC_Os01g48790	YT521-B-like family domain containing protein, expressed			LOC_Os06g13100	CREG1 precursor, putative, expressed
LOC_Os01g48800	purine permease, putative, expressed			LOC_Os06g13210	peptide transporter PTR2, putative, expressed
LOC_Os01g48810	transcription initiation factor TFIID subunit 11, putative, expressed			LOC_Os06g14324	caleosin related protein, putative, expressed
LOC_Os01g48820	expressed protein			LOC_Os06g14370	caleosin related protein, putative, expressed
LOC_Os01g48850	auxin-responsive protein, putative, expressed			LOC_Os06g14440	DRD1, putative, expressed
LOC_Os01g48910	AMP-binding enzyme, putative, expressed			LOC_Os06g14780	expressed protein
LOC_Os01g48920	beclin-1, putative, expressed			LOC_Os06g16919	expressed protein
LOC_Os01g48940	expressed protein			LOC_Os06g16980	DNA topoisomerase I family protein, expressed
LOC_Os01g48950	expressed protein			LOC_Os06g19470	WW domain containing protein, expressed
LOC_Os01g48960	glutamate synthase, chloroplast precursor, putative, expressed			LOC_Os06g19660	WD domain, G-beta repeat domain containing protein, expressed
LOC_Os01g48980	GPI transamidase component family protein, putative, expressed			LOC_Os06g19990	GPI-anchored protein, putative, expressed
LOC_Os01g48990	uncharacterized kinase mug58, putative, expressed			LOC_Os06g20400	DHHC zinc finger domain containing protein, expressed
LOC_Os01g49000	katanin p60 ATPase-containing subunit, putative, expressed			LOC_Os06g20920	SAM dependent carboxyl methyltransferase, putative, expressed
LOC_Os01g49010	ORC4 - Putative origin recognition complex subunit 4, expressed			LOC_Os06g21120	expressed protein
LOC_Os01g49060	prenyltransferase, putative, expressed			LOC_Os06g21340	rho GDP-dissociation inhibitor 1, putative, expressed
LOC_Os01g49130	retrotransposon protein, putative, unclassified, expressed			LOC_Os06g21390	Zinc finger C-x8-C-x5-C-x3-H type domain containing protein, expressed
LOC_Os01g49150	anti-silencing protein, ASF1-like domain containing protein, expressed			LOC_Os06g21470	expressed protein
LOC_Os01g49160	MYB family transcription factor, putative, expressed			LOC_Os06g21980	pantothenate kinase 4, putative, expressed
LOC_Os01g49200	microtubule associated protein, putative, expressed			LOC_Os06g22080	diacylglycerol O-acyltransferase, putative, expressed
LOC_Os01g49210	expressed protein			LOC_Os06g22380	expressed protein
LOC_Os01g49219	expressed protein			LOC_Os06g23504	DTW domain containing protein, putative, expressed
LOC_Os01g49230	limonoid UDP-glucosyltransferase, putative, expressed			LOC_Os06g23684	tyrosine aminotransferase, putative, expressed
LOC_Os01g49280	zinc finger family protein, putative, expressed			LOC_Os06g24594	exonuclease, putative, expressed
LOC_Os01g49290	WD repeat-containing protein, putative, expressed			LOC_Os06g27760	peptide methionine sulfoxide reductase msrB, putative, expressed
LOC_Os01g49310	expressed protein			LOC_Os06g28060	ATP-binding region, ATPase-like domain containing protein, expressed
LOC_Os01g49320	glycosyl hydrolase, putative, expressed			LOC_Os06g28194	expressed protein
LOC_Os01g49330	formyl transferase, putative, expressed			LOC_Os06g28880	retrotransposon protein, putative, unclassified, expressed
LOC_Os01g49340	arginine/serine-rich coiled-coil protein 1, putative, expressed			LOC_Os06g29020	retrotransposon protein, putative, unclassified, expressed
LOC_Os01g49350	DUF292 domain containing protein, expressed			LOC_Os06g29310	ulp1 protease family protein, putative, expressed
LOC_Os01g49380	lipase, putative, expressed			LOC_Os06g29460	expressed protein
LOC_Os01g49390	IPP transferase, putative, expressed			LOC_Os06g29804	expressed protein
LOC_Os01g49490	expressed protein			LOC_Os06g29810	lectin protein kinase family protein, putative, expressed
LOC_Os01g49560	expressed protein			LOC_Os06g30130	cysteine-rich receptor-like protein kinase 10 precursor, putative, expressed
LOC_Os01g49614	Protein kinase domain containing protein, expressed			LOC_Os06g30460	2-oxo acid dehydrogenases acyltransferase domain containing protein, expressed
LOC_Os01g49630	proteophosphoglycan ppg4, putative, expressed			LOC_Os06g30710	DGCR14, putative, expressed
LOC_Os01g49680	DNA repair helicase XPB2, putative, expressed			LOC_Os06g30820	expressed protein
LOC_Os01g49710	glutathione S-transferase, putative, expressed			LOC_Os06g33340	expressed protein
LOC_Os01g49720	glutathione S-transferase, putative, expressed			LOC_Os06g36360	expressed protein
LOC_Os01g49740	expressed protein			LOC_Os06g37430	expressed protein
LOC_Os01g49770	zinc finger, C3HC4 type domain containing protein, expressed			LOC_Os06g38320	expressed protein
LOC_Os01g49820	lipid phosphatase protein, putative, expressed			LOC_Os06g39140	hemoglobin-like protein HbO, putative, expressed
LOC_Os01g49830	B3 DNA binding domain containing protein, expressed			LOC_Os06g39344	enoyl-CoA hydratase/isomerase family protein, putative, expressed
LOC_Os01g49890	threonine synthase, chloroplast precursor, putative, expressed			LOC_Os06g39900	agenet domain containing protein, putative, expressed
LOC_Os01g49920	protein kinase, putative, expressed			LOC_Os06g40060	glycosyltransferase family protein, putative, expressed
LOC_Os01g49940	ESP4, putative, expressed			LOC_Os06g40200	calcium-binding mitochondrial carrier CBG00135, putative, expressed
LOC_Os01g50000	expressed protein			LOC_Os06g40620	SNF7 domain containing protein, putative, expressed
LOC_Os01g50040	DNA binding protein, putative, expressed			LOC_Os06g40640	fructose-bisphospate aldolase isozyme, putative, expressed
LOC_Os01g50050	polyprenyl synthetase, putative, expressed			LOC_Os06g40650	copine-1, putative, expressed
LOC_Os01g50080	MDR-like ABC transporter, putative, expressed			LOC_Os06g41360	phosphoribosyl transferase, putative, expressed
LOC_Os01g50090	retrotransposon protein, putative, unclassified, expressed			LOC_Os06g41590	YIF1B, putative, expressed
LOC_Os01g50100	ABC transporter, ATP-binding protein, putative, expressed			LOC_Os06g41730	ARID/BRIGHT DNA-binding domain-containing protein, putative, expressed
LOC_Os01g50110	MYB family transcription factor, putative, expressed			LOC_Os06g41780	guanine nucleotide exchange family protein, putative, expressed
LOC_Os01g50120	expressed protein			LOC_Os06g42060	expressed protein
LOC_Os01g50170	eukaryotic aspartyl protease domain containing protein, expressed			LOC_Os06g42430	expressed protein
LOC_Os01g50180	retrotransposon protein, putative, Ty1-copia subclass, expressed			LOC_Os06g43590	SNF7 domain containing protein, putative, expressed
LOC_Os01g50200	UDP-glucoronosyl and UDP-glucosyl transferase domain containing protein, expressed			LOC_Os06g43660	inorganic H+ pyrophosphatase, putative, expressed
LOC_Os01g50310	VIP1 protein, putative, expressed			LOC_Os06g44030	WD domain, G-beta repeat domain containing protein, expressed
LOC_Os01g50340	transposon protein, putative, unclassified, expressed			LOC_Os06g44170	NAD dependent epimerase/dehydratase family protein, putative, expressed
LOC_Os01g50350	expressed protein			LOC_Os06g44620	AMP-binding domain containing protein, expressed
LOC_Os01g50370	STE_MEKK_ste11_MAP3K.4 - STE kinases include homologs to sterile 7, sterile 11 and sterile 20 from yeast, expressed			LOC_Os06g45350	protein kinase domain containing protein, expressed
LOC_Os01g50400	STE_MEKK_ste11_MAP3K.5 - STE kinases include homologs to sterile 7, sterile 11 and sterile 20 from yeast, expressed			LOC_Os06g45510	thioredoxin, putative, expressed
LOC_Os01g50410	STE_MEKK_ste11_MAP3K.6 - STE kinases include homologs to sterile 7, sterile 11 and sterile 20 from yeast, expressed			LOC_Os06g46310	metal transporter Nramp6, putative, expressed
LOC_Os01g50420	STE_MEKK_ste11_MAP3K.7 - STE kinases include homologs to sterile 7, sterile 11 and sterile 20 from yeast, expressed			LOC_Os06g46770	ubiquitin family protein, putative, expressed
LOC_Os01g50440	AWPM-19-like membrane family protein, putative, expressed			LOC_Os06g47150	auxin response factor 18, putative, expressed
LOC_Os01g50450	expressed protein			LOC_Os06g47350	RNA polymerase I specific transcription initiation factor RRN3 family protein, putative, expressed
LOC_Os01g50460	nodulin MtN3 family protein, putative, expressed			LOC_Os06g47580	REV1, putative, expressed
LOC_Os01g50616	phosphatidylinositol transfer, putative, expressed			LOC_Os06g47860	expressed protein
LOC_Os01g50622	DNA-binding protein DSP1, putative, expressed			LOC_Os06g47890	OsFBO9 - F-box and other domain containing protein, expressed
LOC_Os01g50690	WD domain, G-beta repeat domain containing protein, expressed			LOC_Os06g48180	glycosyl hydrolases family 16, putative, expressed
LOC_Os01g50700	dehydrin family protein, expressed			LOC_Os06g48320	EDR2, putative, expressed
LOC_Os01g50720	MYB family transcription factor, putative, expressed			LOC_Os06g48500	expressed protein
LOC_Os01g50730	expressed protein			LOC_Os06g49090	transposon protein, putative, unclassified, expressed
LOC_Os01g50760	polyprenyl synthetase, putative, expressed			LOC_Os06g49640	uncharacterized UPF0114 domain containing protein, expressed
LOC_Os01g50830	expressed protein			LOC_Os06g49700	expressed protein
LOC_Os01g50840	expressed protein			LOC_Os06g49740	pre-mRNA-splicing factor syf2, putative, expressed
LOC_Os01g50849	expressed protein			LOC_Os06g49990	UPF0183 protein, putative, expressed
LOC_Os01g50860	chloride transporter, chloride channel family, putative, expressed			LOC_Os06g50380	protein phosphatase 2C, putative, expressed
LOC_Os01g50910	late embryogenesis abundant protein, group 3, putative, expressed			LOC_Os06g50490	expressed protein
LOC_Os01g50930	expressed protein			LOC_Os06g50520	expressed protein
LOC_Os01g50940	helix-loop-helix DNA-binding domain containing protein, expressed			LOC_Os06g50910	Phosphatidylinositol kinase and FAT containing domain protein, putative, expressed
LOC_Os01g51010	DUF292 domain containing protein, expressed			LOC_Os06g50930	rhodanese-like domain containing protein, putative, expressed
LOC_Os01g51030	expressed protein			LOC_Os06g51220	HMG1/2, putative, expressed
LOC_Os01g51040	transmembrane protein 16K, putative, expressed			LOC_Os06g51240	expressed protein
LOC_Os01g51050	jacalin-like lectin domain containing protein, expressed			LOC_Os06g51310	PAZ domain containing protein, putative, expressed
LOC_Os01g51060	hydrolase, putative, expressed			LOC_Os06g51330	expressed protein
LOC_Os01g51080	retrotransposon protein, putative, unclassified, expressed			LOC_Os06g51390	expressed protein
LOC_Os01g51140	helix-loop-helix DNA-binding domain containing protein, expressed			LOC_Os07g01060	expressed protein
LOC_Os01g51170	glycylpeptide N-tetradecanoyltransferase 1, putative, expressed			LOC_Os07g01950	expressed protein
LOC_Os01g51180	transposon protein, putative, unclassified, expressed			LOC_Os07g02300	tetratricopeptide repeat domain containing protein, expressed
LOC_Os01g51190	expressed protein			LOC_Os07g04700	MYB family transcription factor, putative, expressed
LOC_Os01g51210	uncharacterized protein PA4923, putative, expressed			LOC_Os07g05010	helix-loop-helix DNA-binding domain containing protein, expressed
LOC_Os01g51220	transport protein particle component, Bet3, domain containing protein, expressed			LOC_Os07g05050	DEAD-box ATP-dependent RNA helicase, putative, expressed
LOC_Os01g51250	mitochondrial carrier protein, putative, expressed			LOC_Os07g05610	zinc ion binding protein, putative, expressed
LOC_Os01g51290	protein kinase family protein, putative, expressed			LOC_Os07g06410	deoxyribonuclease tatD, putative, expressed
LOC_Os01g51320	peroxisomal N-acetyl-spermine/spermidine oxidase precursor, putative, expressed			LOC_Os07g06590	ML domain protein, putative, expressed
LOC_Os01g51360	lipase, putative, expressed			LOC_Os07g07030	expressed protein
LOC_Os01g51370	expressed protein			LOC_Os07g07194	MAC/Perforin domain containing protein, putative, expressed
LOC_Os01g51380	ATP synthase, putative, expressed			LOC_Os07g07410	oxidoreductase, 2OG-Fe oxygenase family protein, putative, expressed
LOC_Os01g51390	mitochondrial-processing peptidase subunit, mitochondrial precursor, putative, expressed			LOC_Os07g07580	ROOT HAIRLESS 1, putative, expressed
LOC_Os01g51400	Leucine Rich Repeat family protein, expressed			LOC_Os07g08120	BTBT2 - Bric-a-Brac, Tramtrack, Broad Complex BTB domain with tetratricopeptide repeats, expressed
LOC_Os01g51410	glycine dehydrogenase, putative, expressed			LOC_Os07g08210	cytidylyltransferase domain containing protein, expressed
LOC_Os01g51530	methyltransferase domain containing protein, expressed			LOC_Os07g08880	ES43 protein, putative, expressed
LOC_Os01g51540	cytidine/deoxycytidylate deaminase, putative, expressed			LOC_Os07g09060	aldehyde dehydrogenase, putative, expressed
LOC_Os01g51570	glycosyl hydrolases family 17, putative, expressed			LOC_Os07g09680	ras-related protein, putative, expressed
LOC_Os01g51632	myosin XI, putative, expressed			LOC_Os07g09814	OsFBX221 - F-box domain containing protein, expressed
LOC_Os01g51670	expressed protein			LOC_Os07g10300	expressed protein
LOC_Os01g51690	WRKY26, expressed			LOC_Os07g10600	cycloartenol-C-24-methyltransferase 1, putative, expressed
LOC_Os01g51710	zinc knuckle domain containing protein, expressed			LOC_Os07g11490	expressed protein
LOC_Os01g51735	expressed protein			LOC_Os07g12140	PPR repeat domain containing protein, putative, expressed
LOC_Os01g51770	outer mitochondrial membrane porin, putative, expressed			LOC_Os07g12330	tryptophan/tyrosine permease family protein, putative, expressed
LOC_Os01g52000	retrotransposon protein, putative, unclassified, expressed			LOC_Os07g12490	KH domain containing protein, putative, expressed
LOC_Os01g52010	alliin lyase precursor, putative, expressed			LOC_Os07g12590	OsFBX225 - F-box domain containing protein, expressed
LOC_Os01g52050	systemin receptor SR160 precursor, putative, expressed			LOC_Os07g12800	expressed protein
LOC_Os01g52100	DUF581 domain containing protein, expressed			LOC_Os07g12830	cytochrome b5-like Heme/Steroid binding domain containing protein, expressed
LOC_Os01g52110	RING finger and CHY zinc finger domain-containing protein 1, putative, expressed			LOC_Os07g13234	expressed protein
LOC_Os01g52130	sulfate transporter, putative, expressed			LOC_Os07g13270	SNF7 domain containing protein, putative, expressed
LOC_Os01g52170	expressed protein			LOC_Os07g14150	cytidine deaminase, putative, expressed
LOC_Os01g52230	phosphoethanolamine/phosphocholine phosphatase, putative, expressed			LOC_Os07g14530	PPR repeat containing protein, expressed
LOC_Os01g52240	chlorophyll A-B binding protein, putative, expressed			LOC_Os07g15959	expressed protein
LOC_Os01g52250	starch synthase, putative, expressed			LOC_Os07g17220	disease resistance protein, putative, expressed
LOC_Os01g52260	serine acetyltransferase protein, putative, expressed			LOC_Os07g18250	expressed protein
LOC_Os01g52280	NB-ARC domain containing protein, expressed			LOC_Os07g19470	uncharacterized ACR, YggU family COG1872 containing protein, expressed
LOC_Os01g52290	expressed protein			LOC_Os07g19560	TATA-binding protein-associated factor 2N, putative, expressed
LOC_Os01g52304	NB-ARC domain containing protein, expressed			LOC_Os07g22390	ankyrin repeat domain containing protein, expressed
LOC_Os01g52330	NB-ARC domain containing protein, expressed			LOC_Os07g22494	expressed protein
LOC_Os01g52390	plasminogen activator inhibitor 1 RNA-binding protein, putative, expressed			LOC_Os07g22534	WD domain, G-beta repeat domain containing protein, expressed
LOC_Os01g52400	bacterial transferase hexapeptide domain containing protein, expressed			LOC_Os07g22700	tim44-like domain containing protein, expressed
LOC_Os01g52460	regulator of ribonuclease, putative, expressed			LOC_Os07g22720	2-oxo acid dehydrogenases acyltransferase domain containing protein, expressed
LOC_Os01g52480	senescence-associated protein, putative, expressed			LOC_Os07g22930	starch synthase, putative, expressed
LOC_Os01g52530	phosphoribosyl transferase, putative, expressed			LOC_Os07g23030	retrotransposon protein, putative, Ty3-gypsy subclass, expressed
LOC_Os01g52540	B3 DNA binding domain containing protein, expressed			LOC_Os07g23520	expressed protein
LOC_Os01g52550	ABC transporter, ATP-binding protein, putative, expressed			LOC_Os07g23550	expressed protein
LOC_Os01g52570	lachrymatory factor synthase, putative, expressed			LOC_Os07g23790	expressed protein
LOC_Os01g52640	suppressor of phythchrome A, putative, expressed			LOC_Os07g24190	CESA3 - cellulose synthase, expressed
LOC_Os01g52660	POEI51 - Pollen Ole e I allergen and extensin family protein precursor, expressed			LOC_Os07g25710	myb-like DNA-binding domain containing protein, expressed
LOC_Os01g52680	OsMADS32 - MADS-box family gene with MIKCc type-box, expressed			LOC_Os07g26940	ORM1, putative, expressed
LOC_Os01g52710	glycosyl transferase 8 domain containing protein, putative, expressed			LOC_Os07g27120	expressed protein
LOC_Os01g52720	Complex I intermediate-associated protein 30 domain containing protein, putative, expressed			LOC_Os07g27300	RNA-binding protein Luc7-like, putative, expressed
LOC_Os01g52730	DUF584 domain containing protein, putative, expressed			LOC_Os07g27460	serine/threonine-protein kinase 19, putative, expressed
LOC_Os01g52750	OsSub3 - Putative Subtilisin homologue, expressed			LOC_Os07g27490	Regulator of chromosome condensation domain containing protein, expressed
LOC_Os01g52760	expressed protein			LOC_Os07g27760	expressed protein
LOC_Os01g52790	cytochrome P450 72A1, putative, expressed			LOC_Os07g27950	RING zinc finger protein, putative, expressed
LOC_Os01g52851	expressed protein			LOC_Os07g28260	expressed protein
LOC_Os01g52880	leucine-rich repeat family protein, putative, expressed			LOC_Os07g29390	peptidyl-prolyl cis-trans isomerase, putative, expressed
LOC_Os01g52930	retrotransposon protein, putative, unclassified, expressed			LOC_Os07g29640	expressed protein
LOC_Os01g52950	retrotransposon protein, putative, unclassified, expressed			LOC_Os07g29770	zinc finger protein, putative, expressed
LOC_Os01g53020	heat shock protein DnaJ, putative, expressed			LOC_Os07g30100	RIN3, putative, expressed
LOC_Os01g53040	WRKY14, expressed			LOC_Os07g30130	MYB family transcription factor, putative, expressed
LOC_Os01g53070	ATP binding protein, putative, expressed			LOC_Os07g31280	casein kinase II subunit beta-4, putative, expressed
LOC_Os01g53100	ubiquitin family protein, putative, expressed			LOC_Os07g31460	peptide-Nasparagine amidase, putative, expressed
LOC_Os01g53130	zinc finger, C3HC4 type domain containing protein, expressed			LOC_Os07g32570	OsAPRL1 adenosine 5'-phosphosulfate reductase-like OsAPRL1, expressed
LOC_Os01g53140	expressed protein			LOC_Os07g33350	hsp20/alpha crystallin family protein, putative, expressed
LOC_Os01g53150	GTPase of unknown function domain containing protein, putative, expressed			LOC_Os07g35060	OsFBX238 - F-box domain containing protein, expressed
LOC_Os01g53220	HSF-type DNA-binding domain containing protein, expressed			LOC_Os07g35600	expressed protein
LOC_Os01g53260	WRKY23, expressed			LOC_Os07g35720	expressed protein
LOC_Os01g53280	50S ribosomal protein L20, putative, expressed			LOC_Os07g36090	ribosomal protein L28 protein, putative, expressed
LOC_Os01g53294	respiratory burst oxidase protein B, putative, expressed			LOC_Os07g36600	universal stress protein domain containing protein, putative, expressed
LOC_Os01g53330	anthocyanidin 5,3-O-glucosyltransferase, putative, expressed			LOC_Os07g37800	bromodomain domain containing protein, expressed
LOC_Os01g53350	anthocyanidin 5,3-O-glucosyltransferase, putative, expressed			LOC_Os07g37830	peptidyl-prolyl cis-trans isomerase CYP37, chloroplast precursor, putative, expressed
LOC_Os01g53370	anthocyanidin 5,3-O-glucosyltransferase, putative, expressed			LOC_Os07g38360	expressed protein
LOC_Os01g53390	glucosyltransferase, putative, expressed			LOC_Os07g38830	hydrolase, alpha/beta fold family domain containing protein, expressed
LOC_Os01g53470	harpin-induced protein 1 domain containing protein, expressed			LOC_Os07g39300	expressed protein
LOC_Os01g53720	expressed protein			LOC_Os07g39510	yippee zinc-binding protein, putative, expressed
LOC_Os01g53730	expressed protein			LOC_Os07g39560	RNA recognition motif containing protein, putative, expressed
LOC_Os01g53750	glucan endo-1,3-beta-glucosidase precursor, putative, expressed			LOC_Os07g39780	SUMO-activating enzyme subunit 2, putative, expressed
LOC_Os01g53779	expressed protein			LOC_Os07g40700	RNA methyltransferase, TrmH family protein, putative, expressed
LOC_Os01g53800	glutamate carboxypeptidase 2, putative, expressed			LOC_Os07g40790	COBW domain containing protein, putative, expressed
LOC_Os01g53810	peptidase, putative, expressed			LOC_Os07g41370	OsMADS18 - MADS-box family gene with MIKCc type-box, expressed
LOC_Os01g53820	expressed protein			LOC_Os07g41640	agenet domain-containing protein, putative, expressed
LOC_Os01g53880	OsIAA6 - Auxin-responsive Aux/IAA gene family member, expressed			LOC_Os07g41810	stress responsive A/B Barrel domain containing protein, expressed
LOC_Os01g53910	dehydrogenase, putative, expressed			LOC_Os07g42260	peptidase, T1 family, putative, expressed
LOC_Os01g53920	receptor-like protein kinase 5 precursor, putative, expressed			LOC_Os07g42400	transposon protein, putative, unclassified, expressed
LOC_Os01g53930	hexokinase, putative, expressed			LOC_Os07g42650	expressed protein
LOC_Os01g53940	expressed protein			LOC_Os07g42890	GRAM domain containing protein, expressed
LOC_Os01g53980	IQ calmodulin-binding motif family protein, expressed			LOC_Os07g42940	CAMK_CAMK_like.7 - CAMK includes calcium/calmodulin depedent protein kinases, expressed
LOC_Os01g54020	tRNA synthetase, putative, expressed			LOC_Os07g43050	RNA recognition motif containing protein, expressed
LOC_Os01g54050	histidine-containing phosphotransfer protein, putative, expressed			LOC_Os07g43530	helix-loop-helix DNA-binding domain containing protein, expressed
LOC_Os01g54140	expressed protein			LOC_Os07g43870	heat shock protein DnaJ, putative, expressed
LOC_Os01g54210	GATA zinc finger domain containing protein, expressed			LOC_Os07g44050	expressed protein
LOC_Os01g54300	OsMan02 - Endo-Beta-Mannanase, expressed			LOC_Os07g44610	pyrrolidone-carboxylate peptidase, putative, expressed
LOC_Os01g54340	plant-specific domain TIGR01615 family protein, expressed			LOC_Os07g44730	expressed protein
LOC_Os01g54350	protein kinase domain containing protein, expressed			LOC_Os07g45350	zinc finger, RING-type, putative, expressed
LOC_Os01g54380	PPR repeat domain containing protein, putative, expressed			LOC_Os07g46280	Os7bglu26 - beta-mannosidase/glucosidase/exoglucanase, expressed
LOC_Os01g54400	VQ domain containing protein, putative, expressed			LOC_Os07g46340	methyltransferase, putative, expressed
LOC_Os01g54424	expressed protein			LOC_Os07g46390	TRAF-type zinc finger domain-containing protein 1, putative, expressed
LOC_Os01g54440	expressed protein			LOC_Os07g46430	expressed protein
LOC_Os01g54480	serine/threonine protein kinase, putative, expressed			LOC_Os07g46500	ankyrin repeat domain containing protein, putative, expressed
LOC_Os01g54490	osFTL9 FT-Like9 homologous to Flowering Locus T gene; contains Pfam profile PF01161: Phosphatidylethanolamine-binding protein			LOC_Os07g46660	ubiquitin carboxyl-terminal hydrolase domain containing protein, expressed
LOC_Os01g54510	MAC/Perforin domain containing protein, putative, expressed			LOC_Os07g46700	zinc finger, RING-type, putative, expressed
LOC_Os01g54540	ribosomal protein L13, putative, expressed			LOC_Os07g46990	copper/zinc superoxide dismutase, putative, expressed
LOC_Os01g54550	HSF-type DNA-binding domain containing protein, expressed			LOC_Os07g47194	GEX1, putative, expressed
LOC_Os01g54580	transporter family protein, putative, expressed			LOC_Os07g47290	xylose isomerase, putative, expressed
LOC_Os01g54590	ras-related protein, putative, expressed			LOC_Os07g47360	CW-type Zinc Finger, putative, expressed
LOC_Os01g54740	transposon protein, putative, unclassified, expressed			LOC_Os07g47590	expressed protein
LOC_Os01g54750	expressed protein			LOC_Os07g47630	RNA recognition motif containing protein, expressed
LOC_Os01g54810	lipase, putative, expressed			LOC_Os07g47780	60S ribosomal protein L18-3, putative, expressed
LOC_Os01g54850	OsFBX24 - F-box domain containing protein, expressed			LOC_Os07g47860	tRNA synthetase, putative, expressed
LOC_Os01g54860	enoyl-CoA hydratase/isomerase family protein, putative, expressed			LOC_Os07g48420	expressed protein
LOC_Os01g54890	ethylene-responsive transcription factor 2, putative, expressed			LOC_Os07g48450	no apical meristem protein, putative, expressed
LOC_Os01g54900	lipid-A-disaccharide synthase family protein, expressed			LOC_Os07g48490	stress responsive protein, putative, expressed
LOC_Os01g54920	heat- and acid-stable phosphoprotein, putative, expressed			LOC_Os07g48840	Ser/Thr protein phosphatase family protein, putative, expressed
LOC_Os01g54960	expressed protein			LOC_Os07g48880	importin subunit alpha-1b, putative, expressed
LOC_Os01g54990	auxin response factor, putative, expressed			LOC_Os07g49330	phospholipase C, putative, expressed
LOC_Os01g55030	DNA-binding protein-related, putative, expressed			LOC_Os07g49380	PWWP domain containing protein, expressed
LOC_Os01g55050	protein of unknown function DUF1421 domain containing protein, expressed			LOC_Os07g49400	OsAPx2 - Cytosolic Ascorbate Peroxidase encoding gene 4,5,6,8, expressed
LOC_Os01g55100	slTCP3, putative, expressed			LOC_Os07g49410	uncharacterized ACR, YagE family COG1723 containing protein, expressed
LOC_Os01g55110	RING-H2 finger protein, putative, expressed			LOC_Os07g49460	response regulator receiver domain containing protein, expressed
LOC_Os01g55160	expressed protein			LOC_Os08g01054	retrotransposon protein, putative, unclassified, expressed
LOC_Os01g55170	la domain containing protein, expressed			LOC_Os08g01320	C3-BTB1 - Bric-a-Brac, Tramtrack, Broad Complex BTB domain with C3 subfamily conserved sequence, expressed
LOC_Os01g55190	expressed protein			LOC_Os08g01350	transmembrane protein 18, putative, expressed
LOC_Os01g55240	gibberellin 2-beta-dioxygenase, putative, expressed			LOC_Os08g01360	RING finger protein 13, putative, expressed
LOC_Os01g55260	AAA-type ATPase family protein, putative, expressed			LOC_Os08g01620	shwachman-Bodian-Diamond syndrome protein, putative, expressed
LOC_Os01g55270	SGS domain containing protein, expressed			LOC_Os08g01660	mago nashi, putative, expressed
LOC_Os01g55310	haloacid dehalogenase-like hydrolase domain-containing protein 1A, putative, expressed			LOC_Os08g01740	VHS and GAT domain containing protein, expressed
LOC_Os01g55330	embryonic protein DC-8, putative, expressed			LOC_Os08g02130	RNA recognition motif containing protein, putative, expressed
LOC_Os01g55340	dof zinc finger domain containing protein, putative, expressed			LOC_Os08g02680	expressed protein
LOC_Os01g55440	CAMK_KIN1/SNF1/Nim1_like.1 - CAMK includes calcium/calmodulin depedent protein kinases, expressed			LOC_Os08g02950	expressed protein
LOC_Os01g55500	nucleobase-ascorbate transporter, putative, expressed			LOC_Os08g04090	expressed protein
LOC_Os01g55570	expressed protein			LOC_Os08g04920	OsDegp11 - Putative Deg protease homologue, expressed
LOC_Os01g55580	tesmin/TSO1-like CXC domain containing protein, expressed			LOC_Os08g05030	expressed protein
LOC_Os01g55590	AMP-binding enzyme, putative, expressed			LOC_Os08g05510	MYB family transcription factor, putative, expressed
LOC_Os01g55610	peptide transporter PTR2, putative, expressed			LOC_Os08g05910	peptide transporter PTR2, putative, expressed
LOC_Os01g55650	phospholipase, patatin family, putative, expressed			LOC_Os08g06344	transposon protein, putative, CACTA, En/Spm sub-class, expressed
LOC_Os01g55660	retrotransposon protein, putative, Ty1-copia subclass, expressed			LOC_Os08g06360	THO complex subunit 7, putative, expressed
LOC_Os01g55670	expressed protein			LOC_Os08g07300	haloacid dehalogenase-like hydrolase domain-containing protein 3, putative, expressed
LOC_Os01g55720	expressed protein			LOC_Os08g07540	hemimethylated DNA binding domain containing protein, expressed
LOC_Os01g55730	AGAP003732-PA, putative, expressed			LOC_Os08g07830	DUF292 domain containing protein, expressed
LOC_Os01g55750	TCP family transcription factor, putative, expressed			LOC_Os08g07960	mitotic checkpoint protein, putative, expressed
LOC_Os01g55780	glycerophosphoryl diester phosphodiesterase family protein, putative, expressed			LOC_Os08g07970	transcription factor, putative, expressed
LOC_Os01g55799	exo70 exocyst complex subunit domain containing protein, expressed			LOC_Os08g08200	mRNA cap guanine-N7 methyltransferase 1, putative, expressed
LOC_Os01g55870	chorismate mutase, chloroplast precursor, putative, expressed			LOC_Os08g08586	expressed protein
LOC_Os01g55880	hemimethylated DNA binding domain containing protein, expressed			LOC_Os08g08650	expressed protein
LOC_Os01g55890	amino acid kinase, putative, expressed			LOC_Os08g09240	autophagy-related protein, putative, expressed
LOC_Os01g55900	holliday junction resolvase, putative, expressed			LOC_Os08g11220	expressed protein
LOC_Os01g55940	OsGH3.2 - Probable indole-3-acetic acid-amido synthetase, expressed			LOC_Os08g12449	expressed protein
LOC_Os01g55950	acetamidase, putative, expressed			LOC_Os08g12740	disease resistance protein RGA3, putative, expressed
LOC_Os01g55960	pentatricopeptide, putative, expressed			LOC_Os08g13930	mannose-1-phosphate guanyltransferase, putative, expressed
LOC_Os01g55974	deoxycytidylate deaminase, putative, expressed			LOC_Os08g14860	cytochrome b-c1 complex subunit 7, putative, expressed
LOC_Os01g56010	serpin domain containing protein, putative, expressed			LOC_Os08g15444	expressed protein
LOC_Os01g56080	expressed protein			LOC_Os08g16350	expressed protein
LOC_Os01g56140	expressed protein			LOC_Os08g17294	PSF3 - Putative GINS complex subunit, expressed
LOC_Os01g56150	OsProCP1 - Putative Lysosomal Pro-x Carboxypeptidase homologue, expressed			LOC_Os08g18044	tetraspanin family protein, putative, expressed
LOC_Os01g56170	retrotransposon protein, putative, unclassified, expressed			LOC_Os08g19320	aberrant root formation protein 4, putative, expressed
LOC_Os01g56220	expressed protein			LOC_Os08g19374	expressed protein
LOC_Os01g56260	expressed protein			LOC_Os08g19610	peptidyl-prolyl cis-trans isomerase, putative, expressed
LOC_Os01g56280	transposon protein, putative, unclassified			LOC_Os08g19830	ubiquitin family protein, putative, expressed
LOC_Os01g56290	expressed protein			LOC_Os08g21590	phosphatidylinositol 3-kinase, root isoform, putative, expressed
LOC_Os01g56310	radical SAM enzyme, putative, expressed			LOC_Os08g22354	polyadenylate-binding protein, putative, expressed
LOC_Os01g56320	OsSub4 - Putative Subtilisin homologue, expressed			LOC_Os08g22864	sec8 exocyst complex component specific domain containing protein, expressed
LOC_Os01g56350	PTAC12, putative, expressed			LOC_Os08g23680	FHA domain containing protein, putative, expressed
LOC_Os01g56360	wax synthase, putative, expressed			LOC_Os08g23754	expressed protein
LOC_Os01g56370	wax synthase, putative, expressed			LOC_Os08g23930	ENT domain containing protein, expressed
LOC_Os01g56380	decarboxylase, putative, expressed			LOC_Os08g24390	expressed protein
LOC_Os01g56400	ABC transporter, ATP-binding protein, putative, expressed			LOC_Os08g25090	co-chaperone GrpE protein, putative, expressed
LOC_Os01g56420	ctr copper transporter family protein, putative, expressed			LOC_Os08g26870	wound responsive protein, putative, expressed
LOC_Os01g56450	DUF567 domain containing protein, putative, expressed			LOC_Os08g27580	expressed protein
LOC_Os01g56460	mitochondrial glycoprotein, putative, expressed			LOC_Os08g28690	expressed protein
LOC_Os01g56470	mal d 1-associated protein, putative, expressed			LOC_Os08g29530	double-stranded RNA binding motif containing protein, expressed
LOC_Os01g56480	expressed protein			LOC_Os08g30020	membrane protein, putative, expressed
LOC_Os01g56510	periplasmic beta-glucosidase precursor, putative, expressed			LOC_Os08g30634	DC1 domain containing protein, expressed
LOC_Os01g56560	cyclase/dehydrase family protein, expressed			LOC_Os08g31410	sulfate transporter, putative, expressed
LOC_Os01g56580	CK1_CaseinKinase_1a.3 - CK1 includes the casein kinase 1 kinases, expressed			LOC_Os08g31470	peptidase, trypsin-like serine and cysteine proteases, putative, expressed
LOC_Os01g56600	signal recognition particle 54 kDa protein, putative, expressed			LOC_Os08g31814	OsAPRL4 adenosine 5'-phosphosulfate reductase-like OsAPRL4, expressed
LOC_Os01g56630	dymeclin, putative, expressed			LOC_Os08g32620	ES43 protein, putative, expressed
LOC_Os01g56680	photosystem II reaction center W protein, chloroplast precursor, putative, expressed			LOC_Os08g33120	RNA recognition motif containing protein, putative, expressed
LOC_Os01g56690	helix-loop-helix DNA-binding domain containing protein, expressed			LOC_Os08g33380	expressed protein
LOC_Os01g56730	expressed protein			LOC_Os08g33850	nucleoside-triphosphatase, putative, expressed
LOC_Os01g56780	plus-3 domain containing protein, expressed			LOC_Os08g35000	ARID/BRIGHT DNA-binding domain containing protein, expressed
LOC_Os01g56800	MATH domain containing protein, expressed			LOC_Os08g35050	ARID/BRIGHT DNA-binding domain containing protein, expressed
LOC_Os01g56860	WD domain, G-beta repeat domain containing protein, expressed			LOC_Os08g36320	decarboxylase, putative, expressed
LOC_Os01g56900	expressed protein			LOC_Os08g36420	metal cation transporter, putative, expressed
LOC_Os01g56930	eukaryotic aspartyl protease domain containing protein, expressed			LOC_Os08g37260	expressed protein
LOC_Os01g56940	flap endonuclease, putative, expressed			LOC_Os08g37310	uncharacterized protein, YigZ family, putative, expressed
LOC_Os01g56960	acid phosphatase, putative, expressed			LOC_Os08g37444	signal recognition particle receptor, putative, expressed
LOC_Os01g56969	homeobox-leucine zipper protein ATHB-54, putative, expressed			LOC_Os08g37480	mediator of RNA polymerase II transcription subunit 22, putative, expressed
LOC_Os01g56990	Regulator of chromosome condensation domain containing protein, expressed			LOC_Os08g37904	ZOS8-08 - C2H2 zinc finger protein, expressed
LOC_Os01g57020	expressed protein			LOC_Os08g38410	RNA recognition motif containing protein, putative, expressed
LOC_Os01g57066	transmembrane protein 49, putative, expressed			LOC_Os08g38850	phosphatidylinositol transfer, putative, expressed
LOC_Os01g57073	insulin-degrading enzyme, putative, expressed			LOC_Os08g38880	WD-40 repeat family protein, putative, expressed
LOC_Os01g57082	insulin-degrading enzyme, putative, expressed			LOC_Os08g39440	RNA recognition motif containing protein, putative, expressed
LOC_Os01g57110	SNF2 family N-terminal domain containing protein, expressed			LOC_Os08g39960	3-oxoacyl-reductase, chloroplast precursor, putative, expressed
LOC_Os01g57220	secretory carrier-associated membrane protein, putative, expressed			LOC_Os08g40140	geranylgeranyl transferase type-2 subunit beta, putative, expressed
LOC_Os01g57230	BTBN1 - Bric-a-Brac, Tramtrack, Broad Complex BTB domain with non-phototropic hypocotyl 3 NPH3 and coiled-coil domains, expressed			LOC_Os08g40620	rabGAP/TBC domain-containing protein, putative, expressed
LOC_Os01g57240	expressed protein			LOC_Os08g40790	DNA repair ATPase-related, putative, expressed
LOC_Os01g57250	expressed protein			LOC_Os08g40900	auxin response factor, putative, expressed
LOC_Os01g57270	disease resistance RPP13-like protein 1, putative, expressed			LOC_Os08g41010	zinc finger family protein, putative, expressed
LOC_Os01g57280	rp1, putative, expressed			LOC_Os08g41210	expressed protein
LOC_Os01g57310	rp1, putative, expressed			LOC_Os08g41460	expressed protein
LOC_Os01g57350	diacylglycerol kinase, putative, expressed			LOC_Os08g42310	expressed protein
LOC_Os01g57410	pentatricopeptide repeat domain containing protein, putative, expressed			LOC_Os08g42420	expressed protein
LOC_Os01g57420	diacylglycerol kinase, putative, expressed			LOC_Os08g42850	peptidyl-prolyl cis-trans isomerase, FKBP-type, putative, expressed
LOC_Os01g57440	DNA repair metallo-beta-lactamase, putative, expressed			LOC_Os08g42960	ankyrin repeat-containing protein, putative, expressed
LOC_Os01g57450	universal stress protein domain containing protein, putative, expressed			LOC_Os08g43060	expressed protein
LOC_Os01g57480	serine/threonine-protein kinase receptor precursor, putative, expressed			LOC_Os08g43480	zinc finger, C3HC4 type family protein, expressed
LOC_Os01g57560	serine/threonine-protein kinase receptor precursor, putative, expressed			LOC_Os08g43560	OsAPx4 - Peroxisomal Ascorbate Peroxidase encoding gene 5,8,9, expressed
LOC_Os01g57580	bHelix-loop-helix transcription factor, putative, expressed			LOC_Os08g43640	26S proteasome non-ATPase regulatory subunit 3, putative, expressed
LOC_Os01g57599	retrotransposon protein, putative, unclassified, expressed			LOC_Os08g44390	EF hand family protein, putative, expressed
LOC_Os01g57610	OsGH3.1 - Probable indole-3-acetic acid-amido synthetase, expressed			LOC_Os08g44400	glutathione S-transferase, N-terminal domain containing protein, expressed
LOC_Os01g57630	pentatricopeptide containing protein, putative, expressed			LOC_Os08g44430	vesicle-associated membrane protein 727, putative, expressed
LOC_Os01g57690	early nodulin 20 precursor, putative, expressed			LOC_Os08g44820	no apical meristem protein, putative, expressed
LOC_Os01g57710	membrane protein, putative, expressed			LOC_Os08g45220	expressed protein
LOC_Os01g57730	peroxidase precursor, putative, expressed			LOC_Os08g45240	RNA recognition motif containing protein, putative, expressed
LOC_Os01g57740	expressed protein			LOC_Os09g01600	expressed protein
LOC_Os01g57840	expressed protein			LOC_Os09g01630	transposon protein, putative, CACTA, En/Spm sub-class, expressed
LOC_Os01g57854	pectinesterase, putative, expressed			LOC_Os09g02214	Citrate transporter protein, putative, expressed
LOC_Os01g57900	PPR repeat domain containing protein, putative, expressed			LOC_Os09g02400	RNA-binding region RNP-1, putative, expressed
LOC_Os01g57930	CDP-alcohol phosphatidyltransferase, putative, expressed			LOC_Os09g03610	flowering time control protein FCA, putative, expressed
LOC_Os01g57960	retrotransposon protein, putative, unclassified, expressed			LOC_Os09g04300	expressed protein
LOC_Os01g57966	photosystem I assembly protein ycf3, putative, expressed			LOC_Os09g05020	tyrosine phosphatase family protein, putative, expressed
LOC_Os01g58010	ATP synthase, A subunit family protein, putative, expressed			LOC_Os09g06499	sulfate transporter 4.1, chloroplast precursor, putative, expressed
LOC_Os01g58048	expressed protein			LOC_Os09g06634	transposon protein, putative, Pong sub-class, expressed
LOC_Os01g58100	polyphenol oxidase, putative, expressed			LOC_Os09g06970	transport protein particle component, Bet3, domain containing protein, expressed
LOC_Os01g58130	expressed protein			LOC_Os09g07320	ethanol tolerance protein GEKO1, putative, expressed
LOC_Os01g58140	expressed protein			LOC_Os09g07500	expressed protein
LOC_Os01g58150	expressed protein			LOC_Os09g07660	ELMO/CED-12 family protein, putative, expressed
LOC_Os01g58194	protein disulfide isomerase, putative, expressed			LOC_Os09g07820	exosome complex exonuclease, putative, expressed
LOC_Os01g58280	OsSub8 - Putative Subtilisin homologue, expressed			LOC_Os09g08390	CRAL/TRIO domain containing protein, expressed
LOC_Os01g58290	OsSub9 - Putative Subtilisin homologue, expressed			LOC_Os09g09480	SNF7 domain containing protein, putative, expressed
LOC_Os01g58300	expressed protein			LOC_Os09g10710	R-interacting factor 1, putative, expressed
LOC_Os01g58310	expressed protein			LOC_Os09g10930	gamma response I protein, putative, expressed
LOC_Os01g58320	expressed protein			LOC_Os09g14610	DCL2, putative, expressed
LOC_Os01g58390	haloacid dehalogenase, putative, expressed			LOC_Os09g14960	transposon protein, putative, Pong sub-class, expressed
LOC_Os01g58440	ligA, putative, expressed			LOC_Os09g16910	cysteine desulfurase 1, mitochondrial precursor, putative, expressed
LOC_Os01g58459	expressed protein			LOC_Os09g17730	proton pump interactor, putative, expressed
LOC_Os01g58470	expressed protein			LOC_Os09g19820	aminopeptidase, putative, expressed
LOC_Os01g58610	phosphoglycerate kinase protein, putative, expressed			LOC_Os09g20390	uncharacterized glycosyl hydrolase Rv2006/MT2062, putative, expressed
LOC_Os01g58620	expressed protein			LOC_Os09g20579	expressed protein
LOC_Os01g58640	nucleotide pyrophosphatase/phosphodiesterase, putative, expressed			LOC_Os09g20590	CD2-binding protein-related, putative, expressed
LOC_Os01g58690	endonuclease/exonuclease/phosphatase family domain containing protein, expressed			LOC_Os09g21520	DEAD-box ATP-dependent RNA helicase, putative, expressed
LOC_Os01g58700	expressed protein			LOC_Os09g22280	expressed protein
LOC_Os01g58760	bZIP transcription factor domain containing protein, expressed			LOC_Os09g23070	malonyl-CoA decarboxylase, mitochondrial precursor, putative, expressed
LOC_Os01g58780	zinc finger, C3HC4 type domain containing protein, expressed			LOC_Os09g24200	RAD23 DNA repair protein, putative, expressed
LOC_Os01g58790	GHMP kinases ATP-binding protein, putative, expressed			LOC_Os09g25070	WRKY62, expressed
LOC_Os01g58850	circadian clock coupling factor-related, putative, expressed			LOC_Os09g25150	cinnamoyl-CoA reductase, putative, expressed
LOC_Os01g58870	domain of unknown function, DUF250 domain containing protein, expressed			LOC_Os09g25410	expressed protein
LOC_Os01g58910	auxin-induced protein 5NG4, putative, expressed			LOC_Os09g25620	CPuORF8 - conserved peptide uORF-containing transcript, expressed
LOC_Os01g59020	cytochrome P450, putative, expressed			LOC_Os09g25934	expressed protein
LOC_Os01g59050	cytochrome P450, putative, expressed			LOC_Os09g26420	AP2 domain containing protein, expressed
LOC_Os01g59060	50S ribosomal protein, putative, expressed			LOC_Os09g26620	auxin-repressed protein, putative, expressed
LOC_Os01g59100	cytokinin-N-glucosyltransferase 1, putative, expressed			LOC_Os09g27080	growth regulator related protein, putative, expressed
LOC_Os01g59120	cyclin, putative, expressed			LOC_Os09g27690	expressed protein
LOC_Os01g59140	DNA-directed RNA polymerases I, II, and III subunit RPABC1, putative, expressed			LOC_Os09g27970	expressed protein
LOC_Os01g59160	UBA/TS-N domain containing protein, expressed			LOC_Os09g28480	expressed protein
LOC_Os01g59180	OsFBX27 - F-box domain containing protein, expressed			LOC_Os09g28590	AGAP010609-PA, putative, expressed
LOC_Os01g59320	expressed protein			LOC_Os09g29170	CAMK_CAMK_like.38 - CAMK includes calcium/calmodulin depedent protein kinases, expressed
LOC_Os01g59340	dihydropyrimidinase, putative, expressed			LOC_Os09g29950	OsPOP19 - Putative Prolyl Oligopeptidase homologue, expressed
LOC_Os01g59350	transcription factor, putative, expressed			LOC_Os09g30120	CSLE1 - cellulose synthase-like family E, expressed
LOC_Os01g59520	cupin, RmlC-type, putative, expressed			LOC_Os09g31220	expressed protein
LOC_Os01g59550	senescence-induced receptor-like serine/threonine-protein kinase precursor, putative, expressed			LOC_Os09g31482	splicing factor U2AF, putative, expressed
LOC_Os01g59560	protein kinase domain containing protein, expressed			LOC_Os09g31514	dihydroflavonol-4-reductase, putative, expressed
LOC_Os01g59610	KAZ1 - Kazal-type serine protease inhibitor precursor, expressed			LOC_Os09g32050	chaperone protein dnaJ 10, putative, expressed
LOC_Os01g59620	histone-lysine N-methyltransferase, H3 lysine-9 specific SUVH1, putative, expressed			LOC_Os09g32250	DNA repair ATPase-related, putative, expressed
LOC_Os01g59630	exostosin family domain containing protein, expressed			LOC_Os09g32300	KH domain-containing protein, putative, expressed
LOC_Os01g59670	expressed protein			LOC_Os09g32510	BHLH transcription factor, putative, expressed
LOC_Os01g59690	OsFBX28 - F-box domain containing protein, expressed			LOC_Os09g32680	cyclin, putative, expressed
LOC_Os01g59740	expressed protein			LOC_Os09g32960	expressed protein
LOC_Os01g59760	bZIP transcription factor, putative, expressed			LOC_Os09g33510	hydroxyproline-rich glycoprotein family protein, putative, expressed
LOC_Os01g59840	Os1bglu3 - beta-glucosidase homologue, similar to G. max isohydroxyurate hydrolase, expressed			LOC_Os09g33630	protein kinase domain containing protein, expressed
LOC_Os01g59970	expressed protein			LOC_Os09g33680	Os9bglu31 - beta-glucosidase, dhurrinase, similar to G. max hydroxyisourate hydrolase, expressed
LOC_Os01g60010	PPR repeat domain containing protein, putative, expressed			LOC_Os09g33800	arabinogalactan protein, putative, expressed
LOC_Os01g60020	NAC domain transcription factor, putative, expressed			LOC_Os09g33810	ankyrin repeat domain containing protein, putative, expressed
LOC_Os01g60120	transmembrane protein 56, putative, expressed			LOC_Os09g33820	lecithine cholesterol acyltransferase, putative, expressed
LOC_Os01g60170	DUF567 domain containing protein, putative, expressed			LOC_Os09g33900	FAD dependent oxidoreductase domain containing protein, expressed
LOC_Os01g60190	2,3-bisphosphoglycerate-independent phosphoglycerate mutase, putative, expressed			LOC_Os09g33930	farnesyltransferase/geranylgeranyltransferase type-1 subunitalpha, putative, expressed
LOC_Os01g60200	expressed protein			LOC_Os09g33986	peptidase, T1 family, putative, expressed
LOC_Os01g60230	auxin efflux carrier component, putative, expressed			LOC_Os09g34150	NBS-LRR disease resistance protein, putative, expressed
LOC_Os01g60250	pentatricopeptide, putative, expressed			LOC_Os09g34850	POLD4A - Putative DNA polymerase delta complex subunit, expressed
LOC_Os01g60260	KH domain containing protein, putative, expressed			LOC_Os09g35710	UBX domain-containing protein, putative, expressed
LOC_Os01g60280	ATP binding protein, putative, expressed			LOC_Os09g35790	HSF-type DNA-binding domain containing protein, expressed
LOC_Os01g60350	expressed protein			LOC_Os09g35920	mediator of RNA polymerase II transcription subunit 10, putative, expressed
LOC_Os01g60410	ubiquitin-conjugating enzyme, putative, expressed			LOC_Os09g36190	glycosyl transferase family 8, putative, expressed
LOC_Os01g60420	expressed protein			LOC_Os09g36240	deoxyribodipyrimidine photolyase family protein, expressed
LOC_Os01g60450	cytochrome P450, putative, expressed			LOC_Os09g37000	26S proteasome non-ATPase regulatory subunit 3, putative, expressed
LOC_Os01g60600	WRKY108, expressed			LOC_Os09g38500	mitochondrial glycoprotein, putative, expressed
LOC_Os01g60640	WRKY21, expressed			LOC_Os09g38550	protein phosphatase 2C, putative, expressed
LOC_Os01g60650	non-green plastid inner envelope membrane protein, putative, expressed			LOC_Os09g38790	ZOS9-19 - C2H2 zinc finger protein, expressed
LOC_Os01g60690	expressed protein			LOC_Os09g39400	histidine-containing phosphotransfer protein, putative, expressed
LOC_Os01g60700	serine/threonine-protein kinase NAK, putative, expressed			LOC_Os09g39650	protein kinase family protein, putative, expressed
LOC_Os01g60730	RING-H2 finger protein, putative, expressed			LOC_Os09g39660	ZOS9-21 - C2H2 zinc finger protein, expressed
LOC_Os01g60770	expansin precursor, putative, expressed			LOC_Os09g39740	ACT domain containing protein, expressed
LOC_Os01g60790	40S ribosomal protein S26, putative, expressed			LOC_Os09g39910	ABC transporter, ATP-binding protein, putative, expressed
LOC_Os01g60800	expressed protein			LOC_Os10g01550	transposon protein, putative, unclassified, expressed
LOC_Os01g60810	DUF623 domain containing protein, expressed			LOC_Os10g02930	helicase SEN1, putative, expressed
LOC_Os01g60830	expressed protein			LOC_Os10g03550	expressed protein
LOC_Os01g60870	expressed protein			LOC_Os10g04674	disease resistance protein RPM1, putative, expressed
LOC_Os01g60910	CAMK_KIN1/SNF1/Nim1_like.12 - CAMK includes calcium/calmodulin depedent protein kinases, expressed			LOC_Os10g04700	OsFBX361 - F-box domain containing protein, expressed
LOC_Os01g60930	expressed protein			LOC_Os10g05230	zinc finger, C3HC4 type domain containing protein, expressed
LOC_Os01g61010	nodulin, putative, expressed			LOC_Os10g06720	aldose 1-epimerase, putative, expressed
LOC_Os01g61030	VHS and GAT domain containing protein, expressed			LOC_Os10g07450	expressed protein
LOC_Os01g61044	transmembrane amino acid transporter protein, putative, expressed			LOC_Os10g10990	transcription initiation factor IIF, alpha subunit domain containing protein, expressed
LOC_Os01g61070	heavy metal-associated domain containing protein, expressed			LOC_Os10g11140	phosphoglucomutase, putative, expressed
LOC_Os01g61110	ulp1 protease family, C-terminal catalytic domain containing protein, expressed			LOC_Os10g11260	ubiquitin-conjugating enzyme, putative, expressed
LOC_Os01g61120	expressed protein			LOC_Os10g14180	expressed protein
LOC_Os01g61170	prenylated rab acceptor, putative, expressed			LOC_Os10g14920	integral membrane protein DUF6 containing protein, expressed
LOC_Os01g61200	GDSL-like lipase/acylhydrolase, putative, expressed			LOC_Os10g16640	expressed protein
LOC_Os01g61230	dihydroflavonol-4-reductase, putative, expressed			LOC_Os10g16990	expressed protein
LOC_Os01g61310	DUF640 domain containing protein, putative, expressed			LOC_Os10g17454	RNA recognition motif containing protein, expressed
LOC_Os01g61330	ankyrin homolog precursor, putative, expressed			LOC_Os10g19919	retrotransposon protein, putative, Ty3-gypsy subclass, expressed
LOC_Os01g61350	glutaredoxin, putative, expressed			LOC_Os10g20230	expressed protein
LOC_Os01g61440	expressed protein			LOC_Os10g20310	thioredoxin fold, putative, expressed
LOC_Os01g61460	leaf senescence related protein, putative, expressed			LOC_Os10g21470	pentatricopeptide, putative, expressed
LOC_Os01g61470	zinc finger, C3HC4 type domain containing protein, expressed			LOC_Os10g21930	OsFBK21 - F-box domain and kelch repeat containing protein, expressed
LOC_Os01g61510	ammonium transporter protein, putative, expressed			LOC_Os10g22430	gibberellin response modulator protein, putative, expressed
LOC_Os01g61520	expressed protein			LOC_Os10g23820	transferase family protein, putative, expressed
LOC_Os01g61560	phosphatidate cytidylyltransferase, putative, expressed			LOC_Os10g24020	transposon protein, putative, unclassified, expressed
LOC_Os01g61590	CAMK_CAMK_like.1 - CAMK includes calcium/calmodulin depedent protein kinases, expressed			LOC_Os10g25360	signal peptide peptidase domain containing protein, expressed
LOC_Os01g61610	flavonol synthase/flavanone 3-hydroxylase, putative, expressed			LOC_Os10g25570	expressed protein
LOC_Os01g61620	protein kinase family protein, putative, expressed			LOC_Os10g25770	transcription initiation factor IIE subunit beta, putative, expressed
LOC_Os01g61630	expressed protein			LOC_Os10g26050	methionyl-tRNA synthetase, putative, expressed
LOC_Os01g61670	ureidoglycolate hydrolase, putative, expressed			LOC_Os10g26130	phenylalanyl-tRNA synthetase, putative, expressed
LOC_Os01g61680	expressed protein			LOC_Os10g26660	expressed protein
LOC_Os01g61720	IQ calmodulin-binding motif domain containing protein, expressed			LOC_Os10g26700	YGL010w, putative, expressed
LOC_Os01g61760	myosin heavy chain-related, putative, expressed			LOC_Os10g27230	endonuclease/exonuclease/phosphatase family domain containing protein, expressed
LOC_Os01g61780	vacuolar ATP synthase 98 kDa subunit, putative, expressed			LOC_Os10g28020	OsPOP21 - Putative Prolyl Oligopeptidase homologue, expressed
LOC_Os01g61830	zinc finger C-x8-C-x5-C-x3-H type family protein, expressed			LOC_Os10g28030	OsPOP22 - Putative Prolyl Oligopeptidase homologue, expressed
LOC_Os01g61880	respiratory burst oxidase, putative, expressed			LOC_Os10g28320	oxidoreductase, aldo/keto reductase family protein, putative, expressed
LOC_Os01g61900	CCT motif family protein, expressed			LOC_Os10g29650	retrotransposon protein, putative, unclassified, expressed
LOC_Os01g61960	GPR107 precursor, putative, expressed			LOC_Os10g30300	TRM112, putative, expressed
LOC_Os01g61970	Lung seven transmembrane receptor domain containing protein, putative, expressed			LOC_Os10g31040	Citrate transporter protein, putative, expressed
LOC_Os01g61990	ankyrin repeat-containing protein, putative, expressed			LOC_Os10g32520	expressed protein
LOC_Os01g62020	NAD dependent epimerase/dehydratase family domain containing protein, expressed			LOC_Os10g32710	WD domain, G-beta repeat domain containing protein, expressed
LOC_Os01g62060	plant-specific domain TIGR01589 family protein, expressed			LOC_Os10g33290	tetratricopeptide repeat domain containing protein, expressed
LOC_Os01g62130	ZOS1-14 - C2H2 zinc finger protein, expressed			LOC_Os10g33350	endo-beta-N-acetylglucosaminidase, putative, expressed
LOC_Os01g62190	ZOS1-15 - C2H2 zinc finger protein, expressed			LOC_Os10g33700	PPR repeat containing protein, expressed
LOC_Os01g62200	domain of unknown function DUF966 domain containing protein, expressed			LOC_Os10g33840	expressed protein
LOC_Os01g62260	thaumatin, putative, expressed			LOC_Os10g33855	expressed protein
LOC_Os01g62290	DnaK family protein, putative, expressed			LOC_Os10g34614	csAtPR5, putative, expressed
LOC_Os01g62300	SLT1 protein, putative, expressed			LOC_Os10g35020	glycosyltransferase, putative, expressed
LOC_Os01g62350	60S ribosomal protein L36-2, putative, expressed			LOC_Os10g35070	alpha-galactosidase precursor, putative, expressed
LOC_Os01g62360	expressed protein			LOC_Os10g35110	alpha-galactosidase precursor, putative, expressed
LOC_Os01g62380	fasciclin-like arabinogalactan protein, putative, expressed			LOC_Os10g35294	fiber protein Fb34, putative, expressed
LOC_Os01g62390	growth regulator related protein, putative, expressed			LOC_Os10g35300	dof zinc finger domain containing protein, putative, expressed
LOC_Os01g62410	MYB family transcription factor, putative, expressed			LOC_Os10g35480	lanC-like protein 2, putative, expressed
LOC_Os01g62480	laccase precursor protein, putative, expressed			LOC_Os10g35710	expressed protein
LOC_Os01g62500	OsFtsH3 FtsH protease, homologue of AtFtsH3/10, expressed			LOC_Os10g36200	heavy metal-associated domain containing protein, expressed
LOC_Os01g62510	WRKY119, expressed			LOC_Os10g36690	dehydration response related protein, putative, expressed
LOC_Os01g62630	aspartic proteinase nepenthesin precursor, putative, expressed			LOC_Os10g37640	HIT zinc finger domain containing protein, expressed
LOC_Os01g62670	avr9/Cf-9 rapidly elicited protein, putative, expressed			LOC_Os10g38060	phospholipase D, putative, expressed
LOC_Os01g62710	transposon protein, putative, unclassified			LOC_Os10g38630	glutathione S-transferase, putative, expressed
LOC_Os01g62750	expressed protein			LOC_Os10g39010	TKL_IRAK_CrRLK1L-1.16 - The CrRLK1L-1 subfamily has homology to the CrRLK1L homolog, expressed
LOC_Os01g62770	expressed protein			LOC_Os10g39200	expressed protein
LOC_Os01g62810	regulator of chromosome condensation, putative, expressed			LOC_Os10g39460	selenium-binding protein-like, putative, expressed
LOC_Os01g62830	expressed protein			LOC_Os10g39540	protein phosphatase 2C, putative, expressed
LOC_Os01g62840	mannose-1-phosphate guanyltransferase, putative, expressed			LOC_Os10g39790	CorA-like magnesium transporter protein, putative, expressed
LOC_Os01g62850	membrane associated DUF588 domain containing protein, putative, expressed			LOC_Os10g40550	CPuORF23 - conserved peptide uORF-containing transcript, expressed
LOC_Os01g62870	oxidoreductase, aldo/keto reductase family protein, putative, expressed			LOC_Os10g41000	retrotransposon protein, putative, unclassified, expressed
LOC_Os01g62920	homeodomain protein, putative, expressed			LOC_Os10g41190	transporter family protein, putative, expressed
LOC_Os01g62950	ras-related protein, putative, expressed			LOC_Os10g41200	MYB family transcription factor, putative, expressed
LOC_Os01g62980	LTPL101 - Protease inhibitor/seed storage/LTP family protein precursor, expressed			LOC_Os10g41930	haloacid dehalogenase-like hydrolase family protein, putative, expressed
LOC_Os01g63010	universal stress protein domain containing protein, putative, expressed			LOC_Os10g42190	leucine rich repeat containing protein, expressed
LOC_Os01g63060	phosphatidic acid phosphatase-related, putative, expressed			LOC_Os10g42240	kinase, pfkB family, putative, expressed
LOC_Os01g63150	retrotransposon protein, putative, Ty3-gypsy subclass, expressed			LOC_Os10g42250	expressed protein
LOC_Os01g63160	MYB family transcription factor, putative, expressed			LOC_Os10g42299	mitochondrial carrier protein, putative, expressed
LOC_Os01g63190	laccase precursor protein, putative, expressed			LOC_Os10g42410	zinc-binding protein, putative, expressed
LOC_Os01g63210	SOUL heme-binding protein, putative, expressed			LOC_Os10g42630	expressed protein
LOC_Os01g63220	kinase, pfkB family, putative, expressed			LOC_Os10g42710	RCD1, putative, expressed
LOC_Os01g63250	josephin, putative, expressed			LOC_Os10g42730	expressed protein
LOC_Os01g63260	3-oxo-5-alpha-steroid 4-dehydrogenase, putative, expressed			LOC_Os10g42870	peptide transporter PTR2, putative, expressed
LOC_Os01g63270	alpha-glucan phosphorylast isozyme, putative, expressed			LOC_Os10g42950	cyclin-dependent kinase E-1, putative, expressed
LOC_Os01g63280	tyrosine protein kinase domain containing protein, putative, expressed			LOC_Os11g01200	senescence-induced receptor-like serine/threonine-protein kinase precursor, putative, expressed
LOC_Os01g63290	transporter, major facilitator family, putative, expressed			LOC_Os11g01490	outer membrane protein, OMP85 family, putative, expressed
LOC_Os01g63400	PPR repeat containing protein, expressed			LOC_Os11g01510	ubiquitin-activating enzyme, putative, expressed
LOC_Os01g63420	OsFBL4 - F-box domain and LRR containing protein, expressed			LOC_Os11g01740	serine/threonine-protein kinase, putative, expressed
LOC_Os01g63444	expressed protein			LOC_Os11g01869	double-stranded RNA binding motif containing protein, expressed
LOC_Os01g63460	MYB family transcription factor, putative, expressed			LOC_Os11g01875	lipase-related, putative, expressed
LOC_Os01g63580	glycerol-3-phosphate acyltransferase, putative, expressed			LOC_Os11g01880	expressed protein
LOC_Os01g63610	retrotransposon protein, putative, unclassified, expressed			LOC_Os11g02159	expressed protein
LOC_Os01g63690	hs1, putative, expressed			LOC_Os11g02300	CPuORF36 - conserved peptide uORF-containing transcript, expressed
LOC_Os01g63770	transmembrane amino acid transporter protein, putative, expressed			LOC_Os11g02320	nucleotidyltransferase, putative, expressed
LOC_Os01g63780	nsp1-like C-terminal region family protein, expressed			LOC_Os11g04440	expressed protein
LOC_Os01g63790	prolipoprotein diacylglyceryl transferase, putative, expressed			LOC_Os11g05010	heavy-metal-associated domain-containing protein, putative, expressed
LOC_Os01g63810	starch binding domain containing protein, putative, expressed			LOC_Os11g05930	response regulator receiver domain containing protein, expressed
LOC_Os01g63820	double-stranded RNA binding motif containing protein, expressed			LOC_Os11g06130	PHD-finger family protein, expressed
LOC_Os01g63830	dehydrodolichyl diphosphate synthase, putative, expressed			LOC_Os11g06220	expressed protein
LOC_Os01g63840	3-deoxy-D-manno-octulosonic-acid transferase, putative, expressed			LOC_Os11g06934	expressed protein
LOC_Os01g63854	transmembrane amino acid transporter protein, putative, expressed			LOC_Os11g07280	coatomer subunit beta-1, putative, expressed
LOC_Os01g63870	nucleobase-ascorbate transporter, putative, expressed			LOC_Os11g07450	zinc finger, C3HC4 type domain containing protein, expressed
LOC_Os01g63900	WD domain, G-beta repeat domain containing protein, expressed			LOC_Os11g09010	lipase, putative, expressed
LOC_Os01g63910	AT hook motif family protein, expressed			LOC_Os11g09280	OsPDIL1-1 protein disulfide isomerase PDIL1-1, expressed
LOC_Os01g63970	sialyltransferase family domain containing protein, expressed			LOC_Os11g09979	expressed protein
LOC_Os01g63980	ZOS1-17 - C2H2 zinc finger protein, expressed			LOC_Os11g10420	phosphatidylinositol kinase, putative, expressed
LOC_Os01g63990	hydrolase, alpha/beta fold family protein, putative, expressed			LOC_Os11g10480	dehydrogenase, putative, expressed
LOC_Os01g64020	transcription factor, putative, expressed			LOC_Os11g11550	NBS-LRR disease resistance protein, putative, expressed
LOC_Os01g64110	glycosyl hydrolase, putative, expressed			LOC_Os11g12270	expressed protein
LOC_Os01g64120	2Fe-2S iron-sulfur cluster binding domain containing protein, expressed			LOC_Os11g13420	RNA binding protein, putative, expressed
LOC_Os01g64130	octapeptide-repeat protein T2, putative, expressed			LOC_Os11g13800	expressed protein
LOC_Os01g64170	glycosyl hydrolases family 17, putative, expressed			LOC_Os11g13850	rieske domain containing protein, expressed
LOC_Os01g64250	hemerythrin family protein, expressed			LOC_Os11g14544	expressed protein
LOC_Os01g64262	hydrolase, alpha/beta fold family, putative, expressed			LOC_Os11g14570	expressed protein
LOC_Os01g64270	expressed protein			LOC_Os11g16290	NIN, putative, expressed
LOC_Os01g64290	expressed protein			LOC_Os11g16330	expressed protein
LOC_Os01g64300	DUF584 domain containing protein, putative, expressed			LOC_Os11g16390	expressed protein
LOC_Os01g64310	no apical meristem protein, putative, expressed			LOC_Os11g16410	oxidoreductase, short chain dehydrogenase/reductase family, putative, expressed
LOC_Os01g64330	retrotransposon protein, putative, unclassified, expressed			LOC_Os11g17290	expressed protein
LOC_Os01g64350	expressed protein			LOC_Os11g17530	pentatricopeptide, putative, expressed
LOC_Os01g64360	MYB family transcription factor, putative, expressed			LOC_Os11g18947	zinc finger, C3HC4 type domain containing protein, expressed
LOC_Os01g64440	expressed protein			LOC_Os11g20179	expressed protein
LOC_Os01g64450	harpin-induced protein 1 domain containing protein, expressed			LOC_Os11g21804	expressed protein
LOC_Os01g64470	harpin-induced protein 1 domain containing protein, expressed			LOC_Os11g26890	expressed protein
LOC_Os01g64490	protein kinase domain containing protein, expressed			LOC_Os11g28300	uncharacterized protein family UPF0016 domain containing protein, expressed
LOC_Os01g64520	uricase, putative, expressed			LOC_Os11g29490	plasma membrane ATPase, putative, expressed
LOC_Os01g64570	U-box domain-containing protein, putative, expressed			LOC_Os11g29850	ABC transporter, ATP-binding protein, putative, expressed
LOC_Os01g64620	zinc finger, C3HC4 type domain containing protein, expressed			LOC_Os11g29900	expressed protein
LOC_Os01g64660	fructose-1,6-bisphosphatase, putative, expressed			LOC_Os11g30410	ThiF family domain containing protein, putative, expressed
LOC_Os01g64790	AP2 domain containing protein, expressed			LOC_Os11g31470	expressed protein
LOC_Os01g64920	nuclear matrix protein 1, putative, expressed			LOC_Os11g31770	expressed protein
LOC_Os01g64960	chlorophyll A-B binding protein, putative, expressed			LOC_Os11g31900	acyl carrier protein, putative, expressed
LOC_Os01g65010	serine/threonine-protein kinase receptor precursor, putative, expressed			LOC_Os11g32260	lysosomal alpha-mannosidase precursor, putative, expressed
LOC_Os01g65030	S-locus-specific glycoprotein precursor, putative, expressed			LOC_Os11g32360	expressed protein
LOC_Os01g65080	ZOS1-18 - C2H2 zinc finger protein, expressed			LOC_Os11g32750	hydrolase, NUDIX family, domain containing protein, expressed
LOC_Os01g65090	aminotransferase, classes I and II, domain containing protein, expressed			LOC_Os11g32900	retinoblastoma-related protein-like, putative, expressed
LOC_Os01g65100	peptide transporter, putative, expressed			LOC_Os11g33120	respiratory burst oxidase, putative, expressed
LOC_Os01g65169	proton-dependent oligopeptide transport, putative, expressed			LOC_Os11g34150	transposon protein, putative, CACTA, En/Spm sub-class, expressed
LOC_Os01g65190	POT domain containing peptide transporter, putative, expressed			LOC_Os11g34460	OsFBO10 - F-box and other domain containing protein, expressed
LOC_Os01g65200	proton-dependent oligopeptide transport, putative, expressed			LOC_Os11g34860	palmitoyltransferase TIP1, putative, expressed
LOC_Os01g65220	XRN 5'-3' exonuclease N-terminus domain containing protein, expressed			LOC_Os11g35020	yippee zinc-binding protein, putative, expressed
LOC_Os01g65230	AGC_AGC_other_PDK1_Pk61C.1 - ACG kinases include homologs to PKA, PKG and PKC, expressed			LOC_Os11g35360	actin polymerization factor, putative, expressed
LOC_Os01g65260	amidophosphoribosyltransferase, chloroplast precursor, putative, expressed			LOC_Os11g36060	THUMP domain-containing protein, putative, expressed
LOC_Os01g65310	DUF803 domain containing, putative, expressed			LOC_Os11g36070	expressed protein
LOC_Os01g65370	MYB family transcription factor, putative, expressed			LOC_Os11g36200	receptor-like protein kinase 2 precursor, putative, expressed
LOC_Os01g65400	DNA polymerase I, putative, expressed			LOC_Os11g37070	expressed protein
LOC_Os01g65410	serine hydroxymethyltransferase, mitochondrial precursor, putative, expressed			LOC_Os11g38330	ZOS11-06 - C2H2 zinc finger protein, expressed
LOC_Os01g65460	beta-galactosidase precursor, putative, expressed			LOC_Os11g38990	peptidyl-prolyl cis-trans isomerase, putative, expressed
LOC_Os01g65480	dnaJ domain containing protein, expressed			LOC_Os11g39190	NB-ARC domain containing protein, putative, expressed
LOC_Os01g65520	Sad1 / UNC-like C-terminal domain containing protein, putative, expressed			LOC_Os11g40590	DUF1399 containing protein, putative, expressed
LOC_Os01g65550	RNA recognition motif containing protein, putative, expressed			LOC_Os11g41160	phosphoserine phosphatase, chloroplast precursor, putative, expressed
LOC_Os01g65600	PHD-finger domain containing protein, putative, expressed			LOC_Os11g41990	armadillo/beta-catenin-like repeat family protein, expressed
LOC_Os01g65640	expressed protein			LOC_Os11g42350	glutathione synthetase, chloroplast precursor, putative, expressed
LOC_Os01g65660	amino acid transporter, putative, expressed			LOC_Os11g42420	nuclear pore protein 84/107 containing protein, expressed
LOC_Os01g65690	4,5-DOPA dioxygenase extradiol, putative, expressed			LOC_Os11g43934	pentatricopeptide, putative, expressed
LOC_Os01g65692	expressed protein			LOC_Os11g46300	expressed protein
LOC_Os01g65730	SET domain containing protein, expressed			LOC_Os11g48090	helicase conserved C-terminal domain containing protein, expressed
LOC_Os01g65760	retrotransposon protein, putative, unclassified, expressed			LOC_Os12g01200	senescence-induced receptor-like serine/threonine-protein kinase precursor, putative, expressed
LOC_Os01g65880	nodulin MtN3 family protein, putative, expressed			LOC_Os12g01940	expressed protein
LOC_Os01g65904	expressed protein			LOC_Os12g02660	expressed protein
LOC_Os01g65920	F-box/LRR-repeat protein 2, putative, expressed			LOC_Os12g02690	expressed protein
LOC_Os01g65970	transcription factor HBP-1b, putative, expressed			LOC_Os12g03070	FHA domain containing protein, putative, expressed
LOC_Os01g65986	DUF803 domain containing, putative, expressed			LOC_Os12g03899	major facilitator superfamily antiporter, putative, expressed
LOC_Os01g65992	expressed protein			LOC_Os12g04180	RNA recognition motif containing protein, expressed
LOC_Os01g66000	NADH dehydrogenase I subunit N, putative, expressed			LOC_Os12g04204	expressed protein
LOC_Os01g66020	protein kinase family protein, putative, expressed			LOC_Os12g04210	mitochondrial glycoprotein, putative, expressed
LOC_Os01g66030	OsMADS2 - MADS-box family gene with MIKCc type-box, expressed			LOC_Os12g04240	peflin, putative, expressed
LOC_Os01g66100	gibberellin 20 oxidase 2, putative, expressed			LOC_Os12g04740	OsDegp13 - Putative Deg protease homologue, expressed
LOC_Os01g66110	methyltransferase, putative, expressed			LOC_Os12g04880	retrotransposon protein, putative, unclassified, expressed
LOC_Os01g66120	No apical meristem protein, putative, expressed			LOC_Os12g04934	GIY-YIG catalytic domain containing protein, putative, expressed
LOC_Os01g66170	SNARE associated Golgi protein, putative, expressed			LOC_Os12g04990	acyl-CoA synthetase protein, putative, expressed
LOC_Os01g66200	expressed protein			LOC_Os12g06200	E2F family transcription factor protein, putative, expressed
LOC_Os01g66240	mitochondrion protein, putative, expressed			LOC_Os12g06490	STE_PAK_Ste20_Slob_Wnk.6 - STE kinases include homologs to sterile 7, sterile 11 and sterile 20 from yeast, expressed
LOC_Os01g66250	S-locus-like receptor protein kinase, putative, expressed			LOC_Os12g06510	calcineurin B, putative, expressed
LOC_Os01g66270	AP2 domain containing protein, expressed			LOC_Os12g06630	OsFBT14 - F-box and tubby domain containing protein, expressed
LOC_Os01g66320	expressed protein			LOC_Os12g06740	OsFBX440 - F-box domain containing protein, expressed
LOC_Os01g66330	ATP-dependent Clp protease ATP-binding subunit clpX, putative, expressed			LOC_Os12g06850	transcription elongation factor protein, putative, expressed
LOC_Os01g66420	PHD finger protein, putative, expressed			LOC_Os12g06910	nucleolar protein family 6, putative, expressed
LOC_Os01g66510	MLO domain containing protein, putative, expressed			LOC_Os12g07150	amidase family protein, putative, expressed
LOC_Os01g66530	ARGOS, putative, expressed			LOC_Os12g08740	exonuclease, putative, expressed
LOC_Os01g66544	expressed protein			LOC_Os12g09550	expressed protein
LOC_Os01g66580	RNA polymerase III RPC4 domain containing protein, expressed			LOC_Os12g10720	glutathione S-transferase, putative, expressed
LOC_Os01g66590	DUF260 domain containing protein, putative, expressed			LOC_Os12g10730	glutathione S-transferase, putative, expressed
LOC_Os01g66610	serine/threonine-protein kinase receptor precursor, putative, expressed			LOC_Os12g13170	transcription factor, putative, expressed
LOC_Os01g66680	S-domain receptor-like protein kinase, putative, expressed			LOC_Os12g13670	expressed protein
LOC_Os01g66690	ZIP4/SPO22, putative, expressed			LOC_Os12g13824	expressed protein
LOC_Os01g66710	polygalacturonase, putative, expressed			LOC_Os12g15222	expressed protein
LOC_Os01g66720	NADP-dependent oxidoreductase, putative, expressed			LOC_Os12g15470	OsSCP65 - Putative Serine Carboxypeptidase homologue, expressed
LOC_Os01g66810	expressed protein			LOC_Os12g16350	enoyl-CoA hydratase/isomerase family protein, putative, expressed
LOC_Os01g66830	pectinacetylesterase domain containing protein, expressed			LOC_Os12g16524	glutaredoxin-C8 precursor, putative, expressed
LOC_Os01g66840	pectinacetylesterase domain containing protein, expressed			LOC_Os12g17090	stripe rust resistance protein Yr10, putative, expressed
LOC_Os01g66850	pectinacetylesterase domain containing protein, expressed			LOC_Os12g18120	zinc finger C-x8-C-x5-C-x3-H type family protein, expressed
LOC_Os01g66860	serine/threonine protein kinase, putative, expressed			LOC_Os12g18130	expressed protein
LOC_Os01g66940	kinase, pfkB family, putative, expressed			LOC_Os12g18374	NB-ARC domain containing protein, expressed
LOC_Os01g66970	zinc finger, C3HC4 type domain containing protein, expressed			LOC_Os12g18650	Regulator of chromosome condensation domain containing protein, expressed
LOC_Os01g66980	expressed protein			LOC_Os12g18729	expressed protein
LOC_Os01g67000	membrane-associated 30 kDa protein, chloroplast precursor, putative, expressed			LOC_Os12g19304	Fe-S metabolism associated domain containing protein, expressed
LOC_Os01g67070	expressed protein			LOC_Os12g19549	telomerase reverse transcriptase, putative, expressed
LOC_Os01g67120	rhodanese-like domain containing protein, putative, expressed			LOC_Os12g19590	WD domain, G-beta repeat domain containing protein, expressed
LOC_Os01g67160	cyclin-dependent kinase B1-1, putative, expressed			LOC_Os12g20390	expressed protein
LOC_Os01g67180	ribonuclease T2 family domain containing protein, expressed			LOC_Os12g20410	matrix attachment region binding protein, putative, expressed
LOC_Os01g67190	ribonuclease T2 family domain containing protein, expressed			LOC_Os12g22090	expressed protein
LOC_Os01g67210	PPR repeat domain containing protein, putative, expressed			LOC_Os12g22760	expressed protein
LOC_Os01g67220	Os1bglu4 - beta-glucosidase-like protein without signal sequence, expressed			LOC_Os12g24020	rhodanese-like domain containing protein, putative, expressed
LOC_Os01g67240	formin-like protein 1 precursor, putative, expressed			LOC_Os12g25494	transposon protein, putative, unclassified, expressed
LOC_Os01g67314	expressed protein			LOC_Os12g25700	UDP-glucose 6-dehydrogenase, putative, expressed
LOC_Os01g67320	expressed protein			LOC_Os12g26044	expressed protein
LOC_Os01g67360	methyltransferase, putative, expressed			LOC_Os12g27520	serine/threonine-protein kinase AFC2, putative, expressed
LOC_Os01g67364	retrotransposon protein, putative, Ty3-gypsy subclass, expressed			LOC_Os12g28270	amidohydrolase, putative, expressed
LOC_Os01g67370	expressed protein			LOC_Os12g29520	auxin response factor, putative, expressed
LOC_Os01g67420	lipase, putative, expressed			LOC_Os12g30030	IscA-like iron-sulfur assembly protein, mitochondrial precursor, putative, expressed
LOC_Os01g67430	lipase, putative, expressed			LOC_Os12g30510	DNA-directed RNA polymerase III subunit RPC9, putative, expressed
LOC_Os01g67490	OTU-like cysteine protease family protein, putative, expressed			LOC_Os12g31770	expressed protein
LOC_Os01g67500	armadillo/beta-catenin repeat family protein, putative, expressed			LOC_Os12g32230	molybdenum cofactor biosynthesis protein 1, putative, expressed
LOC_Os01g67550	FAD binding domain containing protein, expressed			LOC_Os12g32536	expressed protein
LOC_Os01g67590	oligopeptidase, putative, expressed			LOC_Os12g32630	OsFBX448 - F-box domain containing protein, expressed
LOC_Os01g67600	CXE carboxylesterase, putative, expressed			LOC_Os12g34350	expressed protein
LOC_Os01g67630	peptide transporter PTR2, putative, expressed			LOC_Os12g34370	adaptor complexes medium subunit family protein, expressed
LOC_Os01g67720	ABC1 family domain containing protein, putative, expressed			LOC_Os12g34874	bifunctional 3-dehydroquinate dehydratase/shikimate dehydrogenase,chloroplast precursor, putative, expressed
LOC_Os01g67730	1-5-phosphoribosyl-5-5-phosphoribosylaminomethylideneaminoimidazole-4-carboxamide isomerase, chloroplast precursor, putative, expressed			LOC_Os12g34990	hydrolase, putative, expressed
LOC_Os01g67740	chromosome segregation protein, putative, expressed			LOC_Os12g36740	splicing factor, arginine/serine-rich 18, putative, expressed
LOC_Os01g67770	two-component response regulator, putative, expressed			LOC_Os12g36950	CTP synthase, putative, expressed
LOC_Os01g67835	ompA/MotB, putative, expressed			LOC_Os12g37320	lipoxygenase 2.2, chloroplast precursor, putative, expressed
LOC_Os01g67850	zinc finger, RING-type, putative, expressed			LOC_Os12g37430	PAPA-1-like conserved region family protein, expressed
LOC_Os01g67860	fructose-bisphospate aldolase isozyme, putative, expressed			LOC_Os12g37519	retrotransposon protein, putative, unclassified, expressed
LOC_Os01g67870	expressed protein			LOC_Os12g37530	expressed protein
LOC_Os01g67880	vacuolar protein sorting-associated protein 53, putative, expressed			LOC_Os12g37560	phospholipase C, putative, expressed
LOC_Os01g67910	expressed protein			LOC_Os12g37960	diaminopimelate epimerase, chloroplast precursor, putative, expressed
LOC_Os01g67950	ubiquitin family protein, putative, expressed			LOC_Os12g38620	bromodomain associated family protein, expressed
LOC_Os01g67970	ZOS1-20 - C2H2 zinc finger protein, expressed			LOC_Os12g39090	expressed protein
LOC_Os01g68010	TBC domain containing protein, expressed			LOC_Os12g39370	expressed protein
LOC_Os01g68020	BTBZ2 - Bric-a-Brac, Tramtrack, and Broad Complex BTB domain with TAZ zinc finger and Calmodulin-binding domains, expressed			LOC_Os12g39440	expressed protein
LOC_Os01g68050	transmembrane amino acid transporter protein, putative, expressed			LOC_Os12g39620	disease resistance protein, putative, expressed
LOC_Os01g68060	copine, putative, expressed			LOC_Os12g40010	expressed protein
LOC_Os01g68120	DCL3, putative, expressed			LOC_Os12g40279	protein kinase domain containing protein, expressed
LOC_Os01g68140	expressed protein			LOC_Os12g40419	protein kinase domain containing protein, expressed
LOC_Os01g68179	expressed protein			LOC_Os12g41350	meiotic asynaptic mutant 1, putative, expressed
LOC_Os01g68269	expressed protein			LOC_Os12g41390	homocysteine S-methyltransferase protein, putative, expressed
LOC_Os01g68290	expressed protein			LOC_Os12g41650	helix-loop-helix DNA-binding domain containing protein, expressed
LOC_Os01g68300	expressed protein			LOC_Os12g41962	nucleolar protein NOP5, putative, expressed
LOC_Os01g68320	DEAD-box ATP-dependent RNA helicase 30, putative, expressed			LOC_Os12g42730	mov34/MPN/PAD-1 family protein, expressed
LOC_Os01g68330	antigen peptide transporter-like 1, chloroplast precursor, putative, expressed			LOC_Os12g42850	amino acid permease, putative, expressed
LOC_Os01g68390	Uncharacterized ACR, COG1565 containing protein, putative, expressed			LOC_Os12g43550	ras-related protein, putative, expressed
LOC_Os01g68440	expressed protein			LOC_Os12g44000	ubiquitin-conjugating enzyme E2 W, putative, expressed
LOC_Os01g68450	expressed protein			LOC_Os12g44040	transposon protein, putative, unclassified, expressed
LOC_Os01g68480	thioredoxin, putative, expressed			LOC_Os12g44330	serine/threonine-protein kinase PRP4, putative, expressed
LOC_Os01g68500	expressed protein			LOC_Os12g44360	sodium/hydrogen exchanger 7, putative, expressed
LOC_Os01g68524	pentatricopeptide, putative, expressed			LOC_Os12g44380	sucrose transporter, putativ, expressed
LOC_Os01g68670	cysteine proteinase inhibitor precursor, putative, expressed
LOC_Os01g68700	BHLH transcription factor, putative, expressed
LOC_Os01g68740	keratin, type I cytoskeletal 9, putative, expressed
LOC_Os01g68790	RNA recognition motif containing protein, putative, expressed
LOC_Os01g68810	expressed protein
LOC_Os01g68840	CRP6 - Cysteine-rich family protein precursor, expressed
LOC_Os01g68860	zinc finger C-x8-C-x5-C-x3-H type family protein, expressed
LOC_Os01g68890	P21-Rho-binding domain containing protein, putative, expressed
LOC_Os01g68930	expressed protein
LOC_Os01g68940	ubiquitin family domain containing protein, expressed
LOC_Os01g68950	ubiquitin family domain containing protein, expressed
LOC_Os01g68960	expressed protein
LOC_Os01g69030	sucrose-phosphate synthase, putative, expressed
LOC_Os01g69040	zinc finger, C3HC4 type domain containing protein, expressed
LOC_Os01g69050	lysine ketoglutarate reductase trans-splicing related 1, putative, expressed
LOC_Os01g69060	hydrolase, alpha/beta fold family domain containing protein, expressed
LOC_Os01g69070	auxin efflux carrier component, putative, expressed
LOC_Os01g69100	expressed protein
LOC_Os01g69190	regulatory protein, putative, expressed
LOC_Os01g69200	regulatory protein, putative, expressed
LOC_Os01g69210	mannosyl-oligosaccharide glucosidase, putative, expressed
LOC_Os01g69250	mitochondrial import receptor subunit TOM20, putative, expressed
LOC_Os01g69270	OsFBO2 - F-box and other domain containing protein, expressed
LOC_Os01g69279	expressed protein
LOC_Os01g69830	OsSPL2 - SBP-box gene family member, expressed
LOC_Os01g69870	expressed protein
LOC_Os01g69940	OsFBX32 - F-box domain containing protein, expressed
LOC_Os01g69950	ribosomal protein L27, putative, expressed
LOC_Os01g70080	NB-ARC domain containing protein, expressed
LOC_Os01g70100	zinc finger DHHC domain-containing protein, putative, expressed
LOC_Os01g70130	protein kinase domain containing protein, expressed
LOC_Os01g70170	transaldolase, putative, expressed
LOC_Os01g70180	exostosin family domain containing protein, expressed
LOC_Os01g70210	CRAL/TRIO domain containing protein, expressed
LOC_Os01g70260	receptor-like protein kinase 2 precursor, putative, expressed
LOC_Os01g70300	aspartokinase 3, chloroplast precursor, putative, expressed
LOC_Os01g70310	inducer of CBF expression 2, putative, expressed
LOC_Os01g70380	serine palmitoyltransferase 2, putative, expressed
LOC_Os01g70400	expressed protein
LOC_Os01g70460	expressed protein
LOC_Os01g70490	potassium transporter, putative, expressed
LOC_Os01g70520	Os1bglu5 - beta-glucosidase homologue, similar to G. max isohydroxyurate hydrolase, expressed
LOC_Os01g70550	heparan-alpha-glucosaminide N-acetyltransferase, putative, expressed
LOC_Os01g70570	acyltransferase, putative, expressed
LOC_Os01g70690	RALFL1 - Rapid ALkalinization Factor RALF family protein precursor, putative, expressed
LOC_Os01g70730	flowering promoting factor-like 1, putative, expressed
LOC_Os01g70740	expressed protein
LOC_Os01g70790	SRC2 protein, putative, expressed
LOC_Os01g70800	mitochondrial carrier protein, putative, expressed
LOC_Os01g70810	homeobox domain containing protein, expressed
LOC_Os01g70820	lumenal PsbP, putative, expressed
LOC_Os01g70830	esterase PIR7A, putative, expressed
LOC_Os01g70840	esterase, putative, expressed
LOC_Os01g70860	esterase, putative, expressed
LOC_Os01g70920	cullin-1, putative, expressed
LOC_Os01g70930	leucoanthocyanidin dioxygenase, putative, expressed
LOC_Os01g71000	protein kinase APK1B, chloroplast precursor, putative, expressed
LOC_Os01g71010	lipase precursor, putative, expressed
LOC_Os01g71106	NBS-LRR disease resistance protein, putative, expressed
LOC_Os01g71114	disease resistance protein RGA4, putative, expressed
LOC_Os01g71190	photosystem II reaction center PSB28 protein, chloroplast precursor, putative, expressed
LOC_Os01g71200	RNA recognition motif containing protein, putative, expressed
LOC_Os01g71210	expressed protein
LOC_Os01g71220	zinc finger protein, putative, expressed
LOC_Os01g71250	expressed protein
LOC_Os01g71262	expressed protein
LOC_Os01g71280	glycerol-3-phosphate dehydrogenase, putative, expressed
LOC_Os01g71310	cytokinin dehydrogenase precursor, putative, expressed
LOC_Os01g71330	expressed protein
LOC_Os01g71350	glycosyl hydrolases family 17, putative, expressed
LOC_Os01g71474	glycosyl hydrolases family 17, putative, expressed
LOC_Os01g71570	expressed protein
LOC_Os01g71590	expressed protein
LOC_Os01g71624	expressed protein
LOC_Os01g71630	expressed protein
LOC_Os01g71690	recA protein, expressed
LOC_Os01g71700	amino acid permease family protein, putative, expressed
LOC_Os01g71720	amino acid permease family protein, putative, expressed
LOC_Os01g71760	amino acid permease family protein, putative, expressed
LOC_Os01g71790	NAM, putative, expressed
LOC_Os01g71810	glycosyl hydrolases family 17, putative, expressed
LOC_Os01g71950	expressed protein
LOC_Os01g71960	endonuclease, putative, expressed
LOC_Os01g71970	GRAS family transcription factor containing protein, expressed
LOC_Os01g72009	expressed protein
LOC_Os01g72020	BTBA3 - Bric-a-Brac,Tramtrack, Broad Complex BTB domain with Ankyrin repeat region, expressed
LOC_Os01g72090	phycoerythrobilin ferredoxin oxidoreductase, putative, expressed
LOC_Os01g72100	OsCML10 - Calmodulin-related calcium sensor protein, expressed
LOC_Os01g72120	glutathione S-transferase, putative, expressed
LOC_Os01g72130	glutathione S-transferase, putative, expressed
LOC_Os01g72150	glutathione S-transferase, putative, expressed
LOC_Os01g72170	glutathione S-transferase, putative, expressed
LOC_Os01g72205	proline synthetase co-transcribed bacterial homolog protein, putative, expressed
LOC_Os01g72230	stromal membrane-associated protein, putative, expressed
LOC_Os01g72260	cytochrome P450, putative, expressed
LOC_Os01g72320	FYVE zinc finger domain containing protein, expressed
LOC_Os01g72330	OsRR4 type-A response regulator, expressed
LOC_Os01g72340	beta-galactosidase, putative, expressed
LOC_Os01g72360	expressed protein
LOC_Os01g72380	expressed protein
LOC_Os01g72460	NADPH quinone oxidoreductase, putative, expressed
LOC_Os01g72490	LRP1, putative, expressed
LOC_Os01g72520	phosphoesterase family protein, putative, expressed
LOC_Os01g72530	OsCML31 - Calmodulin-related calcium sensor protein, expressed
LOC_Os01g72560	expressed protein
LOC_Os01g72570	expressed protein
LOC_Os01g72600	spotted leaf 11, putative, expressed
LOC_Os01g72610	glycosyltransferase, putative, expressed
LOC_Os01g72710	expressed protein
LOC_Os01g72780	expressed protein
LOC_Os01g72790	cyclin-dependent kinase, putative, expressed
LOC_Os01g72800	signal recognition particle receptor, putative, expressed
LOC_Os01g72820	CRS1/YhbY domain containing protein, putative, expressed
LOC_Os01g72834	RNA recognition motif containing protein, putative, expressed
LOC_Os01g72860	MAC/Perforin domain containing protein, putative, expressed
LOC_Os01g72870	BAS1, putative, expressed
LOC_Os01g72900	abscisic stress-ripening, putative, expressed
LOC_Os01g72910	abscisic stress-ripening, putative, expressed
LOC_Os01g72930	pentatricopeptide, putative, expressed
LOC_Os01g72950	expressed protein
LOC_Os01g72970	DUF630/DUF632 domains containing protein, putative, expressed
LOC_Os01g72980	tRNA uridine 5-carboxymethylaminomethyl modification enzyme gidA, putative, expressed
LOC_Os01g73000	copine, putative, expressed
LOC_Os01g73024	expressed protein
LOC_Os01g73170	peroxidase precursor, putative, expressed
LOC_Os01g73200	peroxidase precursor, putative, expressed
LOC_Os01g73230	syntaxin 6, putative, expressed
LOC_Os01g73250	abscisic stress-ripening, putative, expressed
LOC_Os01g73300	VAMP-like protein YKT62, putative, expressed
LOC_Os01g73310	actin, putative, expressed
LOC_Os01g73450	amino acid kinase, putative, expressed
LOC_Os01g73460	ATXR, putative, expressed
LOC_Os01g73470	growth inhibition and differentiation-related protein 88, putative, expressed
LOC_Os01g73500	expressed protein
LOC_Os01g73530	ABC transporter, ATP-binding protein, putative, expressed
LOC_Os01g73540	YGGT family protein, putative, expressed
LOC_Os01g73580	glycosyl hydrolases, putative, expressed
LOC_Os01g73630	rhoGAP domain containing protein, expressed
LOC_Os01g73656	expressed protein
LOC_Os01g73662	expressed protein
LOC_Os01g73680	aspartyl aminopeptidase, putative, expressed
LOC_Os01g73730	RCLEA5 - Root cap and Late embryogenesis related family protein precursor, expressed
LOC_Os01g73750	Leucine Rich Repeat family protein, expressed
LOC_Os01g73780	chloroplast outer envelope 24 kD protein, putative, expressed
LOC_Os01g73790	NAD dependent epimerase/dehydratase family protein, putative, expressed
LOC_Os01g73890	transcription initiation factor IIA gamma chain, putative, expressed
LOC_Os01g73910	peptidase, putative, expressed
LOC_Os01g73950	PPR repeat containing protein, expressed
LOC_Os01g73970	lysine ketoglutarate reductase trans-splicing related 1, putative, expressed
LOC_Os01g74020	MYB family transcription factor, putative, expressed
LOC_Os01g74030	pumilio-family RNA binding protein, putative, expressed
LOC_Os01g74146	WD repeat-containing protein, putative, expressed
LOC_Os01g74160	carboxyl-terminal peptidase, putative, expressed
LOC_Os01g74190	radical SAM enzyme, putative, expressed
LOC_Os01g74250	plant-specific domain TIGR01615 family protein, expressed
LOC_Os01g74300	metallothionein, putative, expressed
LOC_Os01g74340	RNA recognition motif containing protein, putative, expressed
LOC_Os01g74350	soluble inorganic pyrophosphatase, putative, expressed
LOC_Os01g74410	MYB family transcription factor, putative, expressed
LOC_Os01g74450	aquaporin protein, putative, expressed
LOC_Os01g74460	vacuolar fusion protein MON1 homolog A, putative, expressed
LOC_Os01g74550	transposon protein, putative, unclassified, expressed
LOC_Os01g74640	mitochondrial carrier protein, putative, expressed
LOC_Os01g74650	cysteine synthase, mitochondrial precursor, putative, expressed
LOC_Os02g01010	OsPDIL1-4 protein disulfide isomerase PDIL1-4, expressed
LOC_Os02g01060	harpin-induced protein 1 domain containing protein, expressed
LOC_Os02g01130	expressed protein
LOC_Os02g01150	erythronate-4-phosphate dehydrogenase domain containing protein, expressed
LOC_Os02g01170	HECT-domain domain containing protein, expressed
LOC_Os02g01190	POEI25 - Pollen Ole e I allergen and extensin family protein precursor, expressed
LOC_Os02g01210	amino acid transporter, putative, expressed
LOC_Os02g01220	rhodanese-like domain containing protein, putative, expressed
LOC_Os02g01240	CPuORF11 - conserved peptide uORF-containing transcript, expressed
LOC_Os02g01332	ribosomal protein L6, putative, expressed
LOC_Os02g01340	ferredoxin--NADP reductase, chloroplast precursor, putative, expressed
LOC_Os02g01355	MADS-box transcription factor, putative, expressed
LOC_Os02g01380	expressed protein
LOC_Os02g01440	nitric oxide synthase 1, putative, expressed
LOC_Os02g01480	nucleic acid binding protein, putative, expressed
LOC_Os02g01490	expressed protein
LOC_Os02g01500	2-oxo acid dehydrogenases acyltransferase domain containing protein, expressed
LOC_Os02g01520	IQ calmodulin-binding motif family protein, putative, expressed
LOC_Os02g01560	40S ribosomal protein S4, putative, expressed
LOC_Os02g01590	glycosyl hydrolases, putative, expressed
LOC_Os02g01620	transposon protein, putative, unclassified, expressed
LOC_Os02g01700	RNA recognition motif containing protein, putative, expressed
LOC_Os02g01710	peptidase family C78 domain containing protein, expressed
LOC_Os02g01730	serine/threonine-protein kinase At1g18390 precursor, putative, expressed
LOC_Os02g01740	U5 small nuclear ribonucleoprotein 200 kDa helicase, putative, expressed
LOC_Os02g01750	expressed protein
LOC_Os02g01765	expressed protein
LOC_Os02g01830	expressed protein
LOC_Os02g01880	U5 small nuclear ribonucleoprotein 200 kDa helicase, putative, expressed
LOC_Os02g01890	cytochrome P450, putative, expressed
LOC_Os02g01920	GHMP kinases ATP-binding protein, putative, expressed
LOC_Os02g01930	expressed protein
LOC_Os02g01980	GDSL-like lipase/acylhydrolase, putative, expressed
LOC_Os02g02000	cytochrome P450, putative, expressed
LOC_Os02g02050	SNF2 family N-terminal domain containing protein, expressed
LOC_Os02g02110	Alg9-like mannosyltransferase protein, putative, expressed
LOC_Os02g02120	OsWAK11 - OsWAK receptor-like protein kinase, expressed
LOC_Os02g02320	OsSCP6 - Putative Serine Carboxypeptidase homologue, expressed
LOC_Os02g02360	expressed protein
LOC_Os02g02380	suppressor of phythchrome A, putative, expressed
LOC_Os02g02400	catalase isozyme A, putative, expressed
LOC_Os02g02410	DnaK family protein, putative, expressed
LOC_Os02g02460	transposon protein, putative, unclassified, expressed
LOC_Os02g02470	oxidoreductase, short chain dehydrogenase/reductase family domain containing protein, expressed
LOC_Os02g02520	expressed protein
LOC_Os02g02540	glutamate receptor, putative, expressed
LOC_Os02g02550	peptidyl-prolyl cis-trans isomerase, FKBP-type, putative, expressed
LOC_Os02g02560	UTP--glucose-1-phosphate uridylyltransferase, putative, expressed
LOC_Os02g02570	autophagy protein 5, putative, expressed
LOC_Os02g02600	serine/threonine-protein kinase Cx32, chloroplast precursor, putative, expressed
LOC_Os02g02620	sialyltransferase family domain containing protein, expressed
LOC_Os02g02670	NBS-LRR disease resistance protein, putative, expressed
LOC_Os02g02730	expressed protein
LOC_Os02g02750	CDP-alcohol phosphatidyltransferase, putative, expressed
LOC_Os02g02770	PPR repeat domain containing protein, putative, expressed
LOC_Os02g02790	C2 domain containing protein, expressed
LOC_Os02g02810	expressed protein
LOC_Os02g02820	helix-loop-helix DNA-binding domain containing protein, expressed
LOC_Os02g02880	expressed protein
LOC_Os02g02910	expressed protein
LOC_Os02g02930	terpene synthase, putative, expressed
LOC_Os02g02970	expressed protein
LOC_Os02g02990	translation initiation factor eIF3 subunit, putative, expressed
LOC_Os02g03010	expressed protein
LOC_Os02g03020	EF hand family protein, putative, expressed
LOC_Os02g03050	dimethyladenosine transferase, putative, expressed
LOC_Os02g03100	oxidoreductase, aldo/keto reductase family protein, putative, expressed
LOC_Os02g03110	CDP-alcohol phosphatidyltransferase, putative, expressed
LOC_Os02g03250	expressed protein
LOC_Os02g03280	transmembrane BAX inhibitor motif-containing protein, putative, expressed
LOC_Os02g03320	plant neutral invertase domain containing protein, expressed
LOC_Os02g03330	expressed protein
LOC_Os02g03370	expressed protein
LOC_Os02g03400	microtubule associated protein, putative, expressed
LOC_Os02g03530	PPR repeat domain containing protein, putative, expressed
LOC_Os02g03560	expressed protein
LOC_Os02g03570	hsp20/alpha crystallin family protein, putative, expressed
LOC_Os02g03580	transcription factor, putative, expressed
LOC_Os02g03600	dnaJ domain containing protein, expressed
LOC_Os02g03610	ADP-ribosylation factor, putative, expressed
LOC_Os02g03640	expressed protein
LOC_Os02g03670	expressed protein
LOC_Os02g03700	expressed protein
LOC_Os02g03710	UP-9A, putative, expressed
LOC_Os02g03720	expressed protein
LOC_Os02g03730	SWIB/MDM2 domain containing protein, expressed
LOC_Os02g03740	pyridoxal biosynthesis protein PDX2, putative, expressed
LOC_Os02g03750	polygalacturonase, putative, expressed
LOC_Os02g03790	expressed protein
LOC_Os02g03820	expressed protein
LOC_Os02g03830	expressed protein
LOC_Os02g03840	expressed protein
LOC_Os02g03870	periplasmic beta-glucosidase precursor, putative, expressed
LOC_Os02g03890	nuclear transport factor 2, putative, expressed
LOC_Os02g03940	expressed protein
LOC_Os02g03960	CPuORF1 - conserved peptide uORF-containing transcript, expressed
LOC_Os02g04010	cyclin-T1-1, putative, expressed
LOC_Os02g04040	RecF/RecN/SMC N terminal domain containing protein, expressed
LOC_Os02g04070	retrotransposon protein, putative, unclassified, expressed
LOC_Os02g04100	peptidase, T1 family, putative, expressed
LOC_Os02g04120	cytidylyltransferase domain containing protein, expressed
LOC_Os02g04160	transcription elongation factor 1, putative, expressed
LOC_Os02g04170	L-aspartate oxidase 1, putative, expressed
LOC_Os02g04250	glycosyltransferase, putative, expressed
LOC_Os02g04260	expressed protein
LOC_Os02g04270	DNA polymerase V, putative, expressed
LOC_Os02g04330	5-AMP-activated protein kinase beta-1 subunit-related, putative, expressed
LOC_Os02g04340	NIN-like protein 2, putative, expressed
LOC_Os02g04420	expressed protein
LOC_Os02g04460	ribosomal protein L3, putative, expressed
LOC_Os02g04500	S-adenosyl-L-methionine-dependent methyltransferase mraW, putative, expressed
LOC_Os02g04510	UOS1, putative, expressed
LOC_Os02g04540	retrotransposon protein, putative, unclassified, expressed
LOC_Os02g04550	expressed protein
LOC_Os02g04560	marker Xucw84, putative, expressed
LOC_Os02g04680	OsSPL3 - SBP-box gene family member, expressed
LOC_Os02g04690	cycloartenol synthase, putative, expressed
LOC_Os02g04700	tRNA synthetases class II domain containing protein, expressed
LOC_Os02g04710	cycloartenol synthase, putative, expressed
LOC_Os02g04720	expressed protein
LOC_Os02g04755	transposon protein, putative, unclassified, expressed
LOC_Os02g04800	AIG2-like family domain containing protein, expressed
LOC_Os02g04810	auxin response factor 5, putative, expressed
LOC_Os02g04850	expressed protein
LOC_Os02g04860	expressed protein
LOC_Os02g04950	splicing factor 3B subunit 1, putative, expressed
LOC_Os02g05040	cyclin-related protein, putative, expressed
LOC_Os02g05290	hypothetical protein
LOC_Os02g05310	splicing factor 3B subunit 1, putative, expressed
LOC_Os02g05330	DEAD-box ATP-dependent RNA helicase, putative, expressed
LOC_Os02g05340	proteasome/cyclosome repeat containing protein, expressed
LOC_Os02g05350	expressed protein
LOC_Os02g05440	expressed protein
LOC_Os02g05470	CCT motif family protein, expressed
LOC_Os02g05490	expressed protein
LOC_Os02g05510	GATA transcription factor 25, putative, expressed
LOC_Os02g05530	expressed protein
LOC_Os02g05550	retrotransposon protein, putative, Ty1-copia subclass, expressed
LOC_Os02g05610	ZOS2-03 - C2H2 zinc finger protein, expressed
LOC_Os02g05630	protein phosphatase 2C, putative, expressed
LOC_Os02g05640	homeobox associated leucine zipper, putative, expressed
LOC_Os02g05660	DEAD-box ATP-dependent RNA helicase 35A, putative, expressed
LOC_Os02g05680	apoptosis-inducing factor 2, putative, expressed
LOC_Os02g05686	expressed protein
LOC_Os02g05780	expressed protein
LOC_Os02g05820	protein kinase domain containing protein, expressed
LOC_Os02g05890	EMB1303, putative, expressed
LOC_Os02g05950	phytosulfokine receptor precursor, putative, expressed
LOC_Os02g05960	phytosulfokine receptor precursor, putative, expressed
LOC_Os02g05970	phytosulfokine receptor precursor, putative, expressed
LOC_Os02g05980	phytosulfokine receptor precursor, putative, expressed
LOC_Os02g06010	integral membrane protein, putative, expressed
LOC_Os02g06140	retrotransposon protein, putative, unclassified, expressed
LOC_Os02g06150	brassinosteroid LRR receptor kinase precursor, putative, expressed
LOC_Os02g06180	phytosulfokine receptor precursor, putative, expressed
LOC_Os02g06190	phytosulfokine receptor precursor, putative, expressed
LOC_Os02g06270	phytosulfokine receptor precursor, putative, expressed
LOC_Os02g06290	rhodanese-like domain containing protein, putative, expressed
LOC_Os02g06300	GTP-binding protein lepA, putative, expressed
LOC_Os02g06330	AP2 domain containing protein, expressed
LOC_Os02g06390	expressed protein
LOC_Os02g06410	CBS domain containing membrane protein, putative, expressed
LOC_Os02g06480	SCO1 protein homolog, mitochondrial precursor, putative, expressed
LOC_Os02g06520	OsFBLD1 - F-box, LRR and FBD domain containing protein, expressed
LOC_Os02g06530	armadillo/beta-catenin repeat family protein, putative, expressed
LOC_Os02g06540	transporter family protein, putative, expressed
LOC_Os02g06560	wound induced protein, putative, expressed
LOC_Os02g06588	ATP binding protein, putative, expressed
LOC_Os02g06592	SNF2 family N-terminal domain containing protein, expressed
LOC_Os02g06605	expressed protein
LOC_Os02g06630	peroxidase precursor, putative, expressed
LOC_Os02g06640	ubiquitin family protein, putative, expressed
LOC_Os02g06725	expressed protein
LOC_Os02g06779	expressed protein
LOC_Os02g06790	expressed protein
LOC_Os02g06810	retrotransposon protein, putative, unclassified, expressed
LOC_Os02g06830	expressed protein
LOC_Os02g06840	galactosyltransferase, putative, expressed
LOC_Os02g06880	EMB2758, putative, expressed
LOC_Os02g06890	OTU-like cysteine protease family protein, putative, expressed
LOC_Os02g06910	auxin response factor 6, putative, expressed
LOC_Os02g06920	zinc finger, C3HC4 type, domain containing protein, expressed
LOC_Os02g06930	protein kinase, putative, expressed
LOC_Os02g06950	no apical meristem protein, putative, expressed
LOC_Os02g06970	expressed protein
LOC_Os02g07010	expressed protein
LOC_Os02g07044	rhodanese-like domain containing protein, putative, expressed
LOC_Os02g07070	RNA recognition motif family protein, expressed
LOC_Os02g07110	OsSAUR6 - Auxin-responsive SAUR gene family member, expressed
LOC_Os02g07140	expressed protein
LOC_Os02g07150	urease accessory protein F, putative, expressed
LOC_Os02g07160	glyoxalase family protein, putative, expressed
LOC_Os02g07170	MYB family transcription factor, putative, expressed
LOC_Os02g07200	protein-O-fucosyltransferase 1, putative, expressed
LOC_Os02g07220	peptidyl-prolyl cis-trans isomerase, FKBP-type, putative, expressed
LOC_Os02g07240	expressed protein
LOC_Os02g07250	peptidase, cysteine peptidase active site, putative, expressed
LOC_Os02g07260	phosphoglycerate kinase protein, putative, expressed
LOC_Os02g07390	retrotransposon, putative, centromere-specific, expressed
LOC_Os02g07490	glyceraldehyde-3-phosphate dehydrogenase, putative, expressed
LOC_Os02g07680	cytochrome P450, putative, expressed
LOC_Os02g07690	VQ domain containing protein, putative, expressed
[truncated: 10,650 more rows]

## Sheet: Experiment 4
DE_genes	Gene description			DAS_genes	Gene description
ChrSy.fgenesh.mRNA				ChrSy.fgenesh.mRNA
LOC_Os01g01190	phosphoesterase family protein, putative, expressed			LOC_Os01g01040	expressed protein
LOC_Os01g01360	peptide transporter PTR2, putative, expressed			LOC_Os01g06280	TKL_IRAK_CrRLK1L-1.4 - The CrRLK1L-1 subfamily has homology to the CrRLK1L homolog, expressed
LOC_Os01g02060	TOO MANY MOUTHS precursor, putative, expressed			LOC_Os01g07370	KIP1, putative, expressed
LOC_Os01g02150	sulfated surface glycoprotein 185 precursor, putative, expressed			LOC_Os01g10250	hydrolase, alpha/beta fold family domain containing protein, expressed
LOC_Os01g03310	BBTI1 - Bowman-Birk type bran trypsin inhibitor precursor, expressed			LOC_Os01g14610	PSF2 - Putative GINS complex subunit, expressed
LOC_Os01g03390	BBTI7 - Bowman-Birk type bran trypsin inhibitor precursor, expressed			LOC_Os01g14932	NAK-like ser/thr protein kinase, putative, expressed
LOC_Os01g03870	expressed protein			LOC_Os01g15470	protein kinase, putative, expressed
LOC_Os01g04160	expressed protein			LOC_Os01g21034	pectinesterase, putative, expressed
LOC_Os01g04210	DNA binding protein, putative, expressed			LOC_Os01g24060	importin subunit alpha, putative, expressed
LOC_Os01g04340	hsp20/alpha crystallin family protein, putative, expressed			LOC_Os01g28989	expressed protein
LOC_Os01g04360	hsp20/alpha crystallin family protein, putative, expressed			LOC_Os01g33514	expressed protein
LOC_Os01g04370	hsp20/alpha crystallin family protein, putative, expressed			LOC_Os01g34970	MDR-like ABC transporter, putative, expressed
LOC_Os01g04380	hsp20/alpha crystallin family protein, putative, expressed			LOC_Os01g43650	WRKY11, expressed
LOC_Os01g04540	serine/threonine-protein kinase At1g18390 precursor, putative, expressed			LOC_Os01g48190	drought induced 19 protein, putative, expressed
LOC_Os01g04710	aspartic proteinase, putative, expressed			LOC_Os01g48790	YT521-B-like family domain containing protein, expressed
LOC_Os01g04720	leucine-rich repeat protein-related, putative, expressed			LOC_Os01g49529	OsWAK10d - OsWAK receptor-like cytoplasmic kinase OsWAK-RLCK, expressed
LOC_Os01g05480	expressed protein			LOC_Os01g51360	lipase, putative, expressed
LOC_Os01g05620	NBS-LRR disease resistance protein, putative, expressed			LOC_Os01g52110	RING finger and CHY zinc finger domain-containing protein 1, putative, expressed
LOC_Os01g05640	receptor-like protein kinase 5 precursor, putative, expressed			LOC_Os01g52810	expressed protein
LOC_Os01g06580	fasciclin domain containing protein, expressed			LOC_Os01g56070	RING finger protein, putative, expressed
LOC_Os01g07500	alliin lyase precursor, putative, expressed			LOC_Os01g56890	expressed protein
LOC_Os01g07530	uncharacterized glycosyltransferase, putative, expressed			LOC_Os01g58080	membrane-associated salt-inducible protein, putative, expressed
LOC_Os01g07570	carboxyl-terminal proteinase, putative, expressed			LOC_Os01g59500	U3 small nucleolar RNA-associated protein 11, putative, expressed
LOC_Os01g07770	peroxidase precursor, putative, expressed			LOC_Os01g59520	cupin, RmlC-type, putative, expressed
LOC_Os01g08250	retrotransposon protein, putative, unclassified, expressed			LOC_Os01g59660	MYB family transcription factor, putative, expressed
LOC_Os01g08530	retrotransposon protein, putative, unclassified, expressed			LOC_Os01g60260	KH domain containing protein, putative, expressed
LOC_Os01g08560	DnaK family protein, putative, expressed			LOC_Os01g63770	transmembrane amino acid transporter protein, putative, expressed
LOC_Os01g08860	hsp20/alpha crystallin family protein, putative, expressed			LOC_Os01g64030	OsFBL5 - F-box domain and LRR containing protein, expressed
LOC_Os01g09220	transposon protein, putative, CACTA, En/Spm sub-class, expressed			LOC_Os01g64700	OsFBT3 - F-box and tubby domain containing protein, expressed
LOC_Os01g09620	zinc finger/CCCH transcription factor, putative, expressed			LOC_Os01g64770	polypyrimidine tract-binding protein, putative, expressed
LOC_Os01g09770	expressed protein			LOC_Os01g64780	COV1, putative, expressed
LOC_Os01g09870	expressed protein			LOC_Os01g65580	mitotic checkpoint family protein, putative, expressed
LOC_Os01g10950	peptide-N4-asparagine amidase A, putative, expressed			LOC_Os01g65630	expressed protein
LOC_Os01g10960	peptide-N4-asparagine amidase A, putative, expressed			LOC_Os01g65780	glycosyl transferase, putative, expressed
LOC_Os01g10990	integral membrane protein DUF6 containing protein, expressed			LOC_Os01g66970	zinc finger, C3HC4 type domain containing protein, expressed
LOC_Os01g11010	peptide-N4-asparagine amidase A, putative, expressed			LOC_Os01g67040	OsRhmbd5 - Putative Rhomboid homologue, expressed
LOC_Os01g11250	potassium channel KAT1, putative, expressed			LOC_Os01g67290	cyclin-related protein, putative, expressed
LOC_Os01g11460	zinc finger, C3HC4 type domain containing protein, expressed			LOC_Os01g68050	transmembrane amino acid transporter protein, putative, expressed
LOC_Os01g11620	GDSL-like lipase/acylhydrolase, putative, expressed			LOC_Os01g69050	lysine ketoglutarate reductase trans-splicing related 1, putative, expressed
LOC_Os01g11660	GDSL-like lipase/acylhydrolase, putative, expressed			LOC_Os01g70180	exostosin family domain containing protein, expressed
LOC_Os01g12130	nodulin MtN3 family protein, putative, expressed			LOC_Os01g70720	expressed protein
LOC_Os01g12460	expressed protein			LOC_Os01g71590	expressed protein
LOC_Os01g12464	CHCH domain containing protein, expressed			LOC_Os01g73530	ABC transporter, ATP-binding protein, putative, expressed
LOC_Os01g12640	expressed protein			LOC_Os02g03280	transmembrane BAX inhibitor motif-containing protein, putative, expressed
LOC_Os01g13320	pectinesterase, putative, expressed			LOC_Os02g03560	expressed protein
LOC_Os01g14640	expressed protein			LOC_Os02g04010	cyclin-T1-1, putative, expressed
LOC_Os01g15240	expressed protein			LOC_Os02g05320	phosphatidate cytidylyltransferase family protein, putative, expressed
LOC_Os01g15640	no apical meristem protein, putative, expressed			LOC_Os02g07210	OTU-like cysteine protease family protein, putative, expressed
LOC_Os01g15830	peroxidase precursor, putative, expressed			LOC_Os02g07780	OsSPL4 - SBP-box gene family member, expressed
LOC_Os01g18080	retrotransposon protein, putative, unclassified, expressed			LOC_Os02g08440	WRKY71, expressed
LOC_Os01g18100	OsRhmbd3 - Putative Rhomboid homologue, expressed			LOC_Os02g14170	peroxidase precursor, putative, expressed
LOC_Os01g18170	Cupin domain containing protein, expressed			LOC_Os02g15220	bromodomain containing protein, expressed
LOC_Os01g18400	CHIT10 - Chitinase family protein precursor, expressed			LOC_Os02g15580	cyclic nucleotide-gated ion channel 1, putative, expressed
LOC_Os01g19170	polygalacturonase, putative, expressed			LOC_Os02g16040	ubiquitin-conjugating enzyme, putative, expressed
LOC_Os01g19800	zinc finger, C3HC4 type, putative, expressed			LOC_Os02g16630	tryptophan biosynthesis protein trpCF, putative, expressed
LOC_Os01g19880	expressed protein			LOC_Os02g17500	transporter family protein, putative, expressed
LOC_Os01g20780	anther-specific protein SF18 precursor, putative, expressed			LOC_Os02g21510	NOL1/NOP2/sun family protein, putative, expressed
LOC_Os01g20910	zinc finger, C3HC4 type domain containing protein, expressed			LOC_Os02g24134	Sec1 family transport protein, putative, expressed
LOC_Os01g21034	pectinesterase, putative, expressed			LOC_Os02g27480	membrane attack complex component/perforin/complement C9, putative, expressed
LOC_Os01g21590	homeodomain, putative, expressed			LOC_Os02g30620	dnaJ domain containing protein, expressed
LOC_Os01g22370	peroxidase precursor, putative, expressed			LOC_Os02g32504	heparan-alpha-glucosaminide N-acetyltransferase, putative, expressed
LOC_Os01g22380	expressed protein			LOC_Os02g33110	glycosyl hydrolases, putative, expressed
LOC_Os01g22570	glycerol-3-phosphate acyltransferase, putative, expressed			LOC_Os02g33320	RNA recognition motif containing protein, putative, expressed
LOC_Os01g24420	expressed protein			LOC_Os02g34470	expressed protein
LOC_Os01g24780	cytochrome P450, putative, expressed			LOC_Os02g34600	CAMK_CAMK_like.13 - CAMK includes calcium/calmodulin depedent protein kinases, expressed
LOC_Os01g26120	membrane associated DUF588 domain containing protein, putative, expressed			LOC_Os02g36220	terpene synthase, putative, expressed
LOC_Os01g27120	expressed protein			LOC_Os02g36590	CPuORF19 - conserved peptide uORF-containing transcript, expressed
LOC_Os01g28790	PRAS-rich protein, putative, expressed			LOC_Os02g38980	bromodomain domain containing protein, expressed
LOC_Os01g29330	expressed protein			LOC_Os02g42590	WD-40 repeat family protein, putative, expressed
LOC_Os01g32380	expressed protein			LOC_Os02g44104	F-box family protein, putative, expressed
LOC_Os01g34560	3-ketoacyl-CoA synthase, putative, expressed			LOC_Os02g46750	expressed protein
LOC_Os01g36660	carboxyl-terminal peptidase, putative, expressed			LOC_Os02g47110	ADP-ribosylation factor, putative, expressed
LOC_Os01g39020	HSF-type DNA-binding domain containing protein, expressed			LOC_Os02g47470	cytochrome P450, putative, expressed
LOC_Os01g39290	harpin-induced protein 1 domain containing protein, expressed			LOC_Os02g49050	transmembrane 9 superfamily member, putative, expressed
LOC_Os01g40070	expressed protein			LOC_Os02g49610	ribosomal protein L7Ae, putative, expressed
LOC_Os01g41145	retrotransposon protein, putative, unclassified, expressed			LOC_Os02g49760	potassium transporter, putative, expressed
LOC_Os01g42190	heat shock protein DnaJ, putative, expressed			LOC_Os02g50990	RING-H2 finger protein ATL1Q, putative, expressed
LOC_Os01g42200	expressed protein			LOC_Os02g53780	expressed protein
LOC_Os01g42760	integral membrane protein TmpA, putative, expressed			LOC_Os02g54090	expressed protein
LOC_Os01g43480	AAA-type ATPase family protein, putative, expressed			LOC_Os02g54130	heat shock protein DnaJ, putative, expressed
LOC_Os01g43610	DUF623 domain containing protein, expressed			LOC_Os02g55670	expressed protein
LOC_Os01g43774	cytochrome P450 72A1, putative, expressed			LOC_Os02g58580	cation efflux family protein, putative, expressed
LOC_Os01g44069	glycerol-3-phosphate acyltransferase, putative, expressed			LOC_Os03g01016	expressed protein
LOC_Os01g44130	aspartic proteinase oryzasin-1 precursor, putative, expressed			LOC_Os03g02110	WD domain, G-beta repeat domain containing protein, expressed
LOC_Os01g44970	polygalacturonase, putative, expressed			LOC_Os03g03660	CAMK_CAMK_like.17 - CAMK includes calcium/calmodulin depedent protein kinases, expressed
LOC_Os01g45290	retrotransposon protein, putative, unclassified, expressed			LOC_Os03g05200	DENN domain containing protein, expressed
LOC_Os01g45700	expressed protein			LOC_Os03g06520	sulfate transporter, putative, expressed
LOC_Os01g45914	expressed protein			LOC_Os03g07880	nuclear transcription factor Y subunit, putative, expressed
LOC_Os01g47400	OsMan01 - Endo-Beta-Mannanase, expressed			LOC_Os03g13810	expressed protein
LOC_Os01g47570	expressed protein			LOC_Os03g14030	thaumatin, putative, expressed
LOC_Os01g47810	S-locus-like receptor protein kinase, putative, expressed			LOC_Os03g15720	expressed protein
LOC_Os01g48010	expressed protein			LOC_Os03g16570	zinc finger, C3HC4 type domain containing protein, expressed
LOC_Os01g48250	OsFBDUF5 - F-box and DUF domain containing protein, expressed			LOC_Os03g18200	heat shock protein DnaJ, putative, expressed
LOC_Os01g49830	B3 DNA binding domain containing protein, expressed			LOC_Os03g20380	CAMK_KIN1/SNF1/Nim1_like.2 - CAMK includes calcium/calmodulin depedent protein kinases, expressed
LOC_Os01g50032	expressed protein			LOC_Os03g21680	phospholipid-transporting ATPase, putative, expressed
LOC_Os01g50090	retrotransposon protein, putative, unclassified, expressed			LOC_Os03g22010	peroxidase precursor, putative, expressed
LOC_Os01g50170	eukaryotic aspartyl protease domain containing protein, expressed			LOC_Os03g22400	ulp1 protease family protein, putative, expressed
LOC_Os01g50370	STE_MEKK_ste11_MAP3K.4 - STE kinases include homologs to sterile 7, sterile 11 and sterile 20 from yeast, expressed			LOC_Os03g23010	expressed protein
LOC_Os01g50400	STE_MEKK_ste11_MAP3K.5 - STE kinases include homologs to sterile 7, sterile 11 and sterile 20 from yeast, expressed			LOC_Os03g26460	CS domain containing protein, putative, expressed
LOC_Os01g51670	expressed protein			LOC_Os03g27460	heat shock protein DnaJ, putative, expressed
LOC_Os01g52140	expressed protein			LOC_Os03g30130	phospholipase C, putative, expressed
LOC_Os01g52530	phosphoribosyl transferase, putative, expressed			LOC_Os03g31230	MYB family transcription factor, putative, expressed
LOC_Os01g52550	ABC transporter, ATP-binding protein, putative, expressed			LOC_Os03g37010	glycosyltransferase, putative, expressed
LOC_Os01g52690	retrotransposon protein, putative, unclassified, expressed			LOC_Os03g42010	DNA-directed polymerase, putative, expressed
LOC_Os01g52730	DUF584 domain containing protein, putative, expressed			LOC_Os03g47500	zinc finger, C3HC4 type domain containing protein, expressed
LOC_Os01g52770	GDSL-like lipase/acylhydrolase, putative, expressed			LOC_Os03g48970	nuclear transcription factor Y subunit, putative, expressed
LOC_Os01g53730	expressed protein			LOC_Os03g49640	STE_MEKK_ste11_MAP3K.14 - STE kinases include homologs to sterile 7, sterile 11 and sterile 20 from yeast, expressed
LOC_Os01g54300	OsMan02 - Endo-Beta-Mannanase, expressed			LOC_Os03g53600	HTH DNA-binding protein, putative, expressed
LOC_Os01g54400	VQ domain containing protein, putative, expressed			LOC_Os03g53650	cysteine synthase, putative, expressed
LOC_Os01g55000	expressed protein			LOC_Os03g53800	periplasmic beta-glucosidase precursor, putative, expressed
LOC_Os01g55110	RING-H2 finger protein, putative, expressed			LOC_Os03g56420	expressed protein
LOC_Os01g55270	SGS domain containing protein, expressed			LOC_Os03g60130	transcription elongation factor protein, putative, expressed
LOC_Os01g55370	expressed protein			LOC_Os03g60790	heat shock protein DnaJ, putative, expressed
LOC_Os01g55500	nucleobase-ascorbate transporter, putative, expressed			LOC_Os03g61690	protein phosphatase 2C, putative, expressed
LOC_Os01g55720	expressed protein			LOC_Os03g62850	AMP-binding enzyme, putative, expressed
LOC_Os01g56180	expressed protein			LOC_Os03g63870	expressed protein
LOC_Os01g57150	SR protein related family member, putative, expressed			LOC_Os03g64360	OsFBX113 - F-box domain containing protein, expressed
LOC_Os01g57730	peroxidase precursor, putative, expressed			LOC_Os04g05050	pectate lyase precursor, putative, expressed
LOC_Os01g57854	pectinesterase, putative, expressed			LOC_Os04g24220	OsWAK32 - OsWAK receptor-like protein kinase, expressed
LOC_Os01g58010	ATP synthase, A subunit family protein, putative, expressed			LOC_Os04g33470	Ser/Thr protein phosphatase family protein, putative, expressed
LOC_Os01g58290	OsSub9 - Putative Subtilisin homologue, expressed			LOC_Os04g36910	expressed protein
LOC_Os01g59100	cytokinin-N-glucosyltransferase 1, putative, expressed			LOC_Os04g39060	CRS1/YhbY domain containing protein, expressed
LOC_Os01g59540	GRF zinc finger family protein			LOC_Os04g40330	OsFBX141 - F-box domain containing protein, expressed
LOC_Os01g59660	MYB family transcription factor, putative, expressed			LOC_Os04g40700	steroid nuclear receptor, ligand-binding, putative, expressed
LOC_Os01g60100	transposon protein, putative, unclassified, expressed			LOC_Os04g42470	regulatory subunit, putative, expressed
LOC_Os01g60170	DUF567 domain containing protein, putative, expressed			LOC_Os04g46740	pectinesterase, putative, expressed
LOC_Os01g60600	WRKY108, expressed			LOC_Os04g46750	glycosyl transferase 8 domain containing protein, putative, expressed
LOC_Os01g60640	WRKY21, expressed			LOC_Os04g47990	dof zinc finger domain containing protein, putative, expressed
LOC_Os01g60770	expansin precursor, putative, expressed			LOC_Os04g50060	GRAS family transcription factor domain containing protein, expressed
LOC_Os01g60860	spotted leaf 11, putative, expressed			LOC_Os04g51400	zinc finger, C3HC4 type domain containing protein, expressed
LOC_Os01g61160	laccase precursor protein, putative, expressed			LOC_Os04g52840	tyrosine protein kinase domain containing protein, putative, expressed
LOC_Os01g61570	GDSL-like lipase/acylhydrolase, putative, expressed			LOC_Os04g54474	transcription factor, putative, expressed
LOC_Os01g61900	CCT motif family protein, expressed			LOC_Os04g57540	adenylate kinase, putative, expressed
LOC_Os01g62290	DnaK family protein, putative, expressed			LOC_Os04g58280	stem-specific protein TSJT1, putative, expressed
LOC_Os01g62710	transposon protein, putative, unclassified			LOC_Os04g58690	tRNA-specific adenosine deaminase 1, putative, expressed
LOC_Os01g63190	laccase precursor protein, putative, expressed			LOC_Os05g02780	glycine-rich protein A3, putative, expressed
LOC_Os01g63480	transferase family protein, putative, expressed			LOC_Os05g03040	AP2 domain containing protein, expressed
LOC_Os01g63540	cytochrome P450, putative, expressed			LOC_Os05g03120	retrotransposon protein, putative, unclassified, expressed
LOC_Os01g64310	no apical meristem protein, putative, expressed			LOC_Os05g05240	serine/threonine protein phosphatase, putative, expressed
LOC_Os01g64360	MYB family transcription factor, putative, expressed			LOC_Os05g07690	thioredoxin, putative, expressed
LOC_Os01g64470	harpin-induced protein 1 domain containing protein, expressed			LOC_Os05g07900	mitochondrial carrier protein, putative, expressed
LOC_Os01g64620	zinc finger, C3HC4 type domain containing protein, expressed			LOC_Os05g07940	glyoxalase family protein, putative, expressed
LOC_Os01g65670	amino acid transporter, putative, expressed			LOC_Os05g09020	WRKY67, expressed
LOC_Os01g65790	pectinesterase, putative, expressed			LOC_Os05g09550	Der1-like family domain containing protein, expressed
LOC_Os01g65830	acyl-desaturase, chloroplast precursor, putative, expressed			LOC_Os05g09600	GA11916-PA, putative, expressed
LOC_Os01g65880	nodulin MtN3 family protein, putative, expressed			LOC_Os05g09620	SCC3, putative, expressed
LOC_Os01g66020	protein kinase family protein, putative, expressed			LOC_Os05g10620	no apical meristem protein, putative, expressed
LOC_Os01g66130	armadillo/beta-catenin repeat family protein, putative, expressed			LOC_Os05g10730	ABC transporter, ATP-binding protein, putative, expressed
LOC_Os01g67040	OsRhmbd5 - Putative Rhomboid homologue, expressed			LOC_Os05g11990	TTL1, putative, expressed
LOC_Os01g67420	lipase, putative, expressed			LOC_Os05g12300	expressed protein
LOC_Os01g67820	exo70 exocyst complex subunit domain containing protein, expressed			LOC_Os05g12630	expressed protein
LOC_Os01g68960	expressed protein			LOC_Os05g22370	N-acetylglucosaminyl transferase component, putative, expressed
LOC_Os01g69070	auxin efflux carrier component, putative, expressed			LOC_Os05g24000	expressed protein
LOC_Os01g69290	antifreeze glycoprotein, putative, expressed			LOC_Os05g27930	AP2 domain containing protein, expressed
LOC_Os01g69830	OsSPL2 - SBP-box gene family member, expressed			LOC_Os05g28520	MRH1, putative, expressed
LOC_Os01g69840	expressed protein			LOC_Os05g29050	phospholipase D p1, putative, expressed
LOC_Os01g69940	OsFBX32 - F-box domain containing protein, expressed			LOC_Os05g32110	COBRA, putative, expressed
LOC_Os01g70790	SRC2 protein, putative, expressed			LOC_Os05g35200	glycosyl transferase, putative, expressed
LOC_Os01g71040	expressed protein			LOC_Os05g35260	PB1 domain containing protein, expressed
LOC_Os01g71170	classical arabinogalactan protein 26 precursor, putative, expressed			LOC_Os05g36160	G-box-binding factor 4, putative, expressed
LOC_Os01g72110	transposon protein, putative, unclassified, expressed			LOC_Os05g37970	universal stress protein domain containing protein, putative, expressed
LOC_Os01g72370	helix-loop-helix DNA-binding domain containing protein, expressed			LOC_Os05g38360	DHHC zinc finger domain containing protein, expressed
LOC_Os01g72760	cytochrome P450, putative, expressed			LOC_Os05g40270	expressed protein
LOC_Os01g73170	peroxidase precursor, putative, expressed			LOC_Os05g41550	expressed protein
LOC_Os01g73630	rhoGAP domain containing protein, expressed			LOC_Os05g43830	hydrolase, alpha/beta fold family domain containing protein, expressed
LOC_Os01g73662	expressed protein			LOC_Os05g45750	ATP-dependent Clp protease ATP-binding subunit clpX, putative, expressed
LOC_Os01g73980	xylem cysteine proteinase 2 precursor, putative, expressed			LOC_Os05g46040	protein phosphatase 2C, putative, expressed
LOC_Os01g74040	zinc finger, RING-type, putative, expressed			LOC_Os05g46954	expressed protein
LOC_Os02g01060	harpin-induced protein 1 domain containing protein, expressed			LOC_Os05g48340	proteasome-related, putative, expressed
LOC_Os02g01140	GDSL-like lipase/acylhydrolase, putative, expressed			LOC_Os05g48870	auxin response factor 15, putative, expressed
LOC_Os02g01540	ribosomal protein, putative, expressed			LOC_Os05g49160	expressed protein
LOC_Os02g02275	expressed protein			LOC_Os05g49820	chloroplast unusual positioning protein, putative, expressed
LOC_Os02g02310	auxin-induced protein 5NG4, putative, expressed			LOC_Os05g51150	RNA polymerase sigma factor, putative, expressed
LOC_Os02g03280	transmembrane BAX inhibitor motif-containing protein, putative, expressed			LOC_Os05g51380	expressed protein
LOC_Os02g03320	plant neutral invertase domain containing protein, expressed			LOC_Os05g51670	NAD dependent epimerase/dehydratase family protein, putative, expressed
LOC_Os02g03700	expressed protein			LOC_Os06g04399	hypersensitive-induced reaction protein 4, putative, expressed
LOC_Os02g04130	DUF1645 domain containing protein, putative, expressed			LOC_Os06g05630	GDSL-like lipase/acylhydrolase, putative, expressed
LOC_Os02g04430	STRUBBELIG-RECEPTOR FAMILY 1 precursor, putative, expressed			LOC_Os06g06490	U-box domain containing heat shock protein, putative, expressed
LOC_Os02g04530	rust resistance-like protein RP1, putative, expressed			LOC_Os06g09170	zinc ion binding protein, putative, expressed
LOC_Os02g04650	activator of 90 kDa heat shock protein ATPase homolog, putative, expressed			LOC_Os06g09890	smr domain containing protein, expressed
LOC_Os02g04680	OsSPL3 - SBP-box gene family member, expressed			LOC_Os06g10210	expressed protein
LOC_Os02g04860	expressed protein			LOC_Os06g10580	cyclic nucleotide-gated ion channel, putative, expressed
LOC_Os02g05550	retrotransposon protein, putative, Ty1-copia subclass, expressed			LOC_Os06g12260	N-rich protein, putative, expressed
LOC_Os02g06640	ubiquitin family protein, putative, expressed			LOC_Os06g13020	DNA polymerase lambda, putative, expressed
LOC_Os02g06930	protein kinase, putative, expressed			LOC_Os06g13210	peptide transporter PTR2, putative, expressed
LOC_Os02g07780	OsSPL4 - SBP-box gene family member, expressed			LOC_Os06g14370	caleosin related protein, putative, expressed
LOC_Os02g07830	OsHKT1;3 - Na+ transporter, expressed			LOC_Os06g21120	expressed protein
LOC_Os02g08220	expressed protein			LOC_Os06g23504	DTW domain containing protein, putative, expressed
LOC_Os02g08490	chaperone protein clpB 1, putative, expressed			LOC_Os06g40704	stromal membrane-associated protein, putative, expressed
LOC_Os02g09480	myb-like DNA-binding domain containing protein, putative, expressed			LOC_Os06g41730	ARID/BRIGHT DNA-binding domain-containing protein, putative, expressed
LOC_Os02g09610	GDSL-like lipase/acylhydrolase, putative, expressed			LOC_Os06g42790	hydrolase, NUDIX family, domain containing protein, expressed
LOC_Os02g09710	expressed protein			LOC_Os06g45000	ubiquitin-conjugating enzyme, putative, expressed
LOC_Os02g09980	expressed protein			LOC_Os06g45090	expressed protein
LOC_Os02g10380	Regulator of chromosome condensation domain containing protein, expressed			LOC_Os06g45350	protein kinase domain containing protein, expressed
LOC_Os02g10710	hsp20/alpha crystallin family protein, putative, expressed			LOC_Os06g46900	phosphosulfolactate synthase-related protein, putative, expressed
LOC_Os02g11070	3-ketoacyl-CoA synthase, putative, expressed			LOC_Os06g47150	auxin response factor 18, putative, expressed
LOC_Os02g13510	receptor-like protein kinase 5 precursor, putative, expressed			LOC_Os06g48180	glycosyl hydrolases family 16, putative, expressed
LOC_Os02g13870	aquaporin protein, putative, expressed			LOC_Os06g51260	MYB family transcription factor, putative, expressed
LOC_Os02g13950	NHL repeat-containing protein, putative, expressed			LOC_Os06g51460	white-brown complex homolog protein, putative, expressed
LOC_Os02g13965	lectin protein kinase family protein, putative, expressed			LOC_Os07g07350	zinc finger A20 and AN1 domain-containing stress-associated protein, putative, expressed
LOC_Os02g14160	peroxidase precursor, putative, expressed			LOC_Os07g08840	thioredoxin, putative, expressed
LOC_Os02g14440	peroxidase precursor, putative, expressed			LOC_Os07g13234	expressed protein
LOC_Os02g14890	expressed protein			LOC_Os07g14270	calreticulin precursor protein, putative, expressed
LOC_Os02g15690	polygalacturonase, putative, expressed			LOC_Os07g19470	uncharacterized ACR, YggU family COG1872 containing protein, expressed
LOC_Os02g15800	expressed protein			LOC_Os07g26940	ORM1, putative, expressed
LOC_Os02g15930	expressed protein			LOC_Os07g27760	expressed protein
LOC_Os02g16040	ubiquitin-conjugating enzyme, putative, expressed			LOC_Os07g28460	transposon protein, putative, unclassified, expressed
LOC_Os02g18390	expressed protein			LOC_Os07g29600	zinc finger, C3HC4 type, domain containing protein, expressed
LOC_Os02g19410	expressed protein			LOC_Os07g32600	glucan endo-1,3-beta-glucosidase precursor, putative, expressed
LOC_Os02g20540	fasciclin domain containing protein, expressed			LOC_Os07g36170	chitin-inducible gibberellin-responsive protein, putative, expressed
LOC_Os02g20560	fasciclin domain containing protein, expressed			LOC_Os07g36600	universal stress protein domain containing protein, putative, expressed
LOC_Os02g21040	aspartic proteinase nepenthesin precursor, putative, expressed			LOC_Os07g39780	SUMO-activating enzyme subunit 2, putative, expressed
LOC_Os02g21090	CPuORF33 - conserved peptide uORF-containing transcript, expressed			LOC_Os07g40260	eukaryotic aspartyl protease domain containing protein, expressed
LOC_Os02g21810	cytochrome P450 51, putative, expressed			LOC_Os07g40710	circadian clock coupling factor-related, putative, expressed
LOC_Os02g22380	glycosyltransferase protein, putative, expressed			LOC_Os07g41600	proline-rich protein, putative, expressed
LOC_Os02g24700	OsSAUR8 - Auxin-responsive SAUR gene family member, expressed			LOC_Os07g41720	nuclear transcription factor Y subunit, putative, expressed
LOC_Os02g30380	expressed protein			LOC_Os07g41800	peroxisome assembly protein, putative, expressed
LOC_Os02g31074	expressed protein			LOC_Os07g43050	RNA recognition motif containing protein, expressed
LOC_Os02g32980	Cupin domain containing protein, expressed			LOC_Os07g44090	myb-related protein Hv33, putative, expressed
LOC_Os02g34260	AP2 domain containing protein, expressed			LOC_Os07g46280	Os7bglu26 - beta-mannosidase/glucosidase/exoglucanase, expressed
LOC_Os02g34270	AP2 domain containing protein, expressed			LOC_Os07g46660	ubiquitin carboxyl-terminal hydrolase domain containing protein, expressed
LOC_Os02g34760	retrotransposon protein, putative, unclassified, expressed			LOC_Os07g46700	zinc finger, RING-type, putative, expressed
LOC_Os02g35020	glycosyl transferase, putative, expressed			LOC_Os07g49380	PWWP domain containing protein, expressed
LOC_Os02g35329	RING-H2 finger protein ATL3F, putative, expressed			LOC_Os07g49400	OsAPx2 - Cytosolic Ascorbate Peroxidase encoding gene 4,5,6,8, expressed
LOC_Os02g36330	RING-H2 finger protein ATL1O, putative, expressed			LOC_Os08g05030	expressed protein
LOC_Os02g36600	aldose 1-epimerase, putative, expressed			LOC_Os08g14460	expressed protein
LOC_Os02g37290	heavy metal associated domain containing protein, expressed			LOC_Os08g14860	cytochrome b-c1 complex subunit 7, putative, expressed
LOC_Os02g37790	retrotransposon protein, putative, unclassified, expressed			LOC_Os08g15204	thioredoxin domain-containing protein 9, putative, expressed
LOC_Os02g38130	no apical meristem protein, putative, expressed			LOC_Os08g17784	purple acid phosphatase, putative, expressed
LOC_Os02g38386	NBS-LRR disease resistance protein, putative, expressed			LOC_Os08g19590	Homeobox domain containing protein, expressed
LOC_Os02g38392	NBS-LRR disease resistance protein, putative, expressed			LOC_Os08g25090	co-chaperone GrpE protein, putative, expressed
LOC_Os02g38980	bromodomain domain containing protein, expressed			LOC_Os08g29530	double-stranded RNA binding motif containing protein, expressed
LOC_Os02g39080	expressed protein			LOC_Os08g32130	heat shock protein DnaJ, putative, expressed
LOC_Os02g39090	expressed protein			LOC_Os08g36150	activator of 90 kDa heat shock protein ATPase homolog, putative, expressed
LOC_Os02g39590	GDSL-like lipase/acylhydrolase, putative, expressed			LOC_Os08g37380	glucose-6-phosphate isomerase, putative, expressed
LOC_Os02g39884	expressed protein			LOC_Os08g37960	RNA recognition motif containing protein, expressed
LOC_Os02g39960	exostosin family protein, putative, expressed			LOC_Os08g39860	Os8bglu27 - beta-glucosidase homologue, similar to Os4bglu12 exoglucanase, expressed
LOC_Os02g40260	uncharacterized protein At4g06744 precursor, putative, expressed			LOC_Os08g40590	oxysterol-binding protein, putative, expressed
LOC_Os02g40440	GDSL-like lipase/acylhydrolase, putative, expressed			LOC_Os08g41390	peptidyl-prolyl isomerase, putative, expressed
LOC_Os02g40530	MYB family transcription factor, putative, expressed			LOC_Os09g04300	expressed protein
LOC_Os02g40900	RNA recognition motif containing protein, putative, expressed			LOC_Os09g08390	CRAL/TRIO domain containing protein, expressed
LOC_Os02g41510	MYB family transcription factor, putative, expressed			LOC_Os09g17049	expressed protein
LOC_Os02g41710	cyclic nucleotide-gated ion channel, putative, expressed			LOC_Os09g20390	uncharacterized glycosyl hydrolase Rv2006/MT2062, putative, expressed
LOC_Os02g41800	auxin response factor, putative, expressed			LOC_Os09g27080	growth regulator related protein, putative, expressed
LOC_Os02g42170	phospholipase, putative, expressed			LOC_Os09g27660	OsFBO21 - F-box and other domain containing protein, expressed
LOC_Os02g42560	expressed protein			LOC_Os09g28590	AGAP010609-PA, putative, expressed
LOC_Os02g42650	expansin precursor, putative, expressed			LOC_Os09g29830	helix-loop-helix DNA-binding domain containing protein, expressed
LOC_Os02g43020	heat shock protein STI, putative, expressed			LOC_Os09g30120	CSLE1 - cellulose synthase-like family E, expressed
LOC_Os02g43330	homeobox associated leucine zipper, putative, expressed			LOC_Os09g31230	expressed protein
LOC_Os02g43660	plastocyanin-like domain containing protein, putative, expressed			LOC_Os09g33460	double-stranded RNA binding motif containing protein, expressed
LOC_Os02g43900	expressed protein			LOC_Os09g33800	arabinogalactan protein, putative, expressed
LOC_Os02g43970	AP2 domain containing protein, expressed			LOC_Os09g33820	lecithine cholesterol acyltransferase, putative, expressed
LOC_Os02g44090	zinc finger protein, putative, expressed			LOC_Os09g35710	UBX domain-containing protein, putative, expressed
LOC_Os02g44108	expansin precursor, putative, expressed			LOC_Os09g36600	nodulin, putative, expressed
LOC_Os02g44230	CPuORF22 - conserved peptide uORF-containing transcript, expressed			LOC_Os10g01550	transposon protein, putative, unclassified, expressed
LOC_Os02g44235	expressed protein			LOC_Os10g02260	peptide transporter PTR2, putative, expressed
LOC_Os02g44320	LTPL113 - Protease inhibitor/seed storage/LTP family protein precursor, expressed			LOC_Os10g07978	disease resistance protein RPM1, putative, expressed
LOC_Os02g44370	scarecrow, putative, expressed			LOC_Os10g21890	glycosyl transferase family 8, putative, expressed
LOC_Os02g44654	cytochrome P450, putative, expressed			LOC_Os10g26050	methionyl-tRNA synthetase, putative, expressed
LOC_Os02g44720	expressed protein			LOC_Os10g30850	zinc finger, RING-type, putative, expressed
LOC_Os02g44770	uncharacterized mscS family protein, putative, expressed			LOC_Os10g31040	Citrate transporter protein, putative, expressed
LOC_Os02g44820	rho-GTPase-activating protein-related, putative, expressed			LOC_Os10g34614	csAtPR5, putative, expressed
LOC_Os02g44870	dehydrin, putative, expressed			LOC_Os10g35020	glycosyltransferase, putative, expressed
LOC_Os02g44970	expressed protein			LOC_Os10g35530	hydrolase, alpha/beta fold family domain containing protein, expressed
LOC_Os02g45530	HOTHEAD precursor, putative, expressed			LOC_Os10g35710	expressed protein
LOC_Os02g45620	DUF623 domain containing protein, expressed			LOC_Os10g36550	CRP3 - Cysteine-rich family protein precursor, expressed
LOC_Os02g45700	fringe-related protein, putative, expressed			LOC_Os10g40100	protein kinase, putative, expressed
LOC_Os02g45710	zinc finger, C3HC4 type domain containing protein, expressed			LOC_Os10g41200	MYB family transcription factor, putative, expressed
LOC_Os02g45780	zinc finger, C3HC4 type domain containing protein, expressed			LOC_Os10g42190	leucine rich repeat containing protein, expressed
LOC_Os02g45930	expressed protein			LOC_Os11g02300	CPuORF36 - conserved peptide uORF-containing transcript, expressed
LOC_Os02g46100	RING-H2 finger protein, putative, expressed			LOC_Os11g05930	response regulator receiver domain containing protein, expressed
LOC_Os02g47110	ADP-ribosylation factor, putative, expressed			LOC_Os11g06420	OsFBT13 - F-box and tubby domain containing protein, expressed
LOC_Os02g47490	expressed protein			LOC_Os11g09010	lipase, putative, expressed
LOC_Os02g48140	hsp20/alpha crystallin family protein, putative, expressed			LOC_Os11g09329	VHS and GAT domain containing protein, expressed
LOC_Os02g48870	aspartic proteinase nepenthesin-2 precursor, putative, expressed			LOC_Os11g10100	STE_MEKK_ste11_MAP3K.3 - STE kinases include homologs to sterile 7, sterile 11 and sterile 20 from yeast, expressed
LOC_Os02g49840	OsMADS57 - MADS-box family gene with MIKCc type-box, expressed			LOC_Os11g12800	glycerophosphoryl diester phosphodiesterase family protein, putative, expressed
LOC_Os02g50000	GDSL-like lipase/acylhydrolase, putative, expressed			LOC_Os11g13800	expressed protein
LOC_Os02g50130	hydrolase, NUDIX family, domain containing protein, expressed			LOC_Os11g29850	ABC transporter, ATP-binding protein, putative, expressed
LOC_Os02g50710	expressed protein			LOC_Os11g32360	expressed protein
LOC_Os02g51040	expansin precursor, putative, expressed			LOC_Os11g34460	OsFBO10 - F-box and other domain containing protein, expressed
LOC_Os02g51320	helix-loop-helix DNA-binding domain containing protein, expressed			LOC_Os11g44810	auxin-repressed protein, putative, expressed
LOC_Os02g51670	ethylene-responsive transcription factor, putative, expressed			LOC_Os12g01520	ubiquitin-activating enzyme, putative, expressed
LOC_Os02g51720	expressed protein			LOC_Os12g02660	expressed protein
LOC_Os02g51950	expressed protein			LOC_Os12g20324	cyclin-A1, putative, expressed
LOC_Os02g51970	phosphate-induced protein 1 conserved region domain containing protein, expressed			LOC_Os12g30060	prefoldin subunit, putative, expressed
LOC_Os02g52000	phosphate-induced protein 1 conserved region domain containing protein, expressed			LOC_Os12g30510	DNA-directed RNA polymerase III subunit RPC9, putative, expressed
LOC_Os02g52040	phosphate-induced protein 1 conserved region domain containing protein, expressed			LOC_Os12g34350	expressed protein
LOC_Os02g52150	heat shock 22 kDa protein, mitochondrial precursor, putative, expressed			LOC_Os12g36740	splicing factor, arginine/serine-rich 18, putative, expressed
LOC_Os02g52180	plastocyanin-like domain containing protein, putative, expressed			LOC_Os12g40419	protein kinase domain containing protein, expressed
LOC_Os02g52210	zinc finger, C3HC4 type domain containing protein, expressed			LOC_Os12g44360	sodium/hydrogen exchanger 7, putative, expressed
LOC_Os02g52670	AP2 domain containing protein, expressed
LOC_Os02g52830	lipase, putative, expressed
LOC_Os02g52930	integral membrane protein DUF6 containing protein, expressed
LOC_Os02g52990	OsSAUR12 - Auxin-responsive SAUR gene family member, expressed
LOC_Os02g53320	universal stress protein domain containing protein, putative, expressed
LOC_Os02g53690	growth regulating factor protein, putative, expressed
LOC_Os02g54140	hsp20/alpha crystallin family protein, putative, expressed
LOC_Os02g54190	pectinesterase, putative, expressed
LOC_Os02g56380	OsWAK21 - OsWAK receptor-like cytoplasmic kinase OsWAK-RLCK, expressed
LOC_Os02g56410	retrotransposon protein, putative, Ty3-gypsy subclass
LOC_Os02g56900	thioredoxin family protein, putative, expressed
LOC_Os02g57110	GDSL-like lipase/acylhydrolase, putative, expressed
LOC_Os02g57460	RING-H2 finger protein ATL5G, putative, expressed
LOC_Os02g58180	expressed protein
LOC_Os02g58214	expressed protein
LOC_Os02g58390	inactive receptor kinase At2g26730 precursor, putative, expressed
LOC_Os03g01290	peptide transporter PTR2, putative, expressed
LOC_Os03g01300	LTPL114 - Protease inhibitor/seed storage/LTP family protein precursor, expressed
LOC_Os03g01800	glycosyl hydrolases family 16, putative, expressed
LOC_Os03g02260	DnaK family protein, putative, expressed
LOC_Os03g02685	lysM domain containing protein, putative, expressed
LOC_Os03g02820	expressed protein
LOC_Os03g03350	polygalacturonase, putative, expressed
LOC_Os03g03980	coiled-coil domain-containing protein 124, putative, expressed
LOC_Os03g04080	expressed protein
LOC_Os03g04110	lysM domain-containing GPI-anchored protein precursor, putative, expressed
LOC_Os03g04490	cyclin-dependent kinase inhibitor, putative, expressed
LOC_Os03g04650	cytochrome P450 protein, putative, expressed
LOC_Os03g04660	cytochrome P450 86A1, putative, expressed
LOC_Os03g04680	cytochrome P450, putative, expressed
LOC_Os03g04770	beta-amylase, putative, expressed
LOC_Os03g05049	expressed protein
LOC_Os03g05530	nodulin, putative, expressed
LOC_Os03g05620	inorganic phosphate transporter, putative, expressed
LOC_Os03g05750	heavy-metal-associated domain-containing protein, putative, expressed
LOC_Os03g06080	heavy metal-associated domain containing protein, expressed
LOC_Os03g06350	DUF623 domain containing protein, expressed
LOC_Os03g06390	expressed protein
LOC_Os03g06630	heat stress transcription factor, putative, expressed
LOC_Os03g06680	plant-specific domain TIGR01615 family protein, expressed
LOC_Os03g06700	3-ketoacyl-CoA synthase, putative, expressed
LOC_Os03g07870	expressed protein
LOC_Os03g08250	expressed protein
LOC_Os03g08330	ZIM domain containing protein, putative, expressed
LOC_Os03g08490	AP2 domain containing protein, expressed
LOC_Os03g08610	leucine-rich repeat family protein, putative, expressed
LOC_Os03g08790	aspartic proteinase nepenthesin precursor, putative, expressed
LOC_Os03g09170	ethylene-responsive transcription factor, putative, expressed
LOC_Os03g09230	LTPL69 - Protease inhibitor/seed storage/LTP family protein precursor, expressed
LOC_Os03g09850	auxin-responsive protein-related, putative, expressed
LOC_Os03g10030	membrane associated DUF588 domain containing protein, putative, expressed
LOC_Os03g10110	cupin domain containing protein, expressed
LOC_Os03g11370	B3 DNA binding domain containing protein, expressed
LOC_Os03g11910	DnaK family protein, putative, expressed
LOC_Os03g12790	MATE efflux family protein, putative, expressed
LOC_Os03g12820	ATP8, putative, expressed
LOC_Os03g13110	transposon protein, putative, Mariner sub-class, expressed
LOC_Os03g13300	glutamate decarboxylase, putative, expressed
LOC_Os03g13450	expressed protein
LOC_Os03g13570	glycosyl hydrolases family 16, putative, expressed
LOC_Os03g13840	senescence-associated protein, putative, expressed
LOC_Os03g14170	3-ketoacyl-CoA synthase, putative, expressed
LOC_Os03g14180	hsp20/alpha crystallin family protein, putative, expressed
LOC_Os03g14642	LTPL107 - Protease inhibitor/seed storage/LTP family protein precursor, expressed
LOC_Os03g14654	LTPL108 - Protease inhibitor/seed storage/LTP family protein precursor, expressed
LOC_Os03g15320	glyoxal oxidase-related, putative, expressed
LOC_Os03g15720	expressed protein
LOC_Os03g15890	RNA recognition motif containing protein, expressed
LOC_Os03g15960	hsp20/alpha crystallin family protein, putative, expressed
LOC_Os03g15970	transposon protein, putative, Mariner sub-class, expressed
LOC_Os03g16020	hsp20/alpha crystallin family protein, putative, expressed
LOC_Os03g16030	hsp20/alpha crystallin family protein, putative, expressed
LOC_Os03g16040	hsp20/alpha crystallin family protein, putative, expressed
LOC_Os03g16460	expressed protein
LOC_Os03g16610	laccase precursor protein, putative, expressed
LOC_Os03g16860	DnaK family protein, putative, expressed
LOC_Os03g16920	DnaK family protein, putative, expressed
LOC_Os03g17130	bHelix-loop-helix transcription factor, putative, expressed
LOC_Os03g17510	pentatricopeptide, putative, expressed
LOC_Os03g17550	serine/threonine-protein kinase, putative, expressed
LOC_Os03g18150	protein phosphatase 2C, putative, expressed
LOC_Os03g18170	STE_MEKK_ste11_MAP3K.13 - STE kinases include homologs to sterile 7, sterile 11 and sterile 20 from yeast, expressed
LOC_Os03g18200	heat shock protein DnaJ, putative, expressed
LOC_Os03g18520	glucan endo-1,3-beta-glucosidase 9 precursor, putative, expressed
LOC_Os03g18640	laccase precursor protein, putative, expressed
LOC_Os03g19420	nicotianamine synthase, putative, expressed
LOC_Os03g20120	glycosyl transferase 8 domain containing protein, putative, expressed
LOC_Os03g20500	OsFBX82 - F-box domain containing protein, expressed
LOC_Os03g20870	zinc finger, C3HC4 type domain containing protein, expressed
LOC_Os03g21040	stress responsive protein, putative, expressed
LOC_Os03g21510	inactive receptor kinase At2g26730 precursor, putative, expressed
LOC_Os03g22010	peroxidase precursor, putative, expressed
LOC_Os03g22020	peroxidase precursor, putative, expressed
LOC_Os03g22510	expressed protein
LOC_Os03g25330	peroxidase precursor, putative, expressed
LOC_Os03g25770	RNA recognition motif containing protein, putative, expressed
LOC_Os03g25990	expansin precursor, putative, expressed
LOC_Os03g26300	zinc finger, C3HC4 type domain containing protein, expressed
LOC_Os03g26460	CS domain containing protein, putative, expressed
LOC_Os03g26530	3-ketoacyl-CoA synthase, putative, expressed
LOC_Os03g26930	OsSCP13 - Putative Serine Carboxypeptidase homologue, expressed
LOC_Os03g28080	ring-H2 zinc finger protein, putative, expressed
LOC_Os03g28130	OsFBX94 - F-box domain containing protein, expressed
LOC_Os03g31300	chaperone protein clpB 1, putative, expressed
LOC_Os03g35920	expressed protein
LOC_Os03g37960	acyl CoA binding protein, putative, expressed
LOC_Os03g38470	GDSL-like lipase/acylhydrolase, putative, expressed
LOC_Os03g39650	cytochrome P450, putative, expressed
LOC_Os03g43650	uncharacterized protein At4g06744 precursor, putative, expressed
LOC_Os03g43770	OsFBX97 - F-box domain containing protein, expressed
LOC_Os03g44250	expressed protein
LOC_Os03g44880	Cupin domain containing protein, expressed
LOC_Os03g45619	cytochrome P450, putative, expressed
LOC_Os03g45730	DNA-binding protein-like, putative, expressed
LOC_Os03g47500	zinc finger, C3HC4 type domain containing protein, expressed
LOC_Os03g48560	N-acetylglucosaminyltransferase, putative, expressed
LOC_Os03g49430	pre-mRNA-splicing factor, putative, expressed
LOC_Os03g49830	expressed protein
LOC_Os03g50130	microsomal glutathione S-transferase 3, putative, expressed
LOC_Os03g51459	expressed protein
LOC_Os03g51530	expressed protein
LOC_Os03g51760	OsFBX109 - F-box domain containing protein, expressed
LOC_Os03g51920	peptidase, M50 family, putative, expressed
LOC_Os03g52410	expressed protein
LOC_Os03g52940	expressed protein
LOC_Os03g53020	helix-loop-helix DNA-binding domain containing protein, expressed
LOC_Os03g53340	HSF-type DNA-binding domain containing protein, expressed
LOC_Os03g53400	transmembrane BAX inhibitor motif-containing protein, putative, expressed
LOC_Os03g53800	periplasmic beta-glucosidase precursor, putative, expressed
LOC_Os03g54000	oligopeptide transporter, putative, expressed
LOC_Os03g54063	expressed protein
LOC_Os03g55320	protein phosphatase 2C, putative, expressed
LOC_Os03g55350	OsSub31 - Putative Subtilisin homologue, expressed
LOC_Os03g55430	expressed protein
LOC_Os03g55540	ZOS3-18 - C2H2 zinc finger protein, expressed
LOC_Os03g55630	expressed protein
LOC_Os03g56060	CSLC9 - cellulose synthase-like family C, expressed
LOC_Os03g56220	stress-induced protein, putative, expressed
LOC_Os03g56270	receptor protein kinase CLAVATA1 precursor, putative, expressed
LOC_Os03g56810	tubulin/FtsZ domain containing protein, putative, expressed
LOC_Os03g56860	expressed protein
LOC_Os03g57340	chaperone protein dnaJ, putative, expressed
LOC_Os03g57490	fasciclin domain containing protein, expressed
LOC_Os03g58110	uncharacterized protein At4g06744 precursor, putative, expressed
LOC_Os03g58170	stem-specific protein TSJT1, putative, expressed
LOC_Os03g58410	prenylated rab acceptor, putative, expressed
LOC_Os03g58764	OsFBDUF18 - F-box and DUF domain containing protein, expressed
LOC_Os03g58790	ATPase, putative, expressed
LOC_Os03g58800	ATPase, putative, expressed
LOC_Os03g58890	oxidoreductase, putative, expressed
LOC_Os03g58900	galactosyltransferase family protein, putative, expressed
LOC_Os03g58940	LTPL83 - Protease inhibitor/seed storage/LTP family protein precursor, putative, expressed
LOC_Os03g59190	retrotransposon protein, putative, unclassified, expressed
LOC_Os03g60010	transposon protein, putative, CACTA, En/Spm sub-class, expressed
LOC_Os03g60080	NAC domain-containing protein 67, putative, expressed
LOC_Os03g60200	pentatricopeptide, putative, expressed
LOC_Os03g60430	AP2 domain containing protein, expressed
LOC_Os03g60570	ZOS3-22 - C2H2 zinc finger protein, expressed
LOC_Os03g60760	expressed protein
LOC_Os03g60780	armadillo/beta-catenin-like repeat containing protein, expressed
LOC_Os03g60840	BBTI13 - Bowman-Birk type bran trypsin inhibitor precursor, expressed
LOC_Os03g60850	peptide transporter PTR2, putative, expressed
LOC_Os03g61780	glucan endo-1,3-beta-glucosidase-related, putative, expressed
LOC_Os03g61900	expressed protein
LOC_Os03g61960	2Fe-2S iron-sulfur cluster binding domain containing protein, expressed
LOC_Os03g64130	avr9/Cf-9 rapidly elicited protein, putative, expressed
LOC_Os04g01320	serine/threonine-protein kinase receptor precursor, putative, expressed
LOC_Os04g01740	heat shock protein, putative, expressed
LOC_Os04g01960	expressed protein
LOC_Os04g02030	rp1, putative, expressed
LOC_Os04g02350	transposon protein, putative, unclassified, expressed
LOC_Os04g03050	OsSub34 - Putative Subtilisin homologue, expressed
LOC_Os04g03980	flavin monooxygenase, putative, expressed
LOC_Os04g05050	pectate lyase precursor, putative, expressed
LOC_Os04g05580	kinase, putative, expressed
LOC_Os04g08060	ZOS4-03 - C2H2 zinc finger protein, expressed
LOC_Os04g09570	expressed protein
LOC_Os04g10690	inorganic phosphate transporter, putative, expressed
LOC_Os04g12400	transposon protein, putative, CACTA, En/Spm sub-class, expressed
LOC_Os04g13990	retrotransposon protein, putative, Ty3-gypsy subclass, expressed
LOC_Os04g16710	retrotransposon protein, putative, Ty3-gypsy subclass
LOC_Os04g16856	chloroplast 30S ribosomal protein S7, putative, expressed
LOC_Os04g19260	retrotransposon protein, putative, unclassified, expressed
LOC_Os04g21860	transposon protein, putative, Pong sub-class, expressed
LOC_Os04g23550	basic helix-loop-helix family protein, putative, expressed
LOC_Os04g24600	cysteine proteinase 1 precursor, putative, expressed
LOC_Os04g25560	OsSCP23 - Putative Serine Carboxypeptidase homologue, expressed
LOC_Os04g28420	peptidyl-prolyl isomerase, putative, expressed
LOC_Os04g29550	RIPER2 - Ripening-related family protein precursor, expressed
LOC_Os04g30420	dehydrogenase, putative, expressed
LOC_Os04g31410	RALFL37 - Rapid ALkalinization Factor RALF family protein precursor, expressed
LOC_Os04g31630	expressed protein
LOC_Os04g33400	OsFBLD2 - F-box, LRR and FBD domain containing protein, expressed
LOC_Os04g33820	OsFBX132 - F-box domain containing protein, expressed
LOC_Os04g33840	pentatricopeptide, putative, expressed
LOC_Os04g33860	expressed protein
LOC_Os04g33990	harpin-induced protein 1 domain containing protein, expressed
LOC_Os04g34050	VQ domain containing protein, putative, expressed
LOC_Os04g34230	RING-H2 finger protein, putative, expressed
LOC_Os04g34240	histone H3, putative, expressed
LOC_Os04g34290	protein kinase, putative, expressed
LOC_Os04g35080	protein kinase domain containing protein, expressed
LOC_Os04g35580	expressed protein
LOC_Os04g35870	retrotransposon protein, putative, unclassified, expressed
LOC_Os04g36040	peptide transporter PTR2, putative, expressed
LOC_Os04g36750	hsp20/alpha crystallin family protein, putative, expressed
LOC_Os04g36770	PME/invertase inhibitor, putative, expressed
LOC_Os04g37430	lipoxygenase protein, putative, expressed
LOC_Os04g37630	mitochondrial carrier protein, putative, expressed
LOC_Os04g37880	expressed protein
LOC_Os04g37990	transporter family protein, putative, expressed
LOC_Os04g38230	expressed protein
LOC_Os04g38320	expressed protein
LOC_Os04g38400	ethylene-insensitive 3, putative, expressed
LOC_Os04g38720	no apical meristem protein, putative, expressed
LOC_Os04g38830	transposon protein, putative, unclassified, expressed
LOC_Os04g39430	cytochrome P450, putative, expressed
LOC_Os04g39930	receptor-like protein kinase, putative, expressed
LOC_Os04g40560	WD domain, G-beta repeat domain containing protein, expressed
LOC_Os04g41450	TGF-beta receptor, type I/II extracellular region, putative, expressed
LOC_Os04g43670	expressed protein
LOC_Os04g43910	auxin response factor, putative, expressed
LOC_Os04g44100	expressed protein
LOC_Os04g44910	receptor like protein kinase, putative, expressed
LOC_Os04g45480	heat shock protein STI, putative, expressed
LOC_Os04g45690	B-box zinc finger family protein, putative, expressed
LOC_Os04g46110	fibroin heavy chain precursor, putative, expressed
LOC_Os04g46130	plastocyanin-like domain containing protein, putative, expressed
LOC_Os04g46330	expressed protein
LOC_Os04g46630	expansin precursor, putative, expressed
LOC_Os04g46830	LTPL122 - Protease inhibitor/seed storage/LTP family protein precursor, expressed
LOC_Os04g46860	scarecrow, putative, expressed
LOC_Os04g47250	cytochrome P450, putative, expressed
LOC_Os04g48030	heat stress transcription factor B-1, putative, expressed
LOC_Os04g48200	cytochrome P450, putative, expressed
LOC_Os04g48350	dehydration-responsive element-binding protein, putative, expressed
LOC_Os04g48416	OsSub45 - Putative Subtilisin homologue, expressed
LOC_Os04g48850	aminotransferase, classes I and II, domain containing protein, expressed
LOC_Os04g49370	expressed protein
LOC_Os04g49450	MYB family transcription factor, putative, expressed
LOC_Os04g49680	DUF581 domain containing protein, expressed
LOC_Os04g49700	zinc finger, C3HC4 type domain containing protein, expressed
LOC_Os04g49910	retrotransposon protein, putative, unclassified, expressed
LOC_Os04g51160	transposon protein, putative, unclassified, expressed
LOC_Os04g51190	growth-regulating factor, putative, expressed
LOC_Os04g51560	WRKY68, expressed
LOC_Os04g52550	PAZ domain-containing protein, putative, expressed
LOC_Os04g53195	expressed protein
LOC_Os04g54240	wound induced protein, putative, expressed
LOC_Os04g54390	nuclease PA3, putative, expressed
LOC_Os04g54930	ABC transporter, ATP-binding protein, putative, expressed
LOC_Os04g55170	LTPL126 - Protease inhibitor/seed storage/LTP family protein precursor, expressed
LOC_Os04g55240	VQ domain containing protein, putative, expressed
LOC_Os04g55640	plant-specific domain TIGR01627 family protein, expressed
LOC_Os04g55670	glycosyltransferase family 43 protein, putative, expressed
LOC_Os04g57430	uncharacterized protein At4g06744 precursor, putative, expressed
LOC_Os04g57739	expressed protein
LOC_Os04g58190	dof zinc finger domain containing protein, putative, expressed
LOC_Os04g58280	stem-specific protein TSJT1, putative, expressed
LOC_Os04g58850	harpin-induced protein 1 domain containing protein, expressed
LOC_Os04g58890	expressed protein
LOC_Os04g59120	auxin-induced protein 5NG4, putative, expressed
LOC_Os04g59310	phospholipase C, putative, expressed
LOC_Os04g59590	methyltransferase, putative, expressed
LOC_Os05g01180	zinc knuckle family protein, expressed
LOC_Os05g01570	auxin-induced protein 5NG4, putative, expressed
LOC_Os05g01940	zinc finger, RING-type, putative, expressed
LOC_Os05g03620	TKL_IRAK_CR4L.4 - The CR4L subfamily has homology with Crinkly4, expressed
LOC_Os05g03910	RNA polymerase II-associated protein 3, putative, expressed
LOC_Os05g04820	MYB family transcription factor, putative, expressed
LOC_Os05g04914	expressed protein
LOC_Os05g05490	pentatricopeptide, putative, expressed
LOC_Os05g06660	OsSCP26 - Putative Serine Carboxypeptidase homologue, expressed
LOC_Os05g06780	LTPL104 - Protease inhibitor/seed storage/LTP family protein precursor, expressed
LOC_Os05g07820	leucine-rich repeat receptor protein kinase EXS precursor, putative, expressed
LOC_Os05g08770	uncharacterized protein At4g06744 precursor, putative, expressed
LOC_Os05g09640	uncharacterized protein At4g06744 precursor, putative, expressed
LOC_Os05g10330	HAD superfamily phosphatase, putative, expressed
LOC_Os05g10370	acid phosphatase, putative, expressed
LOC_Os05g10920	plant protein of unknown function domain containing protein, expressed
LOC_Os05g11140	CK1_CaseinKinase_1a.5 - CK1 includes the casein kinase 1 kinases, expressed
LOC_Os05g11910	GDSL-like lipase/acylhydrolase, putative, expressed
LOC_Os05g12400	BURP domain containing protein, expressed
LOC_Os05g12640	BURP domain containing protein, expressed
LOC_Os05g13360	expressed protein
LOC_Os05g13790	expressed protein
LOC_Os05g13940	retrotransposon protein, putative, unclassified, expressed
LOC_Os05g15850	glycosyl hydrolase, putative, expressed
LOC_Os05g15950	retrotransposon protein, putative, unclassified, expressed
LOC_Os05g20100	glycerol-3-phosphate acyltransferase, putative, expressed
LOC_Os05g23140	retrotransposon protein, putative, LINE subclass, expressed
LOC_Os05g23740	DnaK family protein, putative, expressed
LOC_Os05g23890	retrotransposon protein, putative, LINE subclass, expressed
LOC_Os05g25860	expressed protein
LOC_Os05g27780	expressed protein
LOC_Os05g28780	GCRP10 - Glycine and cysteine rich family protein precursor, expressed
LOC_Os05g29900	expressed protein
LOC_Os05g30410	PHF5-like protein domain containing protein, expressed
LOC_Os05g30750	anthranilate phosphoribosyltransferase, putative, expressed
LOC_Os05g31280	GASR5 - Gibberellin-regulated GASA/GAST/Snakin family protein precursor, expressed
LOC_Os05g31620	OsCML15 - Calmodulin-related calcium sensor protein, expressed
LOC_Os05g31670	AWPM-19-like membrane family protein, putative, expressed
LOC_Os05g33700	4F5 protein family protein, expressed
LOC_Os05g33900	auxin-induced protein 5NG4, putative, expressed
LOC_Os05g34320	beta-hexosaminidase precursor, putative, expressed
LOC_Os05g35260	PB1 domain containing protein, expressed
LOC_Os05g35970	expressed protein
LOC_Os05g36310	zinc finger, C3HC4 type domain containing protein, expressed
LOC_Os05g37250	cytochrome P450, putative, expressed
LOC_Os05g38130	expressed protein
LOC_Os05g38190	pentatricopeptide, putative, expressed
LOC_Os05g38270	regulator of chromosome condensation, putative, expressed
LOC_Os05g38280	expressed protein
LOC_Os05g38410	laccase precursor protein, putative, expressed
LOC_Os05g38420	laccase precursor protein, putative, expressed
LOC_Os05g38530	DnaK family protein, putative, expressed
LOC_Os05g38560	Core histone H2A/H2B/H3/H4 domain containing protein, putative, expressed
LOC_Os05g38710	lipin, N-terminal conserved region family protein, expressed
LOC_Os05g38860	expressed protein
LOC_Os05g39250	phosphatidylethanolamine-binding protein, putative, expressed
LOC_Os05g39260	zinc finger, C3HC4 type domain containing protein, expressed
LOC_Os05g39930	spotted leaf 11, putative, expressed
LOC_Os05g39990	expansin precursor, putative, expressed
LOC_Os05g41050	expressed protein
LOC_Os05g41420	auxin-induced protein 5NG4, putative, expressed
LOC_Os05g41550	expressed protein
LOC_Os05g41630	translation initiation factor eIF3 subunit, putative, expressed
LOC_Os05g44060	expressed protein
LOC_Os05g44270	VQ domain containing protein, putative, expressed
LOC_Os05g44340	heat shock protein 101, putative, expressed
LOC_Os05g44400	GATA zinc finger domain containing protein, expressed
LOC_Os05g45050	reticulon domain containing protein, putative, expressed
LOC_Os05g45680	retrotransposon protein, putative, unclassified, expressed
LOC_Os05g45830	expressed protein
LOC_Os05g46510	polygalacturonase, putative, expressed
LOC_Os05g47520	expressed protein
LOC_Os05g47545	expressed protein
LOC_Os05g47880	hypro1, putative, expressed
LOC_Os05g47970	microtubule associated protein, putative, expressed
LOC_Os05g48810	dnaJ domain containing protein, expressed
LOC_Os05g48840	expressed protein
LOC_Os05g49040	expressed protein
LOC_Os05g50260	polygalacturonase, putative, expressed
LOC_Os05g50570	OsSCP29 - Putative Serine Carboxypeptidase homologue, expressed
LOC_Os05g50680	WRKY83, expressed
LOC_Os05g51220	aspartic proteinase, putative, expressed
LOC_Os05g51670	NAD dependent epimerase/dehydratase family protein, putative, expressed
LOC_Os06g01200	zinc finger, C3HC4 type domain containing protein, expressed
LOC_Os06g01620	scarecrow, putative, expressed
LOC_Os06g01760	ligA, putative, expressed
LOC_Os06g01840	nodulin, putative, expressed
LOC_Os06g01960	retrotransposon protein, putative, unclassified, expressed
LOC_Os06g01966	auxin-induced protein 5NG4, putative, expressed
LOC_Os06g01972	auxin-induced protein 5NG4, putative, expressed
LOC_Os06g02560	growth-regulating factor, putative, expressed
LOC_Os06g02800	expressed protein
LOC_Os06g02810	expressed protein
LOC_Os06g02830	expressed protein
LOC_Os06g02850	expressed protein
LOC_Os06g02900	aspartic proteinase nepenthesin-2 precursor, putative, expressed
LOC_Os06g02960	expressed protein
LOC_Os06g03820	expressed protein
LOC_Os06g03890	alpha-L-fucosidase 3 precursor, putative, expressed
LOC_Os06g04020	histone H1, putative, expressed
LOC_Os06g04240	expressed protein
LOC_Os06g04390	expressed protein
LOC_Os06g05130	myristoyl-acyl carrier protein thioesterase, chloroplast precursor, putative, expressed
LOC_Os06g05420	expressed protein
LOC_Os06g05630	GDSL-like lipase/acylhydrolase, putative, expressed
LOC_Os06g05680	retrotransposon protein, putative, unclassified, expressed
LOC_Os06g06250	GDSL-like lipase/acylhydrolase, putative, expressed
LOC_Os06g06490	U-box domain containing heat shock protein, putative, expressed
LOC_Os06g07100	RING-H2 finger protein, putative, expressed
LOC_Os06g09340	pectinesterase, putative, expressed
LOC_Os06g09560	heat shock protein DnaJ, putative, expressed
LOC_Os06g09820	cupin superfamily protein, putative, expressed
LOC_Os06g10210	expressed protein
LOC_Os06g10510	oxidoreductase/ transition metal ion binding protein, putative, expressed
LOC_Os06g10670	aspartic proteinase nepenthesin-1 precursor, putative, expressed
LOC_Os06g11510	expressed protein
LOC_Os06g11610	heat shock 22 kDa protein, mitochondrial precursor, putative, expressed
LOC_Os06g11660	phosphate-induced protein 1 conserved region domain containing protein, expressed
LOC_Os06g12370	OsFtsH6 FtsH protease, homologue of AtFtsH6, expressed
LOC_Os06g12500	membrane associated DUF588 domain containing protein, putative, expressed
LOC_Os06g12530	CS domain containing protein, putative, expressed
LOC_Os06g12539	expressed protein
LOC_Os06g12900	transposon protein, putative, unclassified, expressed
LOC_Os06g12940	expressed protein
LOC_Os06g13580	expressed protein
LOC_Os06g13870	U-box protein CMPG1, putative, expressed
LOC_Os06g14190	NF-X1-type zinc finger protein, putative, expressed
LOC_Os06g14240	hsp20/alpha crystallin family protein, putative, expressed
LOC_Os06g14350	caleosin related protein, putative, expressed
LOC_Os06g14630	GDSL-like lipase/acylhydrolase, putative, expressed
LOC_Os06g15750	NB-ARC domain containing protein, expressed
LOC_Os06g15810	integral membrane protein, putative, expressed
LOC_Os06g16350	peroxidase precursor, putative, expressed
LOC_Os06g16640	carboxyl-terminal peptidase, putative, expressed
LOC_Os06g17560	cadmium tolerance factor, putative, expressed
LOC_Os06g17880	NBS-LRR disease resistance protein, putative, expressed
LOC_Os06g18860	transposon protein, putative, unclassified, expressed
LOC_Os06g18930	cadmium tolerance factor, putative, expressed
LOC_Os06g18990	embryogenesis transmembrane protein, putative, expressed
LOC_Os06g19095	expressed protein
LOC_Os06g20040	aspartic proteinase nepenthesin-2 precursor, putative, expressed
LOC_Os06g22330	expressed protein
LOC_Os06g24490	expressed protein
LOC_Os06g25950	expressed protein
LOC_Os06g28670	polygalacturonase, putative, expressed
LOC_Os06g30210	expressed protein
LOC_Os06g30730	ABC-2 type transporter domain containing protein, expressed
LOC_Os06g30760	transposon protein, putative, CACTA, En/Spm sub-class, expressed
LOC_Os06g30970	ubiquitin-conjugating enzyme, putative, expressed
LOC_Os06g33200	expressed protein
LOC_Os06g34730	expressed protein
LOC_Os06g35630	reticuline oxidase-like protein precursor, putative, expressed
LOC_Os06g36390	expressed protein
LOC_Os06g36930	HSF-type DNA-binding domain containing protein, expressed
LOC_Os06g38220	retrotransposon protein, putative, unclassified
LOC_Os06g38950	ABC transporter, ATP-binding protein, putative, expressed
LOC_Os06g39240	endothelial differentiation-related factor 1, putative, expressed
LOC_Os06g40010	expressed protein
LOC_Os06g40330	MYB family transcription factor, putative, expressed
LOC_Os06g40930	hypothetical protein
LOC_Os06g43600	LTPL129 - Protease inhibitor/seed storage/LTP family protein precursor, expressed
LOC_Os06g43770	expressed protein
LOC_Os06g43810	expressed protein
LOC_Os06g44190	expressed protein
LOC_Os06g44250	haemolysin-III, putative, expressed
LOC_Os06g44610	membrane associated DUF588 domain containing protein, putative, expressed
LOC_Os06g44930	expressed protein
LOC_Os06g45570	VQ domain containing protein, putative, expressed
LOC_Os06g46780	LTPL61 - Protease inhibitor/seed storage/LTP family protein precursor, putative, expressed
LOC_Os06g46900	phosphosulfolactate synthase-related protein, putative, expressed
LOC_Os06g46970	wound induced protein, putative, expressed
LOC_Os06g46995	armadillo/beta-catenin repeat family protein, putative, expressed
LOC_Os06g47120	expressed protein
LOC_Os06g47150	auxin response factor 18, putative, expressed
LOC_Os06g47650	phytosulfokine receptor precursor, putative, expressed
LOC_Os06g48160	glycosyl hydrolases family 16, putative, expressed
LOC_Os06g48180	glycosyl hydrolases family 16, putative, expressed
LOC_Os06g48720	cadmium/zinc-transporting ATPase 4, putative, expressed
LOC_Os06g48810	OsHKT2;1 - Na+ transporter, expressed
LOC_Os06g49010	OsSPL12 - SBP-box gene family member, expressed
LOC_Os06g49710	expressed protein
LOC_Os06g49760	invertase/pectin methylesterase inhibitor family protein, putative, expressed
LOC_Os06g50230	expressed protein
LOC_Os06g50330	senescence-associated protein, putative, expressed
LOC_Os06g50340	receptor protein kinase CLAVATA1 precursor, putative, expressed
LOC_Os06g50950	GDSL-like lipase/acylhydrolase, putative, expressed
LOC_Os07g01110	laccase precursor protein, putative, expressed
LOC_Os07g01370	peroxidase precursor, putative, expressed
LOC_Os07g01840	expressed protein
LOC_Os07g03120	expressed protein
LOC_Os07g04020	expressed protein
LOC_Os07g04040	expressed protein
LOC_Os07g04190	receptor protein kinase CLAVATA1 precursor, putative, expressed
LOC_Os07g04820	protein kinase, putative, expressed
LOC_Os07g04930	retrotransposon protein, putative, unclassified, expressed
LOC_Os07g04950	retrotransposon protein, putative, unclassified, expressed
LOC_Os07g05940	9-cis-epoxycarotenoid dioxygenase 1, chloroplast precursor, putative, expressed
LOC_Os07g06175	peroxidase precursor, putative, expressed
LOC_Os07g06380	peroxidase precursor, putative, expressed
LOC_Os07g06880	gibberellin receptor GID1L2, putative, expressed
LOC_Os07g07230	protein kinase, putative, expressed
LOC_Os07g07990	uncharacterized protein At4g06744 precursor, putative, expressed
LOC_Os07g08840	thioredoxin, putative, expressed
LOC_Os07g09670	galactosyltransferase family protein, putative, expressed
LOC_Os07g09675	expressed protein
LOC_Os07g09760	retrotransposon protein, putative, unclassified, expressed
LOC_Os07g09950	OsFBX222 - F-box domain containing protein, expressed
LOC_Os07g10850	retrotransposon protein, putative, unclassified, expressed
LOC_Os07g15460	metal transporter Nramp6, putative, expressed
LOC_Os07g16364	expressed protein
LOC_Os07g18990	LTPL40 - Protease inhibitor/seed storage/LTP family protein precursor, expressed
LOC_Os07g20164	expressed protein
LOC_Os07g20240	transposon protein, putative, unclassified, expressed
LOC_Os07g23470	thaumatin, putative, expressed
LOC_Os07g24000	AWPM-19-like membrane family protein, putative, expressed
LOC_Os07g29480	transposon protein, putative, CACTA, En/Spm sub-class, expressed
LOC_Os07g29750	glycosyl hydrolases family 16, putative, expressed
LOC_Os07g30160	trehalose phosphatase, putative, expressed
LOC_Os07g31530	retrotransposon protein, putative, unclassified, expressed
LOC_Os07g32170	OsSPL13 - SBP-box gene family member, expressed
LOC_Os07g32406	expressed protein
LOC_Os07g32870	expressed protein
LOC_Os07g34720	harpin-induced protein 1 domain containing protein, expressed
LOC_Os07g34870	aspartic proteinase nepenthesin precursor, putative, expressed
LOC_Os07g36780	S-domain receptor-like protein kinase, putative, expressed
LOC_Os07g37110	nucleoside transporter, putative, expressed
LOC_Os07g37320	transporter family protein, putative, expressed
LOC_Os07g37385	LTPL109 - Protease inhibitor/seed storage/LTP family protein precursor, expressed
LOC_Os07g37400	OsFBX257 - F-box domain containing protein, expressed
LOC_Os07g37510	organic cation transporter-related, putative, expressed
LOC_Os07g37530	organic cation transporter-related, putative, expressed
LOC_Os07g37620	fiber expressed protein, putative, expressed
LOC_Os07g38470	expressed protein
LOC_Os07g39860	expressed protein
LOC_Os07g40860	retrotransposon protein, putative, unclassified, expressed
LOC_Os07g40870	igA FC receptor precursor, putative, expressed
LOC_Os07g40900	retrotransposon protein, putative, unclassified, expressed
LOC_Os07g41720	nuclear transcription factor Y subunit, putative, expressed
LOC_Os07g42510	AP2 domain containing protein, expressed
LOC_Os07g42520	dirigent, putative, expressed
LOC_Os07g42610	RING finger protein, putative, expressed
LOC_Os07g42860	cyclin, putative, expressed
LOC_Os07g43740	zinc finger, C3HC4 type domain containing protein, expressed
LOC_Os07g43940	X8 domain containing protein, expressed
LOC_Os07g43970	calmodulin-binding protein, putative, expressed
LOC_Os07g44250	dirigent, putative, expressed
LOC_Os07g44740	chaperonin, putative, expressed
LOC_Os07g44920	expressed protein
LOC_Os07g44950	bZIP transcription factor domain containing protein, expressed
LOC_Os07g46480	eukaryotic aspartyl protease domain containing protein, expressed
LOC_Os07g46852	sex determination protein tasselseed-2, putative, expressed
LOC_Os07g47750	POEI49 - Pollen Ole e I allergen and extensin family protein precursor, expressed
LOC_Os07g47830	pectinesterase, putative, expressed
LOC_Os07g47840	expressed protein
LOC_Os07g48130	potassium transporter, putative, expressed
LOC_Os07g48280	expressed protein
LOC_Os07g48370	glycosyl transferase, family 8, putative, expressed
LOC_Os07g48510	thioredoxin, putative, expressed
LOC_Os07g48750	alpha-N-arabinofuranosidase, putative, expressed
LOC_Os07g48890	expressed protein
LOC_Os08g01220	harpin-induced protein 1 domain containing protein, expressed
LOC_Os08g01370	expressed protein
LOC_Os08g01510	cytochrome P450, putative, expressed
LOC_Os08g01530	expressed protein
LOC_Os08g01650	Rf1, mitochondrial precursor, putative, expressed
LOC_Os08g01670	invertase/pectin methylesterase inhibitor family protein, putative, expressed
LOC_Os08g02460	expressed protein
LOC_Os08g03400	expressed protein
LOC_Os08g03420	kelch repeat protein, putative, expressed
LOC_Os08g06090	zinc finger, C3HC4 type domain containing protein, expressed
LOC_Os08g06659	expressed protein
LOC_Os08g07740	histone-like transcription factor and archaeal histone, putative, expressed
LOC_Os08g08592	expressed protein
LOC_Os08g08970	Cupin domain containing protein, expressed
LOC_Os08g08980	cupin domain containing protein, expressed
LOC_Os08g09690	nuclear transcription factor Y subunit, putative, expressed
LOC_Os08g10730	expressed protein
LOC_Os08g13440	cupin domain containing protein, expressed
LOC_Os08g13450	expressed protein
LOC_Os08g13840	WRKY25, expressed
LOC_Os08g14109	retrotransposon protein, putative, Ty1-copia subclass, expressed
LOC_Os08g15070	GDU1, putative, expressed
LOC_Os08g16030	expressed protein
LOC_Os08g16260	cytochrome P450 protein, putative, expressed
LOC_Os08g16470	expressed protein
LOC_Os08g16660	aspartic proteinase nepenthesin precursor, putative, expressed
LOC_Os08g17160	plastocyanin-like domain containing protein, putative, expressed
LOC_Os08g17410	BRASSINOSTEROID INSENSITIVE 1 precursor, putative, expressed
LOC_Os08g24410	retrotransposon protein, putative, unclassified, expressed
LOC_Os08g24790	AIR12, putative, expressed
LOC_Os08g28870	receptor-like protein kinase 5 precursor, putative, expressed
LOC_Os08g28970	expressed protein
LOC_Os08g29660	WRKY69, expressed
LOC_Os08g31030	HOTHEAD precursor, putative, expressed
LOC_Os08g31920	retrotransposon protein, putative, unclassified, expressed
LOC_Os08g32060	spotted leaf 11, putative, expressed
LOC_Os08g32880	disease resistance protein RPM1, putative, expressed
LOC_Os08g33430	formin, putative, expressed
LOC_Os08g34500	expressed protein
LOC_Os08g34580	trehalose-6-phosphate synthase, putative, expressed
LOC_Os08g34700	GDU1, putative, expressed
LOC_Os08g35750	Cupin domain containing protein, expressed
LOC_Os08g35760	Cupin domain containing protein, expressed
LOC_Os08g35820	transposon protein, putative, CACTA, En/Spm sub-class, expressed
LOC_Os08g36150	activator of 90 kDa heat shock protein ATPase homolog, putative, expressed
LOC_Os08g36630	bifunctional monodehydroascorbate reductase and carbonic anhydrasenectarin-3 precursor, putative, expressed
LOC_Os08g36920	AP2 domain containing protein, expressed
LOC_Os08g37670	plastocyanin-like domain containing protein, putative, expressed
LOC_Os08g38370	zinc finger C-x8-C-x5-C-x3-H type family protein, expressed
LOC_Os08g39140	heat shock protein, putative, expressed
LOC_Os08g39240	OsWAK76 - OsWAK receptor-like cytoplasmic kinase OsWAK-RLCK, expressed
LOC_Os08g39280	expressed protein
LOC_Os08g39560	OTU-like cysteine protease family protein, putative, expressed
LOC_Os08g39590	inactive receptor kinase At2g26730 precursor, putative, expressed
LOC_Os08g39810	retrotransposon protein, putative, unclassified, expressed
LOC_Os08g40270	lectin-like protein kinase, putative, expressed
LOC_Os08g40500	expressed protein
LOC_Os08g40550	retrotransposon protein, putative, unclassified, expressed
LOC_Os08g40910	expressed protein
LOC_Os08g41000	extracellular ligand-gated ion channel, putative, expressed
LOC_Os08g41390	peptidyl-prolyl isomerase, putative, expressed
LOC_Os08g41440	UDP-glucuronate 4-epimerase, putative, expressed
LOC_Os08g42470	BEE 1, putative, expressed
LOC_Os08g43334	HSF-type DNA-binding domain containing protein, expressed
LOC_Os08g43410	LRP1, putative, expressed
LOC_Os08g44270	vignain precursor, putative, expressed
LOC_Os08g45060	protein Kinase-like protein TMKL1 precursor, putative, expressed
LOC_Os08g45230	ENTH domain containing protein, expressed
LOC_Os09g02250	transposon protein, putative, unclassified, expressed
LOC_Os09g04490	inactive receptor kinase At1g27190 precursor, putative, expressed
LOC_Os09g04624	GDSL-like lipase/acylhydrolase, putative, expressed
LOC_Os09g04950	retrotransposon protein, putative, unclassified, expressed
LOC_Os09g08710	expressed protein
LOC_Os09g08990	cytochrome P450, putative, expressed
LOC_Os09g10340	cytochrome P450, putative, expressed
LOC_Os09g13410	plant protein of unknown function domain containing protein, expressed
LOC_Os09g13920	expressed protein
LOC_Os09g20540	expressed protein
LOC_Os09g21160	UDP-glucoronosyl and UDP-glucosyl transferase domain containing protein, expressed
LOC_Os09g21710	AN1-like zinc finger domain containing protein, expressed
LOC_Os09g23570	inactive receptor kinase At2g26730 precursor, putative, expressed
LOC_Os09g24580	EF hand family protein, putative, expressed
LOC_Os09g25380	kinesin motor protein-related, putative, expressed
LOC_Os09g25760	tetraspanin family protein, putative, expressed
LOC_Os09g27040	GEX1, putative, expressed
LOC_Os09g27220	ATBRXL3/BRX-LIKE3, putative, expressed
LOC_Os09g27320	ZOS9-13 - C2H2 zinc finger protein, expressed
LOC_Os09g28210	bHelix-loop-helix transcription factor, putative, expressed
LOC_Os09g28354	CPuORF39 - conserved peptide uORF-containing transcript, expressed
LOC_Os09g28370	retrotransposon protein, putative, unclassified, expressed
LOC_Os09g28440	AP2 domain containing protein, expressed
LOC_Os09g28760	CXE carboxylesterase, putative, expressed
LOC_Os09g30411	UBX domain-containing protein, putative, expressed
LOC_Os09g30412	heat shock protein, putative, expressed
LOC_Os09g30418	heat shock protein, putative, expressed
LOC_Os09g30438	expressed protein
LOC_Os09g30490	EF hand family protein, expressed
LOC_Os09g31200	AN1-like zinc finger domain containing protein, expressed
LOC_Os09g31482	splicing factor U2AF, putative, expressed
LOC_Os09g32095	expressed protein
LOC_Os09g32100	expressed protein
LOC_Os09g32230	vignain precursor, putative, expressed
LOC_Os09g33800	arabinogalactan protein, putative, expressed
LOC_Os09g33820	lecithine cholesterol acyltransferase, putative, expressed
LOC_Os09g35010	dehydration-responsive element-binding protein, putative, expressed
LOC_Os09g35020	AP2 domain containing protein, expressed
LOC_Os09g35600	MATE domain containing protein, expressed
LOC_Os09g35790	HSF-type DNA-binding domain containing protein, expressed
LOC_Os09g36580	thaumatin, putative, expressed
LOC_Os09g37080	expressed protein
LOC_Os09g37480	OsSAUR53 - Auxin-responsive SAUR gene family member, expressed
LOC_Os09g37600	lysM domain-containing GPI-anchored protein precursor, putative, expressed
LOC_Os09g38110	RING-H2 finger protein, putative, expressed
LOC_Os09g38660	expressed protein
LOC_Os09g39730	Core histone H2A/H2B/H3/H4 domain containing protein, putative, expressed
LOC_Os09g39760	pectinesterase, putative, expressed
LOC_Os10g02840	O-methyltransferase, putative, expressed
LOC_Os10g04090	disease resistance RPP13-like protein 1, putative, expressed
LOC_Os10g05490	cytochrome P450, putative, expressed
LOC_Os10g05600	thaumatin-like protein 1 precursor, putative, expressed
LOC_Os10g05750	POEI3 - Pollen Ole e I allergen and extensin family protein precursor, expressed
LOC_Os10g06110	retrotransposon protein, putative, unclassified, expressed
LOC_Os10g06510	cyclin-dependent kinase G-1, putative, expressed
LOC_Os10g07010	3-ketoacyl-CoA synthase, putative, expressed
LOC_Os10g08026	lecithin:cholesterol acyltransferase, putative, expressed
LOC_Os10g08474	cytochrome P450, putative, expressed
LOC_Os10g08610	expressed protein
LOC_Os10g10080	exostosin family domain containing protein, expressed
LOC_Os10g11889	expressed protein
LOC_Os10g14011	expressed protein
LOC_Os10g20550	DEFL70 - Defensin and Defensin-like DEFL family, expressed
LOC_Os10g20710	formin-like protein 6 precursor, putative, expressed
LOC_Os10g20890	LTPL137 - Protease inhibitor/seed storage/LTP family protein precursor, expressed
LOC_Os10g21670	dehydration stress-induced protein, putative, expressed
LOC_Os10g22520	cellulase, putative, expressed
LOC_Os10g22750	expressed protein
LOC_Os10g25230	ZIM domain containing protein, putative, expressed
LOC_Os10g28340	heat stress transcription factor, putative, expressed
LOC_Os10g28970	BTB6 - Bric-a-Brac, Tramtrack, Broad Complex BTB domain, expressed
LOC_Os10g30450	heavy-metal-associated domain-containing protein, putative, expressed
LOC_Os10g32550	T-complex protein, putative, expressed
LOC_Os10g32580	GDSL-like lipase/acylhydrolase, putative, expressed
LOC_Os10g32740	zinc finger family protein, putative, expressed
LOC_Os10g32930	expressed protein
LOC_Os10g33240	expressed protein
LOC_Os10g33940	auxin response factor 18, putative, expressed
LOC_Os10g34300	OsFBX387 - F-box domain containing protein, expressed
LOC_Os10g35070	alpha-galactosidase precursor, putative, expressed
LOC_Os10g35240	Rf1, mitochondrial precursor, putative, expressed
LOC_Os10g35260	Rf1, mitochondrial precursor, putative, expressed
LOC_Os10g35640	Rf1, mitochondrial precursor, putative, expressed
LOC_Os10g36500	invertase/pectin methylesterase inhibitor family protein, putative, expressed
LOC_Os10g38040	lysM domain containing protein, putative, expressed
LOC_Os10g39500	expressed protein
LOC_Os10g39660	expressed protein
LOC_Os10g39770	zinc finger, C3HC4 type, domain containing protein, expressed
LOC_Os10g40390	scarecrow, putative, expressed
LOC_Os10g40420	LTPL138 - Protease inhibitor/seed storage/LTP family protein precursor, expressed
LOC_Os10g40480	LTPL143 - Protease inhibitor/seed storage/LTP family protein precursor, expressed
LOC_Os10g40700	expansin precursor, putative, expressed
LOC_Os10g40710	expansin precursor, putative, expressed
LOC_Os10g40730	expansin precursor, putative, expressed
LOC_Os10g41130	AP2 domain containing protein, expressed
LOC_Os10g41330	AP2 domain containing protein, expressed
LOC_Os10g41610	retrotransposon protein, putative, unclassified, expressed
LOC_Os10g41760	chlorophyllide a oxygenase, chloroplast precursor, putative, expressed
LOC_Os10g42190	leucine rich repeat containing protein, expressed
LOC_Os10g42390	zinc finger, C3HC4 type domain containing protein, expressed
LOC_Os11g01030	expressed protein
LOC_Os11g01550	DUF260 domain containing protein, putative, expressed
LOC_Os11g01610	prenylated rab acceptor, putative, expressed
LOC_Os11g02520	WRKY104, expressed
LOC_Os11g02600	OsMan08 - Endo-Beta-Mannanase, expressed
LOC_Os11g02750	DUF567 domain containing protein, putative, expressed
LOC_Os11g05040	transposon protein, putative, unclassified
LOC_Os11g05170	expressed protein
LOC_Os11g05380	cytochrome P450, putative, expressed
LOC_Os11g05740	B3 DNA binding domain containing protein, expressed
LOC_Os11g06980	BURP domain containing protein, expressed
LOC_Os11g07830	dirigent, putative, expressed
LOC_Os11g07950	expressed protein
LOC_Os11g10300	OsFBX415 - F-box domain containing protein, expressed
LOC_Os11g10850	dirigent, putative, expressed
LOC_Os11g11040	expressed protein
LOC_Os11g12050	NBS-LRR type disease resistance protein, putative, expressed
LOC_Os11g12330	disease resistance protein RPM1, putative, expressed
LOC_Os11g12620	receptor protein kinase CLAVATA1 precursor, putative, expressed
LOC_Os11g12740	peptide transporter PTR2, putative, expressed
LOC_Os11g13750	expressed protein
LOC_Os11g13870	plant-specific domain TIGR01627 family protein, expressed
LOC_Os11g13980	hsp20/alpha crystallin family protein, putative, expressed
LOC_Os11g14730	expressed protein
LOC_Os11g15624	expressed protein
LOC_Os11g18830	survival motor neuron containing protein, expressed
LOC_Os11g18940	WW domain containing protein, expressed
LOC_Os11g25990	indole-3-acetate beta-glucosyltransferase, putative, expressed
LOC_Os11g26340	RALFL24 - Rapid ALkalinization Factor RALF family protein precursor, expressed
LOC_Os11g28600	expressed protein
LOC_Os11g31060	IQ calmodulin-binding and BAG domain containing protein, putative, expressed
LOC_Os11g31190	nodulin MtN3 family protein, putative, expressed
LOC_Os11g31420	expressed protein
LOC_Os11g31450	expressed protein
LOC_Os11g31540	BRASSINOSTEROID INSENSITIVE 1-associated receptor kinase 1 precursor, putative, expressed
LOC_Os11g31980	OsSCP63 - Putative Serine Carboxypeptidase homologue, expressed
LOC_Os11g32890	expressed protein
LOC_Os11g34020	protein binding protein, putative, expressed
LOC_Os11g34720	Ser/Thr protein phosphatase family protein, putative, expressed
LOC_Os11g35080	expressed protein
LOC_Os11g36200	receptor-like protein kinase 2 precursor, putative, expressed
LOC_Os11g38190	expressed protein
LOC_Os11g38250	expressed protein
LOC_Os11g42960	integral membrane protein TIGR01569 containing protein, expressed
LOC_Os11g43620	LSM domain containing protein, expressed
LOC_Os11g44750	retrotransposon protein, putative, unclassified, expressed
LOC_Os11g44780	retrotransposon protein, putative, unclassified, expressed
LOC_Os11g44950	glycosyl hydrolase family 3 protein, putative, expressed
LOC_Os11g45050	NBS-LRR disease resistance protein, putative, expressed
LOC_Os11g45930	NBS-LRR type disease resistance protein, putative, expressed
LOC_Os11g46000	von Willebrand factor type A domain containing protein, putative, expressed
LOC_Os11g46250	expressed protein
LOC_Os11g47460	MYB family transcription factor, putative, expressed
LOC_Os11g47730	expressed protein
LOC_Os11g48060	laccase-22 precursor, putative, expressed
LOC_Os12g01030	monoglyceride lipase, putative, expressed
LOC_Os12g01060	RNase P subunit p30, putative, expressed
LOC_Os12g02200	CAMK_KIN1/SNF1/Nim1_like.6 - CAMK includes calcium/calmodulin depedent protein kinases, expressed
LOC_Os12g02320	LTPL12 - Protease inhibitor/seed storage/LTP family protein precursor, expressed
LOC_Os12g02700	harpin-induced protein 1 domain containing protein, expressed
LOC_Os12g02720	DUF567 domain containing protein, putative, expressed
LOC_Os12g03130	CDC45A - Putative DNA replication initiation protein, expressed
LOC_Os12g03180	Mad3/BUB1 homology region 1 domain containing protein, expressed
LOC_Os12g03720	glucosamine--fructose-6-phosphate aminotransferase 1, putative, expressed
LOC_Os12g04340	sulfotransferase domain containing protein, expressed
LOC_Os12g05529	expressed protein
LOC_Os12g06280	expressed protein
LOC_Os12g06550	expressed protein
LOC_Os12g08200	expressed protein
LOC_Os12g08725	retrotransposon protein, putative, unclassified, expressed
LOC_Os12g08920	peroxidase precursor, putative, expressed
LOC_Os12g09860	retrotransposon protein, putative, Ty3-gypsy subclass, expressed
LOC_Os12g10320	plant-specific domain TIGR01627 family protein, expressed
LOC_Os12g12880	expressed protein
LOC_Os12g13100	WW domain containing protein, expressed
LOC_Os12g13300	expressed protein
LOC_Os12g13350	retrotransposon protein, putative, Ty1-copia subclass, expressed
LOC_Os12g16210	zinc finger family protein, putative, expressed
LOC_Os12g17210	retrotransposon protein, putative, Ty3-gypsy subclass, expressed
LOC_Os12g17570	GDSL-like lipase/acylhydrolase, putative, expressed
LOC_Os12g17590	expressed protein
LOC_Os12g26860	retrotransposon protein, putative, Ty3-gypsy subclass, expressed
LOC_Os12g26870	retrotransposon protein, putative, Ty3-gypsy subclass, expressed
LOC_Os12g28590	ATPase 2, putative, expressed
LOC_Os12g32260	expressed protein
LOC_Os12g32610	expressed protein
LOC_Os12g32970	membrane associated DUF588 domain containing protein, putative, expressed
LOC_Os12g33956	maturase, putative, expressed
LOC_Os12g34014	NADH-ubiquinone oxidoreductase chain 6, putative, expressed
LOC_Os12g34018	ATP synthase protein YMF19, putative, expressed
LOC_Os12g34092	ribosomal protein S2, putative, expressed
LOC_Os12g34108	ATP synthase protein 9, mitochondrial, putative, expressed
LOC_Os12g34124	mitochondrial ribosomal protein S3, putative, expressed
LOC_Os12g34148	expressed protein
LOC_Os12g34524	peroxidase precursor, putative, expressed
LOC_Os12g35340	OsGrx_C11 - glutaredoxin subgroup III, expressed
LOC_Os12g36110	calmodulin binding protein, putative, expressed
LOC_Os12g37310	retrotransposon protein, putative, Ty3-gypsy subclass, expressed
LOC_Os12g37600	glycerol-3-phosphate acyltransferase, putative, expressed
LOC_Os12g38500	transposon protein, putative, unclassified, expressed
LOC_Os12g40060	retrotransposon protein, putative, unclassified, expressed
LOC_Os12g40180	expressed protein
LOC_Os12g41690	membrane associated DUF588 domain containing protein, putative, expressed
LOC_Os12g41930	SRP40, C-terminal domain containing protein, expressed
LOC_Os12g42280	9-cis-epoxycarotenoid dioxygenase 1, chloroplast precursor, putative, expressed
LOC_Os12g43380	thaumatin, putative, expressed
LOC_Os12g43430	thaumatin, putative, expressed
LOC_Os12g43660	receptor-like protein kinase HAIKU2 precursor, putative, expressed
LOC_Os12g43890	GNS1/SUR4 membrane family protein, putative, expressed
LOC_Os12g43990	expressed protein

## Sheet: Experiment 5
DE_genes	Gene description			DAS_genes	Gene description
ChrUn.fgenesh.mRNA				LOC_Os01g01150	RNA recognition motif, putative, expressed
ChrSy.fgenesh.mRNA				LOC_Os01g01307	translocon-associated protein beta domain containing protein, expressed
LOC_Os07g07350	zinc finger A20 and AN1 domain-containing stress-associated protein, putative, expressed			LOC_Os01g01484	light-mediated development protein DET1, putative, expressed
LOC_Os02g47110	ADP-ribosylation factor, putative, expressed			LOC_Os01g01800	expressed protein
LOC_Os02g13110	serine/threonine protein phosphatase 2A 55 kDa regulatory subunit B, putative, expressed			LOC_Os01g01970	expressed protein
LOC_Os12g39320	DUF221 domain containing protein, expressed			LOC_Os01g03160	xylosyltransferase, putative, expressed
LOC_Os03g12820	ATP8, putative, expressed			LOC_Os01g05800	inner membrane protein, putative, expressed
LOC_Os01g60830	expressed protein			LOC_Os01g06500	PHLOEM 2-LIKE A5, putative, expressed
LOC_Os03g60780	armadillo/beta-catenin-like repeat containing protein, expressed			LOC_Os01g07720	dolichyl-P-Man Man-PP-dolichyl mannosyltransferase, putative, expressed
LOC_Os04g02880	expressed protein			LOC_Os01g07960	acyl-protein thioesterase, putative, expressed
LOC_Os05g51670	NAD dependent epimerase/dehydratase family protein, putative, expressed			LOC_Os01g08270	aminotransferase, classes I and II, domain containing protein, expressed
LOC_Os03g08270	ataxin-2 C-terminal region family protein, expressed			LOC_Os01g08700	GIGANTEA, putative, expressed
LOC_Os03g16570	zinc finger, C3HC4 type domain containing protein, expressed			LOC_Os01g08750	expressed protein
LOC_Os03g11910	DnaK family protein, putative, expressed			LOC_Os01g08860	hsp20/alpha crystallin family protein, putative, expressed
LOC_Os02g39160	hydroxymethylbutenyl 4-diphosphate synthase, putative, expressed			LOC_Os01g09300	oxidoreductase, putative, expressed
LOC_Os12g43640	receptor-like protein kinase HAIKU2 precursor, putative, expressed			LOC_Os01g09450	OsIAA2 - Auxin-responsive Aux/IAA gene family member, expressed
LOC_Os04g46330	expressed protein			LOC_Os01g11960	histone-lysine N-methyltransferase ATX5, putative, expressed
LOC_Os03g27040	heavy metal-associated domain containing protein, expressed			LOC_Os01g12160	OsGH3.3 - Probable indole-3-acetic acid-amido synthetase, expressed
LOC_Os01g63250	josephin, putative, expressed			LOC_Os01g13350	25.3 kDa vesicle transport protein, putative, expressed
LOC_Os08g41400	expressed protein			LOC_Os01g13520	auxin response factor 1, putative, expressed
LOC_Os09g30412	heat shock protein, putative, expressed			LOC_Os01g13740	myb-like DNA-binding domain containing protein, expressed
LOC_Os05g49890	ras-related protein, putative, expressed			LOC_Os01g14370	histone acetyltransferase HAC5, putative, expressed
LOC_Os11g32369	expressed protein			LOC_Os01g14932	NAK-like ser/thr protein kinase, putative, expressed
LOC_Os04g33610	expressed protein			LOC_Os01g18880	ubiquitin carboxyl-terminal hydrolase, family 1, putative, expressed
LOC_Os12g43550	ras-related protein, putative, expressed			LOC_Os01g21850	protein transport protein-related, putative, expressed
LOC_Os05g20020	polygalacturonase, putative, expressed			LOC_Os01g22660	GDSL-like lipase/acylhydrolase, putative, expressed
LOC_Os04g48840	expressed protein			LOC_Os01g23640	mov34/MPN/PAD-1 family protein, expressed
LOC_Os08g39150	expressed protein			LOC_Os01g23680	rossmann fold nucleotide-binding protein involved in DNA uptake, putative, expressed
LOC_Os05g18294	SEC14 cytosolic factor family protein, putative, expressed			LOC_Os01g24950	exocyst complex component 6, putative, expressed
LOC_Os04g42010	RNA binding protein, putative, expressed			LOC_Os01g26130	expressed protein
LOC_Os06g08470	expressed protein			LOC_Os01g26970	expressed protein
LOC_Os12g12880	expressed protein			LOC_Os01g27990	NPL4, putative, expressed
LOC_Os01g65520	Sad1 / UNC-like C-terminal domain containing protein, putative, expressed			LOC_Os01g28989	expressed protein
LOC_Os08g34240	CAMK_KIN1/SNF1/Nim1_like.33 - CAMK includes calcium/calmodulin depedent protein kinases, expressed			LOC_Os01g31870	natural resistance-associated macrophage protein, putative, expressed
LOC_Os08g33100	core histone H2A/H2B/H3/H4, putative, expressed			LOC_Os01g32350	OsClp2 - Putative Clp protease homologue, expressed
LOC_Os02g49880	CCT/B-box zinc finger protein, putative, expressed			LOC_Os01g32660	STE_MEK_ste7_MAP2K.2 - STE kinases include homologs to sterile 7, sterile 11 and sterile 20 from yeast, expressed
LOC_Os01g11340	cytochrome P450, putative, expressed			LOC_Os01g33050	ribosomal protein L24, putative, expressed
LOC_Os07g39350	transporter family protein, putative, expressed			LOC_Os01g33800	heat shock protein DnaJ, putative, expressed
LOC_Os03g60560	ZOS3-21 - C2H2 zinc finger protein, expressed			LOC_Os01g34200	AATF, putative, expressed
LOC_Os05g48810	dnaJ domain containing protein, expressed			LOC_Os01g37832	thioredoxin, putative, expressed
LOC_Os11g02090	expressed protein			LOC_Os01g38229	peptidyl-prolyl isomerase, putative, expressed
LOC_Os02g48110	DnaK family protein, putative, expressed			LOC_Os01g39790	esterase/lipase/thioesterase, putative, expressed
LOC_Os10g28200	NAD dependent epimerase/dehydratase family protein, putative, expressed			LOC_Os01g40330	DUF630/DUF632 domains containing protein, putative, expressed
LOC_Os10g42190	leucine rich repeat containing protein, expressed			LOC_Os01g40340	SIT4 phosphatase-associated protein domain containing protein, expressed
LOC_Os05g48290	T-complex protein, putative, expressed			LOC_Os01g40420	CBS domain containing membrane protein, putative, expressed
LOC_Os01g04380	hsp20/alpha crystallin family protein, putative, expressed			LOC_Os01g40990	expressed protein
LOC_Os07g10500	cytochrome b-c1 complex subunit 7, putative, expressed			LOC_Os01g42490	endonuclease/exonuclease/phosphatase family domain containing protein, expressed
LOC_Os11g45250	ribonucleases P/MRP protein subunit POP1 containing protein, expressed			LOC_Os01g42700	expressed protein
LOC_Os09g25690	retrotransposon protein, putative, unclassified, expressed			LOC_Os01g43700	cytochrome P450 72A1, putative, expressed
LOC_Os08g25090	co-chaperone GrpE protein, putative, expressed			LOC_Os01g43870	NLI interacting factor-like phosphatase, putative, expressed
LOC_Os05g23740	DnaK family protein, putative, expressed			LOC_Os01g45274	carbonic anhydrase, chloroplast precursor, putative, expressed
LOC_Os01g14420	RWP-RK domain-containing protein, putative, expressed			LOC_Os01g46120	GDSL-like lipase/acylhydrolase, putative, expressed
LOC_Os02g35160	ligatin, putative, expressed			LOC_Os01g47256	exosome complex exonuclease RRP40, putative, expressed
LOC_Os08g25624	phosphate/phosphate translocator, putative, expressed			LOC_Os01g48280	ubiquitin-conjugating enzyme, putative, expressed
LOC_Os03g59070	phosphatase, putative, expressed			LOC_Os01g48300	ATP synthase protein I related, putative, expressed
LOC_Os08g25690	expressed protein			LOC_Os01g48390	expressed protein
LOC_Os04g16745	chloroplast 30S ribosomal protein S14, putative, expressed			LOC_Os01g50120	expressed protein
LOC_Os01g65920	F-box/LRR-repeat protein 2, putative, expressed			LOC_Os01g51200	CK1_CaseinKinase_1.3 - CK1 includes the casein kinase 1 kinases, expressed
LOC_Os08g34740	SGT1 protein, putative, expressed			LOC_Os01g51300	WD domain, G-beta repeat domain containing protein, expressed
LOC_Os05g43040	tetratricopeptide repeat domain containing protein, expressed			LOC_Os01g51380	ATP synthase, putative, expressed
LOC_Os07g06644	expressed protein			LOC_Os01g51840	IQ calmodulin-binding motif family protein, putative, expressed
LOC_Os03g45619	cytochrome P450, putative, expressed			LOC_Os01g52460	regulator of ribonuclease, putative, expressed
LOC_Os03g30130	phospholipase C, putative, expressed			LOC_Os01g53280	50S ribosomal protein L20, putative, expressed
LOC_Os04g57970	expressed protein			LOC_Os01g53720	expressed protein
LOC_Os08g29710	galactosyltransferase family protein, putative, expressed			LOC_Os01g54390	S4 domain containing protein, putative, expressed
LOC_Os07g01370	peroxidase precursor, putative, expressed			LOC_Os01g55050	protein of unknown function DUF1421 domain containing protein, expressed
LOC_Os05g10670	zinc finger CCCH type family protein, putative, expressed			LOC_Os01g56350	PTAC12, putative, expressed
LOC_Os11g38650	UDP-glucoronosyl/UDP-glucosyl transferase, putative, expressed			LOC_Os01g56550	transcription initiation factor IIF beta subunit, putative, expressed
LOC_Os02g08230	WAX2, putative, expressed			LOC_Os01g56630	dymeclin, putative, expressed
LOC_Os08g39140	heat shock protein, putative, expressed			LOC_Os01g56800	MATH domain containing protein, expressed
LOC_Os06g39752	expressed protein			LOC_Os01g57210	katanin p80 WD40 repeat-containing subunit B1 homolog 1, putative, expressed
LOC_Os01g64870	expressed protein			LOC_Os01g57420	diacylglycerol kinase, putative, expressed
LOC_Os08g38460	zinc finger, C3HC4 type domain containing protein, expressed			LOC_Os01g58114	expressed protein
LOC_Os03g22350	Brix domain containing protein, putative, expressed			LOC_Os01g59130	proline-rich family protein, putative, expressed
LOC_Os10g27330	glycerol-3-phosphate acyltransferase, putative, expressed			LOC_Os01g60410	ubiquitin-conjugating enzyme, putative, expressed
LOC_Os06g10880	bZIP transcription factor, putative, expressed			LOC_Os01g61670	ureidoglycolate hydrolase, putative, expressed
LOC_Os06g15390	acylphosphatase, putative, expressed			LOC_Os01g61890	AT hook motif family protein, expressed
LOC_Os02g44870	dehydrin, putative, expressed			LOC_Os01g62020	NAD dependent epimerase/dehydratase family domain containing protein, expressed
LOC_Os06g02019	cytochrome P450, putative, expressed			LOC_Os01g62080	serine/threonine-protein kinase AFC1, putative, expressed
LOC_Os01g59840	Os1bglu3 - beta-glucosidase homologue, similar to G. max isohydroxyurate hydrolase, expressed			LOC_Os01g62410	MYB family transcription factor, putative, expressed
LOC_Os08g34190	stromal cell-derived factor 2-like protein precursor, putative, expressed			LOC_Os01g63190	laccase precursor protein, putative, expressed
LOC_Os01g07970	expressed protein			LOC_Os01g64630	actin, putative, expressed
LOC_Os11g09684	expressed protein			LOC_Os01g64650	VAMP-like protein YKT62, putative, expressed
LOC_Os02g56880	transcriptional corepressor LEUNIG, putative, expressed			LOC_Os01g65880	nodulin MtN3 family protein, putative, expressed
LOC_Os05g49170	cold acclimation protein WCOR413, putative, expressed			LOC_Os01g65920	F-box/LRR-repeat protein 2, putative, expressed
LOC_Os02g43670	transferase family protein, putative, expressed			LOC_Os01g67370	expressed protein
LOC_Os06g45850	OTU-like cysteine protease family protein, putative, expressed			LOC_Os01g67490	OTU-like cysteine protease family protein, putative, expressed
LOC_Os02g24632	photosystem II 44 kDa reaction center protein, putative, expressed			LOC_Os01g68050	transmembrane amino acid transporter protein, putative, expressed
LOC_Os09g33680	Os9bglu31 - beta-glucosidase, dhurrinase, similar to G. max hydroxyisourate hydrolase, expressed			LOC_Os01g68320	DEAD-box ATP-dependent RNA helicase 30, putative, expressed
LOC_Os06g40818	aspartic proteinase, putative, expressed			LOC_Os01g68970	HYS1, putative, expressed
LOC_Os03g53340	HSF-type DNA-binding domain containing protein, expressed			LOC_Os01g69120	uncharacterized RNA methyltransferase pc1998, putative, expressed
LOC_Os11g03920	expressed protein			LOC_Os01g70240	expressed protein
LOC_Os06g09820	cupin superfamily protein, putative, expressed			LOC_Os01g70670	BTBM1 - Bric-a-Brac, Tramtrack, Broad Complex BTB domain with Meprin and TRAF Homology MATH domain, expressed
LOC_Os02g53200	glucan endo-1,3-beta-glucosidase precursor, putative, expressed			LOC_Os01g70800	mitochondrial carrier protein, putative, expressed
LOC_Os08g44330	peptidylprolyl isomerase domain and WD repeat-containing protein 1, putative, expressed			LOC_Os01g70850	esterase, putative, expressed
LOC_Os05g42120	heat shock protein, putative, expressed			LOC_Os01g71300	S-formylglutathione hydrolase, putative, expressed
LOC_Os04g40730	oxidoreductase, short chain dehydrogenase/reductase family, putative, expressed			LOC_Os01g72570	expressed protein
LOC_Os02g50230	peptidase, putative, expressed			LOC_Os01g72690	NAD kinase, putative, expressed
LOC_Os06g41450	VQ domain containing protein, putative, expressed			LOC_Os01g73234	thioredoxin, putative, expressed
LOC_Os10g35720	OsGrx_S17 - glutaredoxin subgroup II, expressed			LOC_Os01g73620	expressed protein
LOC_Os08g36970	expressed protein			LOC_Os01g74180	adaptin, putative, expressed
LOC_Os06g46060	expressed protein			LOC_Os01g74460	vacuolar fusion protein MON1 homolog A, putative, expressed
LOC_Os02g39930	OsTIL-1 Temperature-induced lipocalin-1, expressed			LOC_Os01g74650	cysteine synthase, mitochondrial precursor, putative, expressed
LOC_Os08g36150	activator of 90 kDa heat shock protein ATPase homolog, putative, expressed			LOC_Os02g03040	RNA recognition motif containing protein, expressed
LOC_Os10g22590	POEI24 - Pollen Ole e I allergen and extensin family protein precursor, expressed			LOC_Os02g03890	nuclear transport factor 2, putative, expressed
LOC_Os06g04020	histone H1, putative, expressed			LOC_Os02g03950	zinc finger, C3HC4 type family protein, expressed
LOC_Os01g70570	acyltransferase, putative, expressed			LOC_Os02g04440	transducin family protein, putative, expressed
LOC_Os09g36070	cytochrome P450, putative, expressed			LOC_Os02g04520	AGG2, putative, expressed
LOC_Os04g36760	enzyme of the cupin superfamily protein, putative, expressed			LOC_Os02g04924	retrotransposon protein, putative, unclassified, expressed
LOC_Os04g44530	expressed protein			LOC_Os02g05310	splicing factor 3B subunit 1, putative, expressed
LOC_Os08g29170	dehydrogenase, putative, expressed			LOC_Os02g05680	apoptosis-inducing factor 2, putative, expressed
LOC_Os09g11250	co-chaperone GrpE protein, putative, expressed			LOC_Os02g07070	RNA recognition motif family protein, expressed
LOC_Os08g44390	EF hand family protein, putative, expressed			LOC_Os02g07680	cytochrome P450, putative, expressed
LOC_Os03g05750	heavy-metal-associated domain-containing protein, putative, expressed			LOC_Os02g07840	bZIP transcription factor domain containing protein, expressed
LOC_Os06g11440	transposon protein, putative, Mutator sub-class, expressed			LOC_Os02g07880	DNA binding protein, putative, expressed
LOC_Os01g74450	aquaporin protein, putative, expressed			LOC_Os02g09060	BRCA1-associated protein, putative, expressed
LOC_Os04g36070	OsRR1 type-A response regulator, expressed			LOC_Os02g09890	protein kinase PKN/PRK1, effector, putative, expressed
LOC_Os10g33900	possible lysine decarboxylase domain containing protein, expressed			LOC_Os02g10310	fumarylacetoacetase, putative, expressed
LOC_Os02g10490	expressed protein			LOC_Os02g10970	peptidyl-prolyl cis-trans isomerase, putative, expressed
LOC_Os04g53370	acyltransferase, putative, expressed			LOC_Os02g11110	flavonol-3-O-glycoside-7-O-glucosyltransferase 1, putative, expressed
LOC_Os01g61830	zinc finger C-x8-C-x5-C-x3-H type family protein, expressed			LOC_Os02g11750	RNA recognition motif containing protein, putative, expressed
LOC_Os11g11020	DAG protein, chloroplast precursor, putative, expressed			LOC_Os02g11840	coatomer subunit beta-2, putative, expressed
LOC_Os04g45480	heat shock protein STI, putative, expressed			LOC_Os02g12490	expressed protein
LOC_Os03g49440	phosphatase, putative, expressed			LOC_Os02g12650	puromycin-sensitive aminopeptidase, putative, expressed
LOC_Os01g55830	glutathione S-transferase, putative, expressed			LOC_Os02g13150	pollen-specific protein SF21, putative, expressed
LOC_Os03g53750	nuclear prelamin A recognition factor, putative, expressed			LOC_Os02g13400	expressed protein
LOC_Os03g61670	calreticulin precursor, putative, expressed			LOC_Os02g14780	splicing factor 3 subunit 1, putative, expressed
LOC_Os06g01200	zinc finger, C3HC4 type domain containing protein, expressed			LOC_Os02g15310	RNA recognition motif containing protein, expressed
LOC_Os02g45520	uncharacterized membrane protein, putative, expressed			LOC_Os02g15550	spermidine synthase, putative, expressed
LOC_Os12g01140	AGC_PVPK_like_kin82y.2 - ACG kinases include homologs to PKA, PKG and PKC, expressed			LOC_Os02g17500	transporter family protein, putative, expressed
LOC_Os08g06550	acyl CoA binding protein, putative, expressed			LOC_Os02g17970	AGC_PKA/PKG_like.1 - ACG kinases include homologs to PKA, PKG and PKC, expressed
LOC_Os10g39870	ATG1, putative, expressed			LOC_Os02g18820	WD domain, G-beta repeat domain containing protein, expressed
LOC_Os05g37930	expressed protein			LOC_Os02g22100	OsRhmbd6 - Putative Rhomboid homologue, expressed
LOC_Os01g45460	serine esterase, putative, expressed			LOC_Os02g22480	glycosyltransferase, putative, expressed
LOC_Os04g45240	expressed protein			LOC_Os02g23823	helix-loop-helix DNA-binding domain containing protein, expressed
LOC_Os02g42540	expressed protein			LOC_Os02g24190	cyclin-T1-2, putative, expressed
LOC_Os04g52500	lecithine cholesterol acyltransferase, putative, expressed			LOC_Os02g27674	expressed protein
LOC_Os04g37990	transporter family protein, putative, expressed			LOC_Os02g30230	exo70 exocyst complex subunit domain containing protein, expressed
LOC_Os04g52060	transposable element protein, putative, containing Pfam profile: PF03004, Transposase_24, expressed			LOC_Os02g31220	expressed protein
LOC_Os03g42220	T-complex protein, putative, expressed			LOC_Os02g31290	AML1, putative, expressed
LOC_Os09g34000	expressed protein			LOC_Os02g31960	ATP/GTP binding protein, putative, expressed
LOC_Os01g60170	DUF567 domain containing protein, putative, expressed			LOC_Os02g32530	SAM domain family protein, expressed
LOC_Os02g56200	ELMO/CED-12 family protein, putative, expressed			LOC_Os02g35130	AIG1, putative, expressed
LOC_Os11g26390	sulfotransferase domain containing protein, expressed			LOC_Os02g35590	glutathione S-transferase, putative, expressed
LOC_Os08g13360	kelch repeat protein, putative, expressed			LOC_Os02g36380	FAD binding domain of DNA photolyase domain containing protein, expressed
LOC_Os02g15120	RING-H2 finger protein, putative, expressed			LOC_Os02g37150	expressed protein
LOC_Os11g43510	lipase precursor, putative, expressed			LOC_Os02g38350	Regulator of chromosome condensation domain containing protein, expressed
LOC_Os10g35980	tetraspanin family protein, putative, expressed			LOC_Os02g38980	bromodomain domain containing protein, expressed
LOC_Os04g24600	cysteine proteinase 1 precursor, putative, expressed			LOC_Os02g39550	calcium-binding mitochondrial protein anon-60Da, putative, expressed
LOC_Os05g43780	ESP1, putative, expressed			LOC_Os02g39730	expressed protein
LOC_Os01g61180	exo70 exocyst complex subunit domain containing protein, expressed			LOC_Os02g42350	nitrilase, putative, expressed
LOC_Os02g18390	expressed protein			LOC_Os02g43090	myristoyl-acyl carrier protein thioesterase, chloroplast precursor, putative, expressed
LOC_Os03g13800	ribosomal protein L7Ae, putative, expressed			LOC_Os02g44010	expressed protein
LOC_Os01g09570	6-phosphofructokinase, putative, expressed			LOC_Os02g44111	sec20 domain containing protein, expressed
LOC_Os03g20010	nifU, putative, expressed			LOC_Os02g44132	expressed protein
LOC_Os04g33860	expressed protein			LOC_Os02g44780	polyprenyl synthetase, putative, expressed
LOC_Os05g33010	heat shock protein DnaJ, putative, expressed			LOC_Os02g45130	protein kinase, putative, expressed
LOC_Os12g32986	heat shock protein, putative, expressed			LOC_Os02g46260	OsSCP9 - Putative Serine Carboxypeptidase homologue, expressed
LOC_Os01g06550	NF-X1-type zinc finger protein, putative, expressed			LOC_Os02g46956	expressed protein
LOC_Os11g28184	expressed protein			LOC_Os02g47110	ADP-ribosylation factor, putative, expressed
LOC_Os12g07580	dirigent, putative, expressed			LOC_Os02g47410	protein kinase, putative, expressed
LOC_Os03g57120	ferredoxin--NADP reductase, chloroplast precursor, putative, expressed			LOC_Os02g47620	hydrolase, alpha/beta fold family domain containing protein, expressed
LOC_Os02g39870	co-chaperone GrpE protein, putative, expressed			LOC_Os02g47880	tetratricopeptide repeat domain containing protein, expressed
LOC_Os04g34000	digalactosyldiacylglycerol synthase, chloroplast precursor, putative, expressed			LOC_Os02g48560	fatty acid desaturase, putative, expressed
LOC_Os12g32230	molybdenum cofactor biosynthesis protein 1, putative, expressed			LOC_Os02g49992	expressed protein
LOC_Os03g08000	expressed protein			LOC_Os02g51430	SEC6, putative, expressed
LOC_Os03g20460	guanylate kinase, putative, expressed			LOC_Os02g51500	membrane-anchored ubiquitin-fold protein, putative, expressed
LOC_Os10g36950	DUF677 domain containing protein, putative, expressed			LOC_Os02g51890	RNA recognition motif containing protein, putative, expressed
LOC_Os04g16874	photosystem II 44 kDa reaction center protein, putative, expressed			LOC_Os02g52450	regulator of ribonuclease, putative, expressed
LOC_Os02g51020	expressed protein			LOC_Os02g53200	glucan endo-1,3-beta-glucosidase precursor, putative, expressed
LOC_Os11g29200	protein transport protein, putative, expressed			LOC_Os02g53330	1-aminocyclopropane-1-carboxylate deaminase, putative, expressed
LOC_Os02g49450	BSD domain-containing protein, putative, expressed			LOC_Os02g53700	DENN domain containing protein, expressed
LOC_Os07g44060	haloacid dehalogenase-like hydrolase family protein, putative, expressed			LOC_Os02g53780	expressed protein
LOC_Os03g05320	expressed protein			LOC_Os02g54130	heat shock protein DnaJ, putative, expressed
LOC_Os01g12210	aluminum-activated malate transporter, putative, expressed			LOC_Os02g54510	protein kinase domain containing protein, expressed
LOC_Os05g41120	endoplasmic reticulum-Golgi intermediate compartment protein 3, putative, expressed			LOC_Os02g54770	RNA recognition motif containing protein, expressed
LOC_Os02g12360	nuclear protein ZAP-related, putative, expressed			LOC_Os02g54820	trehalose-6-phosphate synthase, putative, expressed
LOC_Os02g42374	e2f-associated phosphoprotein, putative, expressed			LOC_Os02g54860	ankyrin repeat-rich protein, putative, expressed
LOC_Os10g19970	expressed protein			LOC_Os02g55200	expressed protein
LOC_Os01g51250	mitochondrial carrier protein, putative, expressed			LOC_Os02g56940	expressed protein
LOC_Os03g59430	uncharacterized glycosyltransferase, putative, expressed			LOC_Os02g57250	OsIAA10 - Auxin-responsive Aux/IAA gene family member, expressed
LOC_Os06g10520	pantothenate kinase, putative, expressed			LOC_Os02g58580	cation efflux family protein, putative, expressed
LOC_Os06g12120	BRASSINOSTEROID INSENSITIVE 1-associated receptor kinase 1 precursor, putative, expressed			LOC_Os03g02320	STE_PAK_Ste20_STLK.3 - STE kinases include homologs to sterile 7, sterile 11 and sterile 20 from yeast, expressed
LOC_Os02g14160	peroxidase precursor, putative, expressed			LOC_Os03g03590	transporter, monovalent cation:proton antiporter-2 family, putative, expressed
LOC_Os03g16860	DnaK family protein, putative, expressed			LOC_Os03g03660	CAMK_CAMK_like.17 - CAMK includes calcium/calmodulin depedent protein kinases, expressed
LOC_Os07g14310	expressed protein			LOC_Os03g05220	expressed protein
LOC_Os06g42560	tryptophan synthase beta chain 2, putative, expressed			LOC_Os03g05390	Citrate transporter protein, putative, expressed
LOC_Os02g03280	transmembrane BAX inhibitor motif-containing protein, putative, expressed			LOC_Os03g05800	expressed protein
LOC_Os02g46830	expressed protein			LOC_Os03g06630	heat stress transcription factor, putative, expressed
LOC_Os04g44830	thioredoxin, putative, expressed			LOC_Os03g07570	aminotransferase, putative, expressed
LOC_Os06g41770	bZIP transcription factor domain containing protein, expressed			LOC_Os03g08070	copper-transporting ATPase PAA1, putative, expressed
LOC_Os04g42910	expressed protein			LOC_Os03g08270	ataxin-2 C-terminal region family protein, expressed
LOC_Os02g33230	nucleoside-diphosphate-sugar epimerase, putative, expressed			LOC_Os03g08480	rho termination factor, N-terminal domain containing protein, expressed
LOC_Os02g02990	translation initiation factor eIF3 subunit, putative, expressed			LOC_Os03g09220	stage II sporulation protein E, putative, expressed
LOC_Os07g41160	protein of unknown function DUF1675 domain containing protein, expressed			LOC_Os03g10200	ethylene-responsive element-binding protein, putative, expressed
LOC_Os12g43930	zinc finger, C3HC4 type domain containing protein, expressed			LOC_Os03g10850	FAD-linked sulfhydryl oxidase ALR, putative, expressed
LOC_Os10g11310	expressed protein			LOC_Os03g11520	expressed protein
LOC_Os07g09400	RNA ligase isoform 1, putative, expressed			LOC_Os03g11590	integral membrane protein, putative, expressed
LOC_Os02g12480	expressed protein			LOC_Os03g12064	expressed protein
LOC_Os06g11660	phosphate-induced protein 1 conserved region domain containing protein, expressed			LOC_Os03g12160	leucine-rich repeat family protein, putative, expressed
LOC_Os05g44910	dual specificity protein phosphatase, putative, expressed			LOC_Os03g12350	two-component response regulator, putative, expressed
LOC_Os05g02530	glutathione S-transferase, N-terminal domain containing protein, expressed			LOC_Os03g12670	expressed protein
LOC_Os01g51410	glycine dehydrogenase, putative, expressed			LOC_Os03g12840	Inositol 1, 3, 4-trisphosphate 5/6-kinase, putative, expressed
LOC_Os05g49380	OsDegp9 - Putative Deg protease homologue, expressed			LOC_Os03g13810	expressed protein
LOC_Os08g34950	chaperonin Cpn60/TCP-1, putative, expressed			LOC_Os03g13840	senescence-associated protein, putative, expressed
LOC_Os01g73980	xylem cysteine proteinase 2 precursor, putative, expressed			LOC_Os03g13970	26S proteasome non-ATPase regulatory subunit 4, putative, expressed
LOC_Os07g38430	WD domain, G-beta repeat domain containing protein, expressed			LOC_Os03g14120	dihydrodipicolinate reductase, putative, expressed
LOC_Os03g62490	prohibitin-2, putative, expressed			LOC_Os03g15650	vacuolar sorting protein, putative, expressed
LOC_Os11g05770	DUF623 domain containing protein, expressed			LOC_Os03g15720	expressed protein
LOC_Os02g07260	phosphoglycerate kinase protein, putative, expressed			LOC_Os03g15890	RNA recognition motif containing protein, expressed
LOC_Os01g74020	MYB family transcription factor, putative, expressed			LOC_Os03g16070	expressed protein
LOC_Os06g16640	carboxyl-terminal peptidase, putative, expressed			LOC_Os03g16110	Ser/Thr protein phosphatase family protein, putative, expressed
LOC_Os01g04200	metallo-beta-lactamase family protein, putative, expressed			LOC_Os03g16369	retrotransposon protein, putative, unclassified, expressed
LOC_Os03g39760	cytochrome P450, putative, expressed			LOC_Os03g16910	SLT1 protein, putative, expressed
LOC_Os03g43650	uncharacterized protein At4g06744 precursor, putative, expressed			LOC_Os03g16980	NAD dependent epimerase/dehydratase family domain containing protein, expressed
LOC_Os01g08560	DnaK family protein, putative, expressed			LOC_Os03g17570	response regulator receiver domain containing protein, expressed
LOC_Os07g05960	expressed protein			LOC_Os03g17920	RNA pseudouridine synthase, putative, expressed
LOC_Os01g10210	lachrymatory factor synthase, putative, expressed			LOC_Os03g18200	heat shock protein DnaJ, putative, expressed
LOC_Os08g43620	expressed protein			LOC_Os03g18720	RNA recognition motif containing protein, putative, expressed
LOC_Os05g02970	expressed protein			LOC_Os03g19560	tetratricopeptide repeat domain containing protein, expressed
LOC_Os10g39220	tobamovirus multiplication protein, putative, expressed			LOC_Os03g19960	ATP-dependent RNA helicase, putative, expressed
LOC_Os01g05080	thylakoid lumenal protein, putative, expressed			LOC_Os03g21520	expressed protein
LOC_Os05g50850	expressed protein			LOC_Os03g22490	heavy metal-associated domain containing protein, expressed
LOC_Os01g71300	S-formylglutathione hydrolase, putative, expressed			LOC_Os03g22580	CW-type Zinc Finger, putative, expressed
LOC_Os01g71280	glycerol-3-phosphate dehydrogenase, putative, expressed			LOC_Os03g22830	zinc finger, C3HC4 type domain containing protein, expressed
LOC_Os01g12464	CHCH domain containing protein, expressed			LOC_Os03g22870	SAC3/GANP family protein, putative, expressed
LOC_Os02g04650	activator of 90 kDa heat shock protein ATPase homolog, putative, expressed			LOC_Os03g24220	villin protein, putative, expressed
LOC_Os04g42420	nodulin, putative, expressed			LOC_Os03g24844	expressed protein
LOC_Os01g16350	hydroxymethylglutaryl-CoA lyase, putative, expressed			LOC_Os03g24940	proline-rich family protein, putative, expressed
LOC_Os03g06080	heavy metal-associated domain containing protein, expressed			LOC_Os03g25970	KH domain-containing protein, putative, expressed
LOC_Os05g06110	villin, putative, expressed			LOC_Os03g27019	expressed protein
LOC_Os05g11320	metallothionein-like protein 3B, putative, expressed			LOC_Os03g27960	sodium/calcium exchanger protein, putative, expressed
LOC_Os03g48310	plasma membrane ATPase, putative, expressed			LOC_Os03g28330	sucrose synthase, putative, expressed
LOC_Os01g67420	lipase, putative, expressed			LOC_Os03g29350	von Willebrand factor type A domain containing protein, expressed
LOC_Os03g60080	NAC domain-containing protein 67, putative, expressed			LOC_Os03g29750	expressed protein
LOC_Os12g34460	auxin-binding protein 4 precursor, putative, expressed			LOC_Os03g29910	expressed protein
LOC_Os01g04590	expressed protein			LOC_Os03g29920	proline-rich protein, putative, expressed
LOC_Os02g48140	hsp20/alpha crystallin family protein, putative, expressed			LOC_Os03g30519	expressed protein
LOC_Os05g19970	ZOS5-06 - C2H2 zinc finger protein, expressed			LOC_Os03g31180	diacylglycerol kinase 1, putative, expressed
LOC_Os08g35710	expressed protein			LOC_Os03g31230	MYB family transcription factor, putative, expressed
LOC_Os01g17214	major facilitator superfamily antiporter, putative, expressed			LOC_Os03g31290	membrane-anchored ubiquitin-fold protein, putative, expressed
LOC_Os07g44740	chaperonin, putative, expressed			LOC_Os03g31550	aldehyde oxidase, putative, expressed
LOC_Os02g42890	cytochrome b561, putative, expressed			LOC_Os03g31594	jmjC domain containing protein, expressed
LOC_Os05g33710	WD domain, G-beta repeat domain containing protein, expressed			LOC_Os03g32590	transcription initiation factor, putative, expressed
LOC_Os03g54200	expressed protein			LOC_Os03g34040	ribosomal protein, putative, expressed
LOC_Os03g45390	glucan endo-1,3-beta-glucosidase precursor, putative, expressed			LOC_Os03g34300	TMS membrane protein/tumour differentially expressed protein, putative, expressed
LOC_Os05g47870	expressed protein			LOC_Os03g36540	magnesium-chelatase subunit chlI, chloroplast precursor, putative, expressed
LOC_Os05g45750	ATP-dependent Clp protease ATP-binding subunit clpX, putative, expressed			LOC_Os03g37010	glycosyltransferase, putative, expressed
LOC_Os05g39250	phosphatidylethanolamine-binding protein, putative, expressed			LOC_Os03g38960	DNA-directed RNA polymerase subunit, putative, expressed
LOC_Os09g23590	expressed protein			LOC_Os03g41229	expressed protein
LOC_Os03g04970	T-complex protein, putative, expressed			LOC_Os03g41350	BTBN7 - Bric-a-Brac, Tramtrack, Broad Complex BTB domain with non-phototropic hypocotyl 3 NPH3 domain, expressed
LOC_Os02g20380	expressed protein			LOC_Os03g41510	oxidoreductase, aldo/keto reductase family protein, putative, expressed
LOC_Os08g42590	mtN19, putative, expressed			LOC_Os03g41530	single-stranded DNA-binding protein, putative, expressed
LOC_Os07g47510	stress-related protein, putative, expressed			LOC_Os03g43570	UBX domain-containing protein 1, putative, expressed
LOC_Os01g32780	universal stress protein domain containing protein, putative, expressed			LOC_Os03g43720	transporter family protein, putative, expressed
LOC_Os03g16870	expressed protein			LOC_Os03g44010	nucleolar protein NOP5, putative, expressed
LOC_Os07g26940	ORM1, putative, expressed			LOC_Os03g44210	expressed protein
LOC_Os02g06530	armadillo/beta-catenin repeat family protein, putative, expressed			LOC_Os03g44300	transketolase, putative, expressed
LOC_Os09g11510	phosphoglycerate mutase, putative, expressed			LOC_Os03g44760	SWI1, putative, expressed
LOC_Os11g31060	IQ calmodulin-binding and BAG domain containing protein, putative, expressed			LOC_Os03g46090	endonuclease/exonuclease/phosphatase family domain containing protein, expressed
LOC_Os06g05130	myristoyl-acyl carrier protein thioesterase, chloroplast precursor, putative, expressed			LOC_Os03g46730	expressed protein
LOC_Os06g21380	OsCttP3 - Putative C-terminal processing peptidase homologue, expressed			LOC_Os03g46740	ABC transporter, ATP-binding protein, putative, expressed
LOC_Os03g25050	chaperonin, putative, expressed			LOC_Os03g47070	RXW8, putative, expressed
LOC_Os01g63280	tyrosine protein kinase domain containing protein, putative, expressed			LOC_Os03g47500	zinc finger, C3HC4 type domain containing protein, expressed
LOC_Os01g39110	ZOS1-10 - C2H2 zinc finger protein, expressed			LOC_Os03g48000	CorA-like magnesium transporter protein, putative, expressed
LOC_Os08g01940	non-lysosomal glucosylceramidase, putative, expressed			LOC_Os03g48940	chloride channel protein CLC-d, putative, expressed
LOC_Os02g42940	MSP domain containing protein, expressed			LOC_Os03g49430	pre-mRNA-splicing factor, putative, expressed
LOC_Os08g02540	adenylate kinase, putative, expressed			LOC_Os03g49490	expressed protein
LOC_Os03g06220	DEAD-box ATP-dependent RNA helicase, putative, expressed			LOC_Os03g50290	14-3-3 protein, putative, expressed
LOC_Os08g43300	UBX domain-containing protein, putative, expressed			LOC_Os03g50850	ZOS3-17 - C2H2 zinc finger protein, expressed
LOC_Os05g46290	T-complex protein, putative, expressed			LOC_Os03g51520	fip1 motif family protein, expressed
LOC_Os10g23204	CutA, chloroplast precursor, putative, expressed			LOC_Os03g51960	expressed protein
LOC_Os04g31924	nodulin, putative, expressed			LOC_Os03g52070	OsSCP20 - Putative Serine Carboxypeptidase homologue, expressed
LOC_Os01g53750	glucan endo-1,3-beta-glucosidase precursor, putative, expressed			LOC_Os03g52239	homeobox domain containing protein, expressed
LOC_Os01g29180	expressed protein			LOC_Os03g52450	GATA transcription factor 25, putative, expressed
LOC_Os03g20870	zinc finger, C3HC4 type domain containing protein, expressed			LOC_Os03g52840	serine hydroxymethyltransferase, mitochondrial precursor, putative, expressed
LOC_Os02g54130	heat shock protein DnaJ, putative, expressed			LOC_Os03g53340	HSF-type DNA-binding domain containing protein, expressed
LOC_Os10g42780	lrgB-like family protein, expressed			LOC_Os03g53670	YT521-B-like family domain containing protein, expressed
LOC_Os01g50010	clathrin assembly protein, putative, expressed			LOC_Os03g53720	SRPK4, putative, expressed
LOC_Os04g38914	expressed protein			LOC_Os03g53860	periplasmic beta-glucosidase precursor, putative, expressed
LOC_Os02g11770	expressed protein			LOC_Os03g56900	reticulon domain containing protein, putative, expressed
LOC_Os02g13640	protein phosphatase 1 regulatory subunit SDS22, putative, expressed			LOC_Os03g56950	phytochrome-interacting factor 4, putative, expressed
LOC_Os02g03560	expressed protein			LOC_Os03g57760	25.3 kDa vesicle transport protein, putative, expressed
LOC_Os04g13210	multidrug resistance-associated protein, putative, expressed			LOC_Os03g58780	expressed protein
LOC_Os08g15296	photosystem II reaction center protein H, putative, expressed			LOC_Os03g58970	expressed protein
LOC_Os06g42850	extracellular ligand-gated ion channel, putative, expressed			LOC_Os03g59760	RING finger protein 126, putative, expressed
LOC_Os03g01530	tubulin/FtsZ domain containing protein, putative, expressed			LOC_Os03g60130	transcription elongation factor protein, putative, expressed
LOC_Os06g34120	GDSL-like lipase/acylhydrolase, putative, expressed			LOC_Os03g60240	SCAR-like protein 1, putative, expressed
LOC_Os06g07600	uncharacterized glycosyltransferase, putative, expressed			LOC_Os03g60509	expressed protein
LOC_Os02g02540	glutamate receptor, putative, expressed			LOC_Os03g60610	SEC14 cytosolic factor family protein, putative, expressed
LOC_Os09g38370	signal peptidase complex subunit 3, putative, expressed			LOC_Os03g60780	armadillo/beta-catenin-like repeat containing protein, expressed
LOC_Os03g57149	mTERF domain containing protein, expressed			LOC_Os03g61990	glycine-rich RNA-binding protein 7, putative, expressed
LOC_Os04g47220	aquaporin protein, putative, expressed			LOC_Os03g62620	late embryogenesis abundant protein, putative, expressed
LOC_Os12g37939	unc-93 homolog A, putative, expressed			LOC_Os03g62640	RNA-binding protein Luc7-like, putative, expressed
LOC_Os08g04810	serine esterase family protein, putative, expressed			LOC_Os03g62660	transposon protein, putative, unclassified, expressed
LOC_Os04g33040	alpha-amylase precursor, putative, expressed			LOC_Os03g63140	nitrate-induced NOI protein, expressed
LOC_Os02g20970	C2 domain containing protein, putative, expressed			LOC_Os03g63870	expressed protein
LOC_Os03g13840	senescence-associated protein, putative, expressed			LOC_Os03g64360	OsFBX113 - F-box domain containing protein, expressed
LOC_Os06g47920	pentatricopeptide repeat domain containing protein, putative, expressed			LOC_Os04g02070	expressed protein
LOC_Os04g19740	transketolase, chloroplast precursor, putative, expressed			LOC_Os04g08740	ethylene receptor, putative, expressed
LOC_Os05g41190	expressed protein			LOC_Os04g09350	expressed protein
LOC_Os01g67054	calreticulin precursor protein, putative, expressed			LOC_Os04g14130	pentatricopeptide, putative, expressed
LOC_Os05g51570	vacuolar-processing enzyme precursor, putative, expressed			LOC_Os04g18010	cleavage and polyadenylation specificity factor subunit 1, putative, expressed
LOC_Os05g32970	expressed protein			LOC_Os04g19684	methyl-CpG binding domain containing protein, expressed
LOC_Os01g57420	diacylglycerol kinase, putative, expressed			LOC_Os04g20164	amine oxidase precursor, putative, expressed
LOC_Os06g11610	heat shock 22 kDa protein, mitochondrial precursor, putative, expressed			LOC_Os04g20810	receptor protein kinase, putative, expressed
LOC_Os01g55880	hemimethylated DNA binding domain containing protein, expressed			LOC_Os04g21320	membrane associated DUF588 domain containing protein, putative, expressed
LOC_Os06g51260	MYB family transcription factor, putative, expressed			LOC_Os04g24170	RNA recognition motif containing protein, putative, expressed
LOC_Os05g46320	OsFBX173 - F-box domain containing protein, expressed			LOC_Os04g24180	heat shock protein binding protein, putative, expressed
LOC_Os09g34140	expressed protein			LOC_Os04g25784	expressed protein
LOC_Os09g28354	CPuORF39 - conserved peptide uORF-containing transcript, expressed			LOC_Os04g27250	expressed protein
LOC_Os01g49310	expressed protein			LOC_Os04g28420	peptidyl-prolyl isomerase, putative, expressed
LOC_Os05g22990	expressed protein			LOC_Os04g30910	SAM domain family protein, expressed
LOC_Os07g08840	thioredoxin, putative, expressed			LOC_Os04g33030	protein binding protein, putative, expressed
LOC_Os01g21410	expressed protein			LOC_Os04g35410	expressed protein
LOC_Os08g44270	vignain precursor, putative, expressed			LOC_Os04g35570	Regulator of chromosome condensation domain containing protein, expressed
LOC_Os06g05740	expressed protein			LOC_Os04g38940	integral membrane protein, putative, expressed
LOC_Os03g50160	plastocyanin-like domain containing protein, putative, expressed			LOC_Os04g38970	protein binding protein, putative, expressed
LOC_Os07g43470	GTP-binding protein, putative, expressed			LOC_Os04g39060	CRS1/YhbY domain containing protein, expressed
LOC_Os07g03120	expressed protein			LOC_Os04g39260	CAF1 family ribonuclease containing protein, putative, expressed
LOC_Os03g26530	3-ketoacyl-CoA synthase, putative, expressed			LOC_Os04g39440	ras-related protein, putative, expressed
LOC_Os03g55070	UDP-glucose 6-dehydrogenase, putative, expressed			LOC_Os04g39560	expressed protein
LOC_Os01g22780	GDSL-like lipase/acylhydrolase, putative, expressed			LOC_Os04g39840	Os4bglu10 - beta-glucosidase homologue, similar to Os4Bglu12 exoglucanase/beta-glucosidase, expressed
LOC_Os09g20630	ASC1, putative, expressed			LOC_Os04g41500	expressed protein
LOC_Os05g38270	regulator of chromosome condensation, putative, expressed			LOC_Os04g41560	B-box zinc finger family protein, putative, expressed
LOC_Os01g25500	sterol carrier protein-2, putative, expressed			LOC_Os04g42250	transferase family protein, putative, expressed
LOC_Os08g43334	HSF-type DNA-binding domain containing protein, expressed			LOC_Os04g42470	regulatory subunit, putative, expressed
LOC_Os05g33820	lipase, putative, expressed			LOC_Os04g43040	expressed protein
LOC_Os04g48070	homeobox and START domains containing protein, putative, expressed			LOC_Os04g43220	zinc finger, C3HC4 type domain containing protein, expressed
LOC_Os07g14270	calreticulin precursor protein, putative, expressed			LOC_Os04g43690	DUF647 domain containing protein, putative, expressed
LOC_Os04g41910	RNA recognition motif containing protein, putative, expressed			LOC_Os04g44540	mitochondrial carrier protein, putative, expressed
LOC_Os08g35620	HD domain containing protein, putative, expressed			LOC_Os04g44890	tRNA-dihydrouridine synthase, putative, expressed
LOC_Os06g09679	chaperonin, putative, expressed			LOC_Os04g45970	glutamate dehydrogenase protein, putative, expressed
LOC_Os03g55630	expressed protein			LOC_Os04g46960	glutathione peroxidase domain containing protein, expressed
LOC_Os03g12530	cation efflux family protein, putative, expressed			LOC_Os04g47290	amine oxidase, putative, expressed
LOC_Os12g02050	expressed protein			LOC_Os04g47410	DHHC zinc finger domain containing protein, expressed
LOC_Os04g57739	expressed protein			LOC_Os04g47520	growth regulator related protein, putative, expressed
LOC_Os01g38510	protein transport protein Sec61 subunit beta, putative, expressed			LOC_Os04g48750	3-oxo-5-alpha-steroid 4-dehydrogenase, putative, expressed
LOC_Os06g02380	T-complex protein, putative, expressed			LOC_Os04g52380	methyl-CpG binding domain containing protein, putative, expressed
LOC_Os03g05620	inorganic phosphate transporter, putative, expressed			LOC_Os04g52660	expressed protein
LOC_Os02g50990	RING-H2 finger protein ATL1Q, putative, expressed			LOC_Os04g52710	imidazoleglycerol-phosphate dehydratase, putative, expressed
LOC_Os08g34280	cinnamoyl-CoA reductase, putative, expressed			LOC_Os04g52840	tyrosine protein kinase domain containing protein, putative, expressed
LOC_Os06g12370	OsFtsH6 FtsH protease, homologue of AtFtsH6, expressed			LOC_Os04g53240	autophagy-related protein, putative, expressed
LOC_Os01g62890	prenylated rab acceptor, putative, expressed			LOC_Os04g53540	homeobox and START domains containing protein, putative, expressed
LOC_Os02g20930	apoptosis inhibitor 5, putative, expressed			LOC_Os04g54590	expressed protein
LOC_Os11g07930	oxidoreductase, short chain dehydrogenase/reductase family domain containing family, expressed			LOC_Os04g54800	shikimate kinase, putative, expressed
LOC_Os07g49400	OsAPx2 - Cytosolic Ascorbate Peroxidase encoding gene 4,5,6,8, expressed			LOC_Os04g54820	programmed cell death 2 C-terminal domain-containing protein, putative, expressed
LOC_Os02g51000	CS domain containing protein, putative, expressed			LOC_Os04g56630	transposon protein, putative, unclassified, expressed
LOC_Os09g31486	DnaK family protein, putative, expressed			LOC_Os04g56670	S4 domain containing protein, putative, expressed
LOC_Os02g49760	potassium transporter, putative, expressed			LOC_Os04g57020	expressed protein
LOC_Os02g01280	T-complex protein, putative, expressed			LOC_Os04g57210	actin-6, putative, expressed
LOC_Os11g32890	expressed protein			LOC_Os04g57220	ubiquitin-conjugating enzyme, putative, expressed
LOC_Os06g04070	pyridoxal-dependent decarboxylase protein, putative, expressed			LOC_Os04g57300	phosphatidylinositol 3- and 4-kinase family protein, putative, expressed
LOC_Os10g42800	AMP-binding enzyme, putative, expressed			LOC_Os04g58410	smr domain containing protein, expressed
LOC_Os08g37432	MATE efflux family protein, putative, expressed			LOC_Os04g58750	protein kinase family protein, putative, expressed
LOC_Os03g09250	inositol-3-phosphate synthase, putative, expressed			LOC_Os04g59494	transportin-2, putative, expressed
LOC_Os06g11860	ethylene-responsive transcription factor, putative, expressed			LOC_Os05g01090	pex14, putative, expressed
[truncated: 8,378 more rows]
