# Supplementary material for: Reading between the Lines: RNA-seq Data Mining Reveals the Alternative Message of the Rice Leaf Transcriptome in Response to Heat Stress
Source: Plants (Basel). 2021 Aug 11;10(8):1647. doi: 10.3390/plants10081647 (PMC8400768; doi:10.3390/plants10081647)
Supplement: Supplementary file 1 [file plants-10-01647-s001.zip › Supp_files/Table S4.xlsx]

## Sheet: S4A - Known heat-response
Wilkins et al 2016, Supplemental Data Set 1	Dossa et al 2020, Suplementary Table 5	Gonzalez-Schain et al 2016, File 15	Liu et al 2020b, DataS1_WT
LOC_Os01g01610	LOC_Os01g04280	LOC_Os01g04280	ChrSy.fgenesh.gene.21
LOC_Os01g04340	LOC_Os01g04330	LOC_Os01g05250	ChrSy.fgenesh.gene.29
LOC_Os01g04360	LOC_Os01g06590	LOC_Os01g05870	ChrSy.fgenesh.gene.33
LOC_Os01g04370	LOC_Os01g07120	LOC_Os01g06590	ChrSy.fgenesh.gene.37
LOC_Os01g04380	LOC_Os01g09080	LOC_Os01g07030	ChrSy.fgenesh.gene.85
LOC_Os01g06660	LOC_Os01g09220	LOC_Os01g10040	ChrSy.fgenesh.gene.86
LOC_Os01g07530	LOC_Os01g12490	LOC_Os01g15320	ChrUn.fgenesh.gene.96
LOC_Os01g08440	LOC_Os01g20206	LOC_Os01g17214	LOC_Os01g01010
LOC_Os01g08560	LOC_Os01g27340	LOC_Os01g18080	LOC_Os01g01170
LOC_Os01g08780	LOC_Os01g28450	LOC_Os01g19940	LOC_Os01g01190
LOC_Os01g08860	LOC_Os01g28790	LOC_Os01g20980	LOC_Os01g01295
LOC_Os01g09540	LOC_Os01g29280	LOC_Os01g21250	LOC_Os01g01307
LOC_Os01g09620	LOC_Os01g29330	LOC_Os01g24070	LOC_Os01g01350
LOC_Os01g09700	LOC_Os01g31370	LOC_Os01g31980	LOC_Os01g01360
LOC_Os01g11010	LOC_Os01g37810	LOC_Os01g32660	LOC_Os01g01430
LOC_Os01g11340	LOC_Os01g39330	LOC_Os01g32670	LOC_Os01g01510
LOC_Os01g12460	LOC_Os01g40260	LOC_Os01g42380	LOC_Os01g01610
LOC_Os01g12464	LOC_Os01g42370	LOC_Os01g42410	LOC_Os01g01620
LOC_Os01g12810	LOC_Os01g42380	LOC_Os01g43480	LOC_Os01g01810
LOC_Os01g14090	LOC_Os01g42410	LOC_Os01g43844	LOC_Os01g01870
LOC_Os01g14550	LOC_Os01g44120	LOC_Os01g45990	LOC_Os01g01900
LOC_Os01g15900	LOC_Os01g45110	LOC_Os01g47370	LOC_Os01g01940
LOC_Os01g16260	LOC_Os01g47580	LOC_Os01g48960	LOC_Os01g01980
LOC_Os01g18100	LOC_Os01g50100	LOC_Os01g49320	LOC_Os01g02020
LOC_Os01g21420	LOC_Os01g50170	LOC_Os01g51690	LOC_Os01g02110
LOC_Os01g22560	LOC_Os01g50420	LOC_Os01g51870	LOC_Os01g02130
LOC_Os01g22780	LOC_Os01g51670	LOC_Os01g52230	LOC_Os01g02170
LOC_Os01g23630	LOC_Os01g51690	LOC_Os01g54350	LOC_Os01g02200
LOC_Os01g24710	LOC_Os01g52730	LOC_Os01g54370	LOC_Os01g02310
LOC_Os01g25760	LOC_Os01g53920	LOC_Os01g54860	LOC_Os01g02350
LOC_Os01g27360	LOC_Os01g56240	LOC_Os01g55820	LOC_Os01g02370
LOC_Os01g32090	LOC_Os01g56690	LOC_Os01g56200	LOC_Os01g02420
LOC_Os01g32460	LOC_Os01g60600	LOC_Os01g56840	LOC_Os01g02490
LOC_Os01g34080	LOC_Os01g61080	LOC_Os01g56930	LOC_Os01g02510
LOC_Os01g34620	LOC_Os01g61510	LOC_Os01g57073	LOC_Os01g02540
LOC_Os01g36630	LOC_Os01g61990	LOC_Os01g59530	LOC_Os01g02560
LOC_Os01g37000	LOC_Os01g62430	LOC_Os01g60110	LOC_Os01g02590
LOC_Os01g37460	LOC_Os01g62430	LOC_Os01g60600	LOC_Os01g02600
LOC_Os01g37470	LOC_Os01g62670	LOC_Os01g60640	LOC_Os01g02700
LOC_Os01g37832	LOC_Os01g64440	LOC_Os01g61990	LOC_Os01g02710
LOC_Os01g39136	LOC_Os01g64470	LOC_Os01g62430	LOC_Os01g02730
LOC_Os01g40280	LOC_Os01g64670	LOC_Os01g64110	LOC_Os01g02750
LOC_Os01g42190	LOC_Os01g66860	LOC_Os01g64960	LOC_Os01g02760
LOC_Os01g42370	LOC_Os01g66860	LOC_Os01g65510	LOC_Os01g02770
LOC_Os01g42410	LOC_Os01g66860	LOC_Os01g65830	LOC_Os01g02800
LOC_Os01g43540	LOC_Os01g67810	LOC_Os01g65950	LOC_Os01g02830
LOC_Os01g43700	LOC_Os01g67820	LOC_Os01g66840	LOC_Os01g02860
LOC_Os01g44130	LOC_Os01g68060	LOC_Os01g66940	LOC_Os01g02930
LOC_Os01g48250	LOC_Os01g70820	LOC_Os01g68598	LOC_Os01g03030
LOC_Os01g48850	LOC_Os01g71340	LOC_Os01g70080	LOC_Os01g03050
LOC_Os01g50370	LOC_Os01g71690	LOC_Os01g70930	LOC_Os01g03060
LOC_Os01g50700	LOC_Os01g71760	LOC_Os01g72080	LOC_Os01g03130
LOC_Os01g51250	LOC_Os01g71890	LOC_Os01g72330	LOC_Os01g03300
LOC_Os01g52110	LOC_Os01g72080	LOC_Os01g72834	LOC_Os01g03310
LOC_Os01g52140	LOC_Os01g72530	LOC_Os01g72940	LOC_Os01g03320
LOC_Os01g54030	LOC_Os01g72810	LOC_Os02g02370	LOC_Os01g03360
LOC_Os01g54300	LOC_Os01g74370	LOC_Os02g03800	LOC_Os01g03390
LOC_Os01g55260	LOC_Os02g01590	LOC_Os02g07750	LOC_Os01g03490
LOC_Os01g55270	LOC_Os02g02780	LOC_Os02g08220	LOC_Os01g03510
LOC_Os01g56180	LOC_Os02g03020	LOC_Os02g08420	LOC_Os01g03549
LOC_Os01g56460	LOC_Os02g03400	LOC_Os02g08500	LOC_Os01g03620
LOC_Os01g56470	LOC_Os02g04130	LOC_Os02g09359	LOC_Os01g03630
LOC_Os01g59840	LOC_Os02g04630	LOC_Os02g09830	LOC_Os01g03680
LOC_Os01g60730	LOC_Os02g04750	LOC_Os02g09940	LOC_Os01g03710
LOC_Os01g62230	LOC_Os02g04750	LOC_Os02g11070	LOC_Os01g03820
LOC_Os01g62290	LOC_Os02g04760	LOC_Os02g13300	LOC_Os01g03870
LOC_Os01g62810	LOC_Os02g06090	LOC_Os02g19650	LOC_Os01g03890
LOC_Os01g62890	LOC_Os02g06930	LOC_Os02g22480	LOC_Os01g03980
LOC_Os01g63160	LOC_Os02g11070	LOC_Os02g30240	LOC_Os01g04020
LOC_Os01g63250	LOC_Os02g11070	LOC_Os02g30714	LOC_Os01g04050
LOC_Os01g64120	LOC_Os02g11859	LOC_Os02g32370	LOC_Os01g04070
LOC_Os01g64730	LOC_Os02g14440	LOC_Os02g32980	LOC_Os01g04090
LOC_Os01g65320	LOC_Os02g21040	LOC_Os02g36070	LOC_Os01g04200
LOC_Os01g65920	LOC_Os02g22160	LOC_Os02g36530	LOC_Os01g04210
LOC_Os01g67040	LOC_Os02g26430	LOC_Os02g37180	LOC_Os01g04220
LOC_Os01g67054	LOC_Os02g26670	LOC_Os02g37290	LOC_Os01g04260
LOC_Os01g67420	LOC_Os02g27310	LOC_Os02g38840	LOC_Os01g04290
LOC_Os01g68290	LOC_Os02g33680	LOC_Os02g38930	LOC_Os01g04330
LOC_Os01g68790	LOC_Os02g35329	LOC_Os02g39850	LOC_Os01g04340
LOC_Os01g68960	LOC_Os02g36530	LOC_Os02g41680	LOC_Os01g04350
LOC_Os01g70570	LOC_Os02g36740	LOC_Os02g44108	LOC_Os01g04360
LOC_Os01g70850	LOC_Os02g41510	LOC_Os02g45420	LOC_Os01g04370
LOC_Os01g74020	LOC_Os02g41670	LOC_Os02g46100	LOC_Os01g04380
LOC_Os01g74152	LOC_Os02g43790	LOC_Os02g48640	LOC_Os01g04440
LOC_Os01g74580	LOC_Os02g45450	LOC_Os02g49590	LOC_Os01g04540
LOC_Os02g01540	LOC_Os02g45780	LOC_Os02g49770	LOC_Os01g04550
LOC_Os02g02400	LOC_Os02g46910	LOC_Os02g51020	LOC_Os01g04560
LOC_Os02g02410	LOC_Os02g48320	LOC_Os02g52190	LOC_Os01g04570
LOC_Os02g02524	LOC_Os02g48570	LOC_Os02g52490	LOC_Os01g04580
LOC_Os02g02930	LOC_Os02g50110	LOC_Os02g53130	LOC_Os01g04590
LOC_Os02g03280	LOC_Os02g50600	LOC_Os02g53790	LOC_Os01g04670
LOC_Os02g03320	LOC_Os02g52040	LOC_Os02g55380	LOC_Os01g04814
LOC_Os02g03560	LOC_Os02g52170	LOC_Os02g55970	LOC_Os01g04860
LOC_Os02g03620	LOC_Os02g53670	LOC_Os02g57350	LOC_Os01g04900
LOC_Os02g04160	LOC_Os02g53700	LOC_Os03g02710	LOC_Os01g04980
LOC_Os02g04170	LOC_Os02g53750	LOC_Os03g02960	LOC_Os01g05010
LOC_Os02g04630	LOC_Os02g55970	LOC_Os03g03034	LOC_Os01g05105
LOC_Os02g04650	LOC_Os02g56930	LOC_Os03g03790	LOC_Os01g05150
LOC_Os02g04860	LOC_Os03g01740	LOC_Os03g04900	LOC_Os01g05170
LOC_Os02g06530	LOC_Os03g03370	LOC_Os03g05470	LOC_Os01g05220
LOC_Os02g06820	LOC_Os03g03790	LOC_Os03g05920	LOC_Os01g05310
LOC_Os02g06830	LOC_Os03g05334	LOC_Os03g08290	LOC_Os01g05480
LOC_Os02g08490	LOC_Os03g05920	LOC_Os03g08410	LOC_Os01g05640
LOC_Os02g09310	LOC_Os03g08310	LOC_Os03g09910	LOC_Os01g05650
LOC_Os02g10740	LOC_Os03g08320	LOC_Os03g10640	LOC_Os01g05680
LOC_Os02g10990	LOC_Os03g08410	LOC_Os03g10810	LOC_Os01g05790
LOC_Os02g11680	LOC_Os03g08900	LOC_Os03g11734	LOC_Os01g05860
LOC_Os02g11870	LOC_Os03g08940	LOC_Os03g12620	LOC_Os01g05960
LOC_Os02g12350	LOC_Os03g09170	LOC_Os03g14990	LOC_Os01g06000
LOC_Os02g12360	LOC_Os03g09900	LOC_Os03g16860	LOC_Os01g06050
LOC_Os02g13360	LOC_Os03g10300	LOC_Os03g19220	LOC_Os01g06120
LOC_Os02g13640	LOC_Os03g10640	LOC_Os03g19840	LOC_Os01g06250
LOC_Os02g14160	LOC_Os03g12890	LOC_Os03g20550	LOC_Os01g06280
LOC_Os02g15810	LOC_Os03g13740	LOC_Os03g20840	LOC_Os01g06400
LOC_Os02g15930	LOC_Os03g15780	LOC_Os03g21160	LOC_Os01g06450
LOC_Os02g16040	LOC_Os03g15780	LOC_Os03g22050	LOC_Os01g06460
LOC_Os02g16640	LOC_Os03g17700	LOC_Os03g22510	LOC_Os01g06490
LOC_Os02g16940	LOC_Os03g18910	LOC_Os03g24870	LOC_Os01g06520
LOC_Os02g17500	LOC_Os03g19070	LOC_Os03g24950	LOC_Os01g06560
LOC_Os02g18390	LOC_Os03g20330	LOC_Os03g27080	LOC_Os01g06580
LOC_Os02g19410	LOC_Os03g20380	LOC_Os03g27230	LOC_Os01g06590
LOC_Os02g20930	LOC_Os03g20380	LOC_Os03g28170	LOC_Os01g06600
LOC_Os02g21230	LOC_Os03g20380	LOC_Os03g29680	LOC_Os01g06640
LOC_Os02g26470	LOC_Os03g24100	LOC_Os03g31690	LOC_Os01g06660
LOC_Os02g28980	LOC_Os03g32230	LOC_Os03g35990	LOC_Os01g06670
LOC_Os02g30110	LOC_Os03g33520	LOC_Os03g38540	LOC_Os01g06680
LOC_Os02g32590	LOC_Os03g44810	LOC_Os03g46440	LOC_Os01g06740
LOC_Os02g33230	LOC_Os03g45210	LOC_Os03g46860	LOC_Os01g06750
LOC_Os02g33380	LOC_Os03g45960	LOC_Os03g50960	LOC_Os01g06870
LOC_Os02g33560	LOC_Os03g46200	LOC_Os03g53010	LOC_Os01g06882
LOC_Os02g33770	LOC_Os03g46884	LOC_Os03g53350	LOC_Os01g07060
LOC_Os02g36210	LOC_Os03g47280	LOC_Os03g53540	LOC_Os01g07110
LOC_Os02g37000	LOC_Os03g49380	LOC_Os03g55590	LOC_Os01g07120
LOC_Os02g37070	LOC_Os03g51350	LOC_Os03g57450	LOC_Os01g07130
LOC_Os02g38386	LOC_Os03g53340	LOC_Os03g58040	LOC_Os01g07150
LOC_Os02g38392	LOC_Os03g55430	LOC_Os03g58580	LOC_Os01g07170
LOC_Os02g38840	LOC_Os03g56250	LOC_Os03g58790	LOC_Os01g07212
LOC_Os02g39390	LOC_Os03g56820	LOC_Os03g59670	LOC_Os01g07270
LOC_Os02g39884	LOC_Os03g57310	LOC_Os03g60220	LOC_Os01g07300
LOC_Os02g40260	LOC_Os03g57640	LOC_Os04g02050	LOC_Os01g07320
LOC_Os02g40900	LOC_Os03g57880	LOC_Os04g06520	LOC_Os01g07420
LOC_Os02g42890	LOC_Os03g60570	LOC_Os04g12669	LOC_Os01g07430
LOC_Os02g43020	LOC_Os03g61360	LOC_Os04g17100	LOC_Os01g07450
LOC_Os02g44770	LOC_Os03g61490	LOC_Os04g30030	LOC_Os01g07480
LOC_Os02g45310	LOC_Os04g03796	LOC_Os04g31030	LOC_Os01g07530
LOC_Os02g45780	LOC_Os04g12960	LOC_Os04g31640	LOC_Os01g07560
LOC_Os02g46970	LOC_Os04g15580	LOC_Os04g32480	LOC_Os01g07570
LOC_Os02g47110	LOC_Os04g15920	LOC_Os04g35060	LOC_Os01g07600
LOC_Os02g48110	LOC_Os04g22470	LOC_Os04g35540	LOC_Os01g07610
LOC_Os02g48140	LOC_Os04g25900	LOC_Os04g36800	LOC_Os01g07730
LOC_Os02g48330	LOC_Os04g32480	LOC_Os04g37820	LOC_Os01g07770
LOC_Os02g48350	LOC_Os04g32920	LOC_Os04g39010	LOC_Os01g07850
LOC_Os02g48780	LOC_Os04g33640	LOC_Os04g39610	LOC_Os01g07900
LOC_Os02g49610	LOC_Os04g33640	LOC_Os04g41340	LOC_Os01g07910
LOC_Os02g49840	LOC_Os04g33820	LOC_Os04g42520	LOC_Os01g07920
LOC_Os02g50680	LOC_Os04g37490	LOC_Os04g43070	LOC_Os01g07970
LOC_Os02g50710	LOC_Os04g39350	LOC_Os04g43560	LOC_Os01g08060
LOC_Os02g51930	LOC_Os04g40310	LOC_Os04g44530	LOC_Os01g08120
LOC_Os02g52140	LOC_Os04g41960	LOC_Os04g44790	LOC_Os01g08150
LOC_Os02g52150	LOC_Os04g43440	LOC_Os04g45280	LOC_Os01g08270
LOC_Os02g53320	LOC_Os04g43680	LOC_Os04g47420	LOC_Os01g08320
LOC_Os02g53490	LOC_Os04g46830	LOC_Os04g47720	LOC_Os01g08430
LOC_Os02g54130	LOC_Os04g46970	LOC_Os04g49210	LOC_Os01g08460
LOC_Os02g54140	LOC_Os04g48850	LOC_Os04g49510	LOC_Os01g08464
LOC_Os02g54254	LOC_Os04g49510	LOC_Os04g52730	LOC_Os01g08560
LOC_Os02g54730	LOC_Os04g51460	LOC_Os04g54200	LOC_Os01g08680
LOC_Os02g55300	LOC_Os04g52750	LOC_Os04g54620	LOC_Os01g08690
LOC_Os02g55560	LOC_Os04g55100	LOC_Os04g56030	LOC_Os01g08700
LOC_Os02g56880	LOC_Os04g56110	LOC_Os04g56210	LOC_Os01g08780
LOC_Os02g56900	LOC_Os04g57810	LOC_Os04g57720	LOC_Os01g08820
LOC_Os02g57060	LOC_Os04g58090	LOC_Os04g59120	LOC_Os01g08860
LOC_Os02g57140	LOC_Os04g58220	LOC_Os05g02350	LOC_Os01g09020
LOC_Os02g58670	LOC_Os04g58810	LOC_Os05g03640	LOC_Os01g09030
LOC_Os03g02260	LOC_Os04g58920	LOC_Os05g04470	LOC_Os01g09080
LOC_Os03g02874	LOC_Os05g02140	LOC_Os05g05620	LOC_Os01g09212
LOC_Os03g03200	LOC_Os05g07940	LOC_Os05g06720	LOC_Os01g09220
LOC_Os03g03350	LOC_Os05g08830	LOC_Os05g09020	LOC_Os01g09246
LOC_Os03g03980	LOC_Os05g08860	LOC_Os05g09440	LOC_Os01g09290
LOC_Os03g04080	LOC_Os05g08890	LOC_Os05g13580	LOC_Os01g09300
LOC_Os03g04970	LOC_Os05g08900	LOC_Os05g16824	LOC_Os01g09310
LOC_Os03g05750	LOC_Os05g08910	LOC_Os05g21180	LOC_Os01g09320
LOC_Os03g06080	LOC_Os05g10840	LOC_Os05g25770	LOC_Os01g09410
LOC_Os03g06220	LOC_Os05g21180	LOC_Os05g27340	LOC_Os01g09460
LOC_Os03g06490	LOC_Os05g21180	LOC_Os05g29990	LOC_Os01g09470
LOC_Os03g06630	LOC_Os05g24770	LOC_Os05g30970	LOC_Os01g09570
LOC_Os03g07180	LOC_Os05g24780	LOC_Os05g33400	LOC_Os01g09620
LOC_Os03g07870	LOC_Os05g27730	LOC_Os05g34000	LOC_Os01g09640
LOC_Os03g07880	LOC_Os05g30500	LOC_Os05g35170	LOC_Os01g09700
LOC_Os03g08250	LOC_Os05g33400	LOC_Os05g35290	LOC_Os01g09770
LOC_Os03g08580	LOC_Os05g35290	LOC_Os05g36260	LOC_Os01g09830
LOC_Os03g09250	LOC_Os05g36260	LOC_Os05g39240	LOC_Os01g09860
LOC_Os03g11440	LOC_Os05g39720	LOC_Os05g40070	LOC_Os01g09870
LOC_Os03g11910	LOC_Os05g41370	LOC_Os05g40770	LOC_Os01g09990
LOC_Os03g12820	LOC_Os05g41610	LOC_Os05g42070	LOC_Os01g10280
LOC_Os03g13450	LOC_Os05g45100	LOC_Os05g46020	LOC_Os01g10440
LOC_Os03g13800	LOC_Os05g46020	LOC_Os05g47770	LOC_Os01g10450
LOC_Os03g13850	LOC_Os05g46750	LOC_Os05g47950	LOC_Os01g10530
LOC_Os03g14180	LOC_Os05g46760	LOC_Os05g49140	LOC_Os01g10640
LOC_Os03g14642	LOC_Os05g46790	LOC_Os05g49240	LOC_Os01g10690
LOC_Os03g15720	LOC_Os05g50100	LOC_Os05g50180	LOC_Os01g10800
LOC_Os03g15890	LOC_Os05g50570	LOC_Os06g01440	LOC_Os01g10810
LOC_Os03g15960	LOC_Os05g50770	LOC_Os06g01850	LOC_Os01g10850
LOC_Os03g16020	LOC_Os06g03810	LOC_Os06g03580	LOC_Os01g11010
LOC_Os03g16030	LOC_Os06g04220	LOC_Os06g04080	LOC_Os01g11130
LOC_Os03g16040	LOC_Os06g04240	LOC_Os06g06360	LOC_Os01g11210
LOC_Os03g16170	LOC_Os06g09310	LOC_Os06g08600	LOC_Os01g11340
LOC_Os03g16460	LOC_Os06g09370	LOC_Os06g09990	LOC_Os01g11350
LOC_Os03g16570	LOC_Os06g09370	LOC_Os06g10510	LOC_Os01g11414
LOC_Os03g16860	LOC_Os06g09980	LOC_Os06g13460	LOC_Os01g11450
LOC_Os03g16874	LOC_Os06g10210	LOC_Os06g16770	LOC_Os01g11460
LOC_Os03g16920	LOC_Os06g10210	LOC_Os06g18140	LOC_Os01g11470
LOC_Os03g16950	LOC_Os06g10210	LOC_Os06g24990	LOC_Os01g11600
LOC_Os03g17060	LOC_Os06g13180	LOC_Os06g25010	LOC_Os01g11620
LOC_Os03g17690	LOC_Os06g13940	LOC_Os06g27560	LOC_Os01g11670
LOC_Os03g18190	LOC_Os06g14370	LOC_Os06g30780	LOC_Os01g11700
LOC_Os03g18200	LOC_Os06g14450	LOC_Os06g34730	LOC_Os01g11730
LOC_Os03g18870	LOC_Os06g20900	LOC_Os06g36880	LOC_Os01g11760
LOC_Os03g20120	LOC_Os06g23350	LOC_Os06g37080	LOC_Os01g11790
LOC_Os03g20330	LOC_Os06g28050	LOC_Os06g40170	LOC_Os01g11810
LOC_Os03g20460	LOC_Os06g33970	LOC_Os06g40180	LOC_Os01g11910
LOC_Os03g20860	LOC_Os06g37300	LOC_Os06g40650	LOC_Os01g11990
LOC_Os03g20870	LOC_Os06g43080	LOC_Os06g45500	LOC_Os01g12000
LOC_Os03g21210	LOC_Os06g44010	LOC_Os06g45570	LOC_Os01g12100
LOC_Os03g21260	LOC_Os06g46950	LOC_Os06g45650	LOC_Os01g12110
LOC_Os03g22050	LOC_Os06g48160	LOC_Os06g46270	LOC_Os01g12130
LOC_Os03g22350	LOC_Os07g03020	LOC_Os06g46340	LOC_Os01g12190
LOC_Os03g24070	LOC_Os07g03710	LOC_Os06g46470	LOC_Os01g12210
LOC_Os03g24610	LOC_Os07g04560	LOC_Os06g47930	LOC_Os01g12250
LOC_Os03g25050	LOC_Os07g04820	LOC_Os06g48570	LOC_Os01g12260
LOC_Os03g25770	LOC_Os07g05940	LOC_Os06g48950	LOC_Os01g12280
LOC_Os03g26460	LOC_Os07g09420	LOC_Os06g49010	LOC_Os01g12350
LOC_Os03g28170	LOC_Os07g33280	LOC_Os06g50950	LOC_Os01g12390
LOC_Os03g29150	LOC_Os07g34260	LOC_Os07g22400	LOC_Os01g12410
LOC_Os03g29770	LOC_Os07g34280	LOC_Os07g25690	LOC_Os01g12430
LOC_Os03g30300	LOC_Os07g34520	LOC_Os07g27780	LOC_Os01g12460
LOC_Os03g30420	LOC_Os07g34520	LOC_Os07g32660	LOC_Os01g12464
LOC_Os03g31300	LOC_Os07g35280	LOC_Os07g34070	LOC_Os01g12490
LOC_Os03g32460	LOC_Os07g35290	LOC_Os07g34190	LOC_Os01g12520
LOC_Os03g36279	LOC_Os07g35330	LOC_Os07g34260	LOC_Os01g12580
LOC_Os03g38500	LOC_Os07g36560	LOC_Os07g35004	LOC_Os01g12640
LOC_Os03g38540	LOC_Os07g36570	LOC_Os07g35340	LOC_Os01g12660
LOC_Os03g38950	LOC_Os07g37400	LOC_Os07g35370	LOC_Os01g12710
LOC_Os03g38960	LOC_Os07g37730	LOC_Os07g35680	LOC_Os01g12760
LOC_Os03g40260	LOC_Os07g37920	LOC_Os07g37690	LOC_Os01g12790
LOC_Os03g41060	LOC_Os07g40240	LOC_Os07g37730	LOC_Os01g12810
LOC_Os03g42810	LOC_Os07g42940	LOC_Os07g38440	LOC_Os01g12820
LOC_Os03g43750	LOC_Os07g42940	LOC_Os07g40110	LOC_Os01g12930
LOC_Os03g44530	LOC_Os07g42940	LOC_Os07g41230	LOC_Os01g13040
LOC_Os03g44780	LOC_Os07g43160	LOC_Os07g41250	LOC_Os01g13080
LOC_Os03g45619	LOC_Os07g43800	LOC_Os07g42370	LOC_Os01g13120
LOC_Os03g46060	LOC_Os07g44140	LOC_Os07g42510	LOC_Os01g13130
LOC_Os03g47500	LOC_Os07g46920	LOC_Os07g42924	LOC_Os01g13140
LOC_Os03g47610	LOC_Os08g04340	LOC_Os07g42960	LOC_Os01g13160
LOC_Os03g49380	LOC_Os08g04350	LOC_Os07g43160	LOC_Os01g13320
LOC_Os03g49430	LOC_Os08g04360	LOC_Os07g43170	LOC_Os01g13370
LOC_Os03g49730	LOC_Os08g04370	LOC_Os07g43800	LOC_Os01g13390
LOC_Os03g50030	LOC_Os08g04500	LOC_Os07g46920	LOC_Os01g13460
LOC_Os03g50130	LOC_Os08g04630	LOC_Os07g48450	LOC_Os01g13520
LOC_Os03g50250	LOC_Os08g07100	LOC_Os07g48550	LOC_Os01g13530
LOC_Os03g51010	LOC_Os08g07620	LOC_Os07g48710	LOC_Os01g13560
LOC_Os03g51200	LOC_Os08g10500	LOC_Os07g48780	LOC_Os01g13760
LOC_Os03g51459	LOC_Os08g13570	LOC_Os07g48980	LOC_Os01g13930
LOC_Os03g51760	LOC_Os08g27170	LOC_Os07g49390	LOC_Os01g14010
LOC_Os03g51920	LOC_Os08g28710	LOC_Os08g02120	LOC_Os01g14080
LOC_Os03g52340	LOC_Os08g29570	LOC_Os08g02990	LOC_Os01g14090
LOC_Os03g52430	LOC_Os08g30020	LOC_Os08g03350	LOC_Os01g14110
LOC_Os03g52860	LOC_Os08g31850	LOC_Os08g04420	LOC_Os01g14140
LOC_Os03g53340	LOC_Os08g31860	LOC_Os08g06270	LOC_Os01g14410
LOC_Os03g53400	LOC_Os08g32750	LOC_Os08g06370	LOC_Os01g14420
LOC_Os03g53750	LOC_Os08g32780	LOC_Os08g13930	LOC_Os01g14520
LOC_Os03g53910	LOC_Os08g34790	LOC_Os08g15650	LOC_Os01g14530
LOC_Os03g55050	LOC_Os08g39850	LOC_Os08g16030	LOC_Os01g14650
LOC_Os03g55090	LOC_Os08g39850	LOC_Os08g24310	LOC_Os01g14660
LOC_Os03g55320	LOC_Os08g39850	LOC_Os08g27170	LOC_Os01g14760
LOC_Os03g55530	LOC_Os08g40270	LOC_Os08g29570	LOC_Os01g14840
LOC_Os03g56540	LOC_Os08g40530	LOC_Os08g30510	LOC_Os01g14850
LOC_Os03g56590	LOC_Os09g00999	LOC_Os08g32120	LOC_Os01g14890
LOC_Os03g57200	LOC_Os09g20090	LOC_Os08g32960	LOC_Os01g14900
LOC_Os03g57240	LOC_Os09g27010	LOC_Os08g33750	LOC_Os01g14950
LOC_Os03g57340	LOC_Os09g28160	LOC_Os08g34790	LOC_Os01g14960
LOC_Os03g58080	LOC_Os09g29510	LOC_Os08g34900	LOC_Os01g14970
LOC_Os03g58170	LOC_Os09g31031	LOC_Os08g38900	LOC_Os01g15000
LOC_Os03g59430	LOC_Os09g34160	LOC_Os08g40530	LOC_Os01g15270
LOC_Os03g59480	LOC_Os09g34230	LOC_Os08g41670	LOC_Os01g15280
LOC_Os03g59774	LOC_Os09g34250	LOC_Os08g42720	LOC_Os01g15340
LOC_Os03g60560	LOC_Os09g34330	LOC_Os08g43510	LOC_Os01g15540
LOC_Os03g60780	LOC_Os09g35780	LOC_Os09g02780	LOC_Os01g15610
LOC_Os03g60850	LOC_Os09g36500	LOC_Os09g08130	LOC_Os01g15640
LOC_Os03g61150	LOC_Os09g37080	LOC_Os09g08390	LOC_Os01g15660
LOC_Os03g61270	LOC_Os09g38800	LOC_Os09g11460	LOC_Os01g15760
LOC_Os03g61670	LOC_Os09g38840	LOC_Os09g11480	LOC_Os01g15810
LOC_Os03g61960	LOC_Os09g38850	LOC_Os09g20940	LOC_Os01g15830
LOC_Os04g01740	LOC_Os09g39620	LOC_Os09g22530	LOC_Os01g15860
LOC_Os04g02880	LOC_Os10g04380	LOC_Os09g23660	LOC_Os01g15880
LOC_Os04g03050	LOC_Os10g25310	LOC_Os09g27010	LOC_Os01g15890
LOC_Os04g05010	LOC_Os10g28240	LOC_Os09g27750	LOC_Os01g15900
LOC_Os04g10690	LOC_Os10g28680	LOC_Os09g27820	LOC_Os01g15970
LOC_Os04g12970	LOC_Os10g35460	LOC_Os09g28354	LOC_Os01g15990
LOC_Os04g26920	LOC_Os10g35950	LOC_Os09g28510	LOC_Os01g16030
LOC_Os04g27190	LOC_Os10g36360	LOC_Os09g30454	LOC_Os01g16170
LOC_Os04g27340	LOC_Os10g37570	LOC_Os09g32040	LOC_Os01g16250
LOC_Os04g27670	LOC_Os10g39140	LOC_Os09g32280	LOC_Os01g16330
LOC_Os04g27810	LOC_Os10g39680	LOC_Os09g33550	LOC_Os01g16350
LOC_Os04g28420	LOC_Os10g39700	LOC_Os09g33640	LOC_Os01g16354
LOC_Os04g28520	LOC_Os10g40480	LOC_Os09g34250	LOC_Os01g16450
LOC_Os04g30420	LOC_Os10g41330	LOC_Os09g36060	LOC_Os01g16650
LOC_Os04g31270	LOC_Os10g42020	LOC_Os09g38610	LOC_Os01g16770
LOC_Os04g31460	LOC_Os10g42040	LOC_Os09g39620	LOC_Os01g16790
LOC_Os04g32580	LOC_Os10g42690	LOC_Os10g05790	LOC_Os01g16910
LOC_Os04g32860	LOC_Os10g43060	LOC_Os10g22050	LOC_Os01g16930
LOC_Os04g32950	LOC_Os11g04560	LOC_Os10g30690	LOC_Os01g16980
LOC_Os04g34000	LOC_Os11g08100	LOC_Os10g31950	LOC_Os01g16990
LOC_Os04g36750	LOC_Os11g09010	LOC_Os10g33830	LOC_Os01g17010
LOC_Os04g37960	LOC_Os11g10470	LOC_Os10g34840	LOC_Os01g17040
LOC_Os04g38970	LOC_Os11g19340	LOC_Os10g36030	LOC_Os01g17050
LOC_Os04g39110	LOC_Os11g31540	LOC_Os10g36360	LOC_Os01g17214
LOC_Os04g40470	LOC_Os11g35330	LOC_Os10g36390	LOC_Os01g17240
LOC_Os04g41700	LOC_Os11g37230	LOC_Os10g36550	LOC_Os01g17320
LOC_Os04g43910	LOC_Os11g44600	LOC_Os10g37770	LOC_Os01g17330
LOC_Os04g44100	LOC_Os11g46860	LOC_Os10g38110	LOC_Os01g17390
LOC_Os04g44830	LOC_Os12g04360	LOC_Os10g38820	LOC_Os01g17396
LOC_Os04g45480	LOC_Os12g08700	LOC_Os10g39140	LOC_Os01g17440
LOC_Os04g45900	LOC_Os12g08850	LOC_Os10g39680	LOC_Os01g18080
LOC_Os04g46330	LOC_Os12g25660	LOC_Os10g40740	LOC_Os01g18100
LOC_Os04g46940	LOC_Os12g28550	LOC_Os10g41330	LOC_Os01g18120
LOC_Os04g47080	LOC_Os12g32610	LOC_Os10g42900	LOC_Os01g18170
LOC_Os04g47360	LOC_Os12g36110	LOC_Os11g04320	LOC_Os01g18220
LOC_Os04g48020	LOC_Os12g36880	LOC_Os11g04560	LOC_Os01g18480
LOC_Os04g48030	LOC_Os12g38760	LOC_Os11g04710	LOC_Os01g18670
LOC_Os04g48360	LOC_Os12g39310	LOC_Os11g04720	LOC_Os01g18800
LOC_Os04g49270	LOC_Os12g41110	LOC_Os11g05050	LOC_Os01g18840
LOC_Os04g49450	LOC_Os12g43410	LOC_Os11g07040	LOC_Os01g18970
LOC_Os04g49757		LOC_Os11g08100	LOC_Os01g19130
LOC_Os04g49980		LOC_Os11g09010	LOC_Os01g19160
LOC_Os04g50060		LOC_Os11g10290	LOC_Os01g19170
LOC_Os04g50960		LOC_Os11g11970	LOC_Os01g19220
LOC_Os04g51080		LOC_Os11g11980	LOC_Os01g19270
LOC_Os04g51150		LOC_Os11g12330	LOC_Os01g19380
LOC_Os04g51160		LOC_Os11g30760	LOC_Os01g19460
LOC_Os04g52210		LOC_Os11g31950	LOC_Os01g19630
LOC_Os04g52440		LOC_Os11g32500	LOC_Os01g19694
LOC_Os04g53370		LOC_Os11g35330	LOC_Os01g19800
LOC_Os04g53496		LOC_Os11g36200	LOC_Os01g20030
LOC_Os04g53780		LOC_Os11g37230	LOC_Os01g20160
LOC_Os04g55710		LOC_Os11g37900	LOC_Os01g20206
LOC_Os04g56430		LOC_Os11g40570	LOC_Os01g20720
LOC_Os04g57739		LOC_Os11g44870	LOC_Os01g20830
LOC_Os04g58190		LOC_Os11g47590	LOC_Os01g20880
LOC_Os04g59330		LOC_Os11g47600	LOC_Os01g20980
LOC_Os05g01310		LOC_Os12g01030	LOC_Os01g21034
LOC_Os05g02040		LOC_Os12g01560	LOC_Os01g21144
LOC_Os05g02970		LOC_Os12g04120	LOC_Os01g21160
LOC_Os05g03060		LOC_Os12g04360	LOC_Os01g21250
LOC_Os05g03120		LOC_Os12g04500	LOC_Os01g21410
LOC_Os05g03750		LOC_Os12g06070	LOC_Os01g21420
LOC_Os05g03910		LOC_Os12g06080	LOC_Os01g22039
LOC_Os05g04150		LOC_Os12g08760	LOC_Os01g22209
LOC_Os05g04820		LOC_Os12g17430	LOC_Os01g22249
LOC_Os05g05390		LOC_Os12g18560	LOC_Os01g22336
LOC_Os05g06440		LOC_Os12g25690	LOC_Os01g22380
LOC_Os05g07810		LOC_Os12g32360	LOC_Os01g22410
LOC_Os05g07940		LOC_Os12g32400	LOC_Os01g22430
LOC_Os05g08440		LOC_Os12g33100	LOC_Os01g22560
LOC_Os05g08554		LOC_Os12g36110	LOC_Os01g22570
LOC_Os05g09440		LOC_Os12g38920	LOC_Os01g22590
LOC_Os05g09550		LOC_Os12g39220	LOC_Os01g22600
LOC_Os05g11140		LOC_Os12g39310	LOC_Os01g22620
LOC_Os05g13370		LOC_Os12g39640	LOC_Os01g22630
LOC_Os05g22840		LOC_Os12g43580	LOC_Os01g22670
LOC_Os05g23140		LOC_Os12g43640	LOC_Os01g22680
LOC_Os05g23250		LOC_Os12g44020	LOC_Os01g22780
LOC_Os05g23740		LOC_Os01g02560	LOC_Os01g22890
LOC_Os05g24930		LOC_Os01g03410	LOC_Os01g22900
LOC_Os05g30140		LOC_Os01g04340	LOC_Os01g22954
LOC_Os05g30410		LOC_Os01g04360	LOC_Os01g22980
LOC_Os05g30454		LOC_Os01g04370	LOC_Os01g23070
LOC_Os05g30750		LOC_Os01g04380	LOC_Os01g23520
LOC_Os05g31020		LOC_Os01g05650	LOC_Os01g23630
LOC_Os05g33710		LOC_Os01g06660	LOC_Os01g23740
LOC_Os05g33820		LOC_Os01g07530	LOC_Os01g23880
LOC_Os05g34050		LOC_Os01g08860	LOC_Os01g24030
LOC_Os05g34770		LOC_Os01g12000	LOC_Os01g24050
LOC_Os05g35400		LOC_Os01g12070	LOC_Os01g24100
LOC_Os05g35970		LOC_Os01g12320	LOC_Os01g24340
LOC_Os05g38270		LOC_Os01g12460	LOC_Os01g24490
LOC_Os05g38280		LOC_Os01g12464	LOC_Os01g24500
LOC_Os05g38370		LOC_Os01g16350	LOC_Os01g24550
LOC_Os05g38530		LOC_Os01g19480	LOC_Os01g24560
LOC_Os05g38710		LOC_Os01g24710	LOC_Os01g24570
LOC_Os05g39250		LOC_Os01g27360	LOC_Os01g24600
LOC_Os05g41880		LOC_Os01g32780	LOC_Os01g24710
LOC_Os05g44340		LOC_Os01g34080	LOC_Os01g24720
LOC_Os05g44350		LOC_Os01g36790	LOC_Os01g24880
LOC_Os05g44910		LOC_Os01g37130	LOC_Os01g24980
LOC_Os05g45750		LOC_Os01g37200	LOC_Os01g25189
LOC_Os05g45830		LOC_Os01g39134	LOC_Os01g25240
LOC_Os05g46290		LOC_Os01g42190	LOC_Os01g25280
LOC_Os05g46480		LOC_Os01g45659	LOC_Os01g25460
LOC_Os05g48670		LOC_Os01g47400	LOC_Os01g25630
LOC_Os05g48810		LOC_Os01g52140	LOC_Os01g25670
LOC_Os05g49080		LOC_Os01g52150	LOC_Os01g25679
LOC_Os05g51110		LOC_Os01g52160	LOC_Os01g25700
LOC_Os05g51570		LOC_Os01g55270	LOC_Os01g25720
LOC_Os05g51670		LOC_Os01g58660	LOC_Os01g26039
LOC_Os06g01200		LOC_Os01g62060	LOC_Os01g26240
LOC_Os06g02380		LOC_Os01g62290	LOC_Os01g26270
LOC_Os06g02620		LOC_Os01g65920	LOC_Os01g26280
LOC_Os06g02730		LOC_Os01g67054	LOC_Os01g26300
LOC_Os06g02780		LOC_Os01g68960	LOC_Os01g26370
LOC_Os06g03930		LOC_Os01g71820	LOC_Os01g27160
LOC_Os06g03970		LOC_Os01g74030	LOC_Os01g27210
LOC_Os06g04020		LOC_Os01g74450	LOC_Os01g27240
LOC_Os06g04040		LOC_Os01g74580	LOC_Os01g27360
LOC_Os06g04240		LOC_Os02g02340	LOC_Os01g27390
LOC_Os06g04390		LOC_Os02g04160	LOC_Os01g27580
LOC_Os06g04510		LOC_Os02g06790	LOC_Os01g27650
LOC_Os06g05470		LOC_Os02g08490	LOC_Os01g27680
LOC_Os06g05740		LOC_Os02g10290	LOC_Os01g27690
LOC_Os06g06490		LOC_Os02g11020	LOC_Os01g27770
LOC_Os06g07600		LOC_Os02g15860	LOC_Os01g27890
LOC_Os06g08090		LOC_Os02g15930	LOC_Os01g28474
LOC_Os06g09560		LOC_Os02g18840	LOC_Os01g28840
LOC_Os06g09820		LOC_Os02g26470	LOC_Os01g28960
LOC_Os06g09880		LOC_Os02g28980	LOC_Os01g28970
LOC_Os06g11440		LOC_Os02g33380	LOC_Os01g28980
LOC_Os06g11610		LOC_Os02g34260	LOC_Os01g29180
LOC_Os06g12370		LOC_Os02g34730	LOC_Os01g29280
LOC_Os06g12530		LOC_Os02g39930	LOC_Os01g29390
LOC_Os06g12940		LOC_Os02g40784	LOC_Os01g29507
LOC_Os06g13560		LOC_Os02g40900	LOC_Os01g29640
LOC_Os06g13580		LOC_Os02g42380	LOC_Os01g29710
LOC_Os06g14240		LOC_Os02g42890	LOC_Os01g29804
LOC_Os06g15390		LOC_Os02g44820	LOC_Os01g29830
LOC_Os06g15810		LOC_Os02g45930	LOC_Os01g31010
LOC_Os06g15820		LOC_Os02g49610	LOC_Os01g31020
LOC_Os06g16640		LOC_Os02g49840	LOC_Os01g31220
LOC_Os06g20920		LOC_Os02g50350	LOC_Os01g31370
LOC_Os06g21110		LOC_Os02g50680	LOC_Os01g31450
LOC_Os06g21330		LOC_Os02g52140	LOC_Os01g31800
LOC_Os06g22030		LOC_Os02g52150	LOC_Os01g31940
LOC_Os06g24990		LOC_Os02g53320	LOC_Os01g32120
LOC_Os06g28630		LOC_Os02g53490	LOC_Os01g32670
LOC_Os06g30970		LOC_Os02g54140	LOC_Os01g32780
LOC_Os06g33200		LOC_Os02g54730	LOC_Os01g32920
LOC_Os06g35630		LOC_Os02g57110	LOC_Os01g33000
LOC_Os06g36930		LOC_Os03g01020	LOC_Os01g33160
LOC_Os06g36940		LOC_Os03g02260	LOC_Os01g33204
LOC_Os06g37140		LOC_Os03g03980	LOC_Os01g33360
LOC_Os06g39240		LOC_Os03g04080	LOC_Os01g33460
LOC_Os06g39260		LOC_Os03g04140	LOC_Os01g33470
LOC_Os06g40818		LOC_Os03g04970	LOC_Os01g33784
LOC_Os06g41770		LOC_Os03g05290	LOC_Os01g33810
LOC_Os06g45184		LOC_Os03g06680	LOC_Os01g33869
LOC_Os06g45540		LOC_Os03g07180	LOC_Os01g34010
LOC_Os06g45710		LOC_Os03g08270	LOC_Os01g34020
LOC_Os06g45850		LOC_Os03g09250	LOC_Os01g34060
LOC_Os06g46060		LOC_Os03g10090	LOC_Os01g34080
LOC_Os06g46740		LOC_Os03g11910	LOC_Os01g34374
LOC_Os06g46880		LOC_Os03g14180	LOC_Os01g34480
LOC_Os06g46900		LOC_Os03g14654	LOC_Os01g34560
LOC_Os06g47910		LOC_Os03g15960	LOC_Os01g34620
LOC_Os06g47930		LOC_Os03g16020	LOC_Os01g34700
LOC_Os06g48210		LOC_Os03g16030	LOC_Os01g34790
LOC_Os06g49000		LOC_Os03g16040	LOC_Os01g34800
LOC_Os06g49030		LOC_Os03g16460	LOC_Os01g34810
LOC_Os06g50080		LOC_Os03g16874	LOC_Os01g34850
LOC_Os06g50300		LOC_Os03g16920	LOC_Os01g35040
LOC_Os06g51100		LOC_Os03g17790	LOC_Os01g35990
LOC_Os06g51260		LOC_Os03g18190	LOC_Os01g36030
LOC_Os07g07320		LOC_Os03g19290	LOC_Os01g36060
LOC_Os07g07550		LOC_Os03g20460	LOC_Os01g36064
LOC_Os07g08150		LOC_Os03g20680	LOC_Os01g36140
LOC_Os07g08240		LOC_Os03g22120	LOC_Os01g36220
LOC_Os07g08729		LOC_Os03g25050	LOC_Os01g36240
LOC_Os07g08840		LOC_Os03g26460	LOC_Os01g36350
LOC_Os07g09190		LOC_Os03g31300	LOC_Os01g36390
LOC_Os07g09670		LOC_Os03g38500	LOC_Os01g36590
LOC_Os07g09950		LOC_Os03g42520	LOC_Os01g36630
LOC_Os07g10500		LOC_Os03g44250	LOC_Os01g36640
LOC_Os07g10850		LOC_Os03g44380	LOC_Os01g36970
LOC_Os07g11300		LOC_Os03g45720	LOC_Os01g37000
LOC_Os07g12810		LOC_Os03g50250	LOC_Os01g37100
LOC_Os07g14270		LOC_Os03g51350	LOC_Os01g37110
LOC_Os07g14310		LOC_Os03g51459	LOC_Os01g37180
LOC_Os07g16364		LOC_Os03g51920	LOC_Os01g37200
LOC_Os07g19030		LOC_Os03g53340	LOC_Os01g37350
LOC_Os07g23570		LOC_Os03g53400	LOC_Os01g37360
LOC_Os07g24230		LOC_Os03g53910	LOC_Os01g37410
LOC_Os07g25540		LOC_Os03g57690	LOC_Os01g37490
LOC_Os07g26630		LOC_Os03g58170	LOC_Os01g37560
LOC_Os07g26940		LOC_Os03g58180	LOC_Os01g37590
LOC_Os07g29794		LOC_Os03g59430	LOC_Os01g37630
LOC_Os07g31540		LOC_Os03g60370	LOC_Os01g37690
LOC_Os07g32170		LOC_Os03g60580	LOC_Os01g37750
LOC_Os07g33050		LOC_Os03g61670	LOC_Os01g37790
LOC_Os07g34520		LOC_Os03g63970	LOC_Os01g37832
LOC_Os07g34570		LOC_Os04g01740	LOC_Os01g37910
LOC_Os07g35330		LOC_Os04g05010	LOC_Os01g37920
LOC_Os07g35600		LOC_Os04g14680	LOC_Os01g37930
LOC_Os07g36490		LOC_Os04g16450	LOC_Os01g38140
LOC_Os07g37400		LOC_Os04g28420	LOC_Os01g38180
LOC_Os07g42380		LOC_Os04g31270	LOC_Os01g38229
LOC_Os07g43470		LOC_Os04g31710	LOC_Os01g38359
LOC_Os07g43570		LOC_Os04g33990	LOC_Os01g38490
LOC_Os07g43604		LOC_Os04g36750	LOC_Os01g38500
LOC_Os07g43740		LOC_Os04g37960	LOC_Os01g38510
LOC_Os07g43950		LOC_Os04g38570	LOC_Os01g38530
LOC_Os07g44740		LOC_Os04g39489	LOC_Os01g38660
LOC_Os07g44950		LOC_Os04g45480	LOC_Os01g38670
LOC_Os07g45330		LOC_Os04g46160	LOC_Os01g38960
LOC_Os07g46640		LOC_Os04g47220	LOC_Os01g38990
LOC_Os07g47510		LOC_Os04g57300	LOC_Os01g39020
LOC_Os07g47840		LOC_Os04g58280	LOC_Os01g39060
LOC_Os07g48160		LOC_Os04g58734	LOC_Os01g39134
LOC_Os07g48500		LOC_Os05g01310	LOC_Os01g39136
LOC_Os07g48890		LOC_Os05g02060	LOC_Os01g39280
LOC_Os07g49310		LOC_Os05g02890	LOC_Os01g39330
LOC_Os07g49390		LOC_Os05g03130	LOC_Os01g39660
LOC_Os07g49470		LOC_Os05g03910	LOC_Os01g39780
LOC_Os08g01370		LOC_Os05g10670	LOC_Os01g39860
LOC_Os08g01940		LOC_Os05g23140	LOC_Os01g40070
LOC_Os08g02450		LOC_Os05g30140	LOC_Os01g40094
LOC_Os08g02460		LOC_Os05g31670	LOC_Os01g40250
LOC_Os08g02540		LOC_Os05g38370	LOC_Os01g40260
LOC_Os08g03520		LOC_Os05g38530	LOC_Os01g40280
LOC_Os08g04210		LOC_Os05g39250	LOC_Os01g40290
LOC_Os08g06110		LOC_Os05g39690	LOC_Os01g40460
LOC_Os08g07100		LOC_Os05g44340	LOC_Os01g40560
LOC_Os08g09690		LOC_Os05g46480	LOC_Os01g40590
LOC_Os08g15204		LOC_Os05g51110	LOC_Os01g40680
LOC_Os08g15920		LOC_Os05g51670	LOC_Os01g40700
LOC_Os08g16260		LOC_Os06g02000	LOC_Os01g40720
LOC_Os08g17680		LOC_Os06g02620	LOC_Os01g40760
LOC_Os08g22330		LOC_Os06g04020	LOC_Os01g40870
LOC_Os08g23410		LOC_Os06g04390	LOC_Os01g41030
LOC_Os08g23754		LOC_Os06g05020	LOC_Os01g41160
LOC_Os08g25090		LOC_Os06g09560	LOC_Os01g41200
LOC_Os08g25624		LOC_Os06g09820	LOC_Os01g41220
LOC_Os08g25690		LOC_Os06g11440	LOC_Os01g41240
LOC_Os08g25880		LOC_Os06g12310	LOC_Os01g41250
LOC_Os08g27040		LOC_Os06g14240	LOC_Os01g41420
LOC_Os08g29530		LOC_Os06g15820	LOC_Os01g41430
LOC_Os08g30820		LOC_Os06g16190	LOC_Os01g41510
LOC_Os08g32930		LOC_Os06g22960	LOC_Os01g41780
LOC_Os08g32960		LOC_Os06g30750	LOC_Os01g41810
LOC_Os08g33640		LOC_Os06g31960	LOC_Os01g41890
LOC_Os08g34190		LOC_Os06g33710	LOC_Os01g41900
LOC_Os08g34500		LOC_Os06g36930	LOC_Os01g42120
LOC_Os08g34740		LOC_Os06g39260	LOC_Os01g42140
LOC_Os08g35420		LOC_Os06g43044	LOC_Os01g42190
LOC_Os08g36150		LOC_Os06g44190	LOC_Os01g42294
LOC_Os08g36910		LOC_Os06g44610	LOC_Os01g42320
LOC_Os08g38086		LOC_Os06g45480	LOC_Os01g42330
LOC_Os08g39140		LOC_Os06g45710	LOC_Os01g42340
LOC_Os08g39150		LOC_Os06g46740	LOC_Os01g42370
LOC_Os08g39560		LOC_Os06g46900	LOC_Os01g42380
LOC_Os08g40680		LOC_Os06g48210	LOC_Os01g42400
LOC_Os08g40690		LOC_Os06g51100	LOC_Os01g42520
LOC_Os08g40910		LOC_Os07g05365	LOC_Os01g42620
LOC_Os08g41070		LOC_Os07g06080	LOC_Os01g42780
LOC_Os08g41390		LOC_Os07g08840	LOC_Os01g42900
LOC_Os08g43300		LOC_Os07g10500	LOC_Os01g42960
LOC_Os08g43334		LOC_Os07g10840	LOC_Os01g43010
LOC_Os08g43620		LOC_Os07g29600	LOC_Os01g43080
LOC_Os08g44015		LOC_Os07g33280	LOC_Os01g43170
LOC_Os08g44330		LOC_Os07g36190	LOC_Os01g43270
LOC_Os08g44360		LOC_Os07g36490	LOC_Os01g43320
LOC_Os09g02180		LOC_Os07g38410	LOC_Os01g43370
LOC_Os09g06634		LOC_Os07g40790	LOC_Os01g43372
LOC_Os09g10204		LOC_Os07g43940	LOC_Os01g43380
LOC_Os09g10340		LOC_Os07g43950	LOC_Os01g43460
LOC_Os09g11005		LOC_Os07g43960	LOC_Os01g43480
LOC_Os09g11250		LOC_Os07g44430	LOC_Os01g43490
LOC_Os09g14670		LOC_Os07g44740	LOC_Os01g43500
LOC_Os09g16760		LOC_Os07g45330	LOC_Os01g43540
LOC_Os09g17560		LOC_Os07g47510	LOC_Os01g43550
LOC_Os09g21710		LOC_Os07g48160	LOC_Os01g43650
LOC_Os09g23595		LOC_Os08g01370	LOC_Os01g43680
LOC_Os09g24850		LOC_Os08g02030	LOC_Os01g43700
LOC_Os09g25060		LOC_Os08g03430	LOC_Os01g43720
LOC_Os09g25314		LOC_Os08g08440	LOC_Os01g43750
LOC_Os09g25690		LOC_Os08g09380	LOC_Os01g43760
LOC_Os09g26200		LOC_Os08g32980	LOC_Os01g43910
LOC_Os09g26570		LOC_Os08g38880	LOC_Os01g43950
LOC_Os09g27260		LOC_Os08g39140	LOC_Os01g43980
LOC_Os09g27670		LOC_Os08g39560	LOC_Os01g44050
LOC_Os09g27680		LOC_Os08g42010	LOC_Os01g44069
LOC_Os09g27830		LOC_Os08g44470	LOC_Os01g44110
LOC_Os09g28354		LOC_Os09g09930	LOC_Os01g44120
LOC_Os09g28750		LOC_Os09g11250	LOC_Os01g44130
LOC_Os09g28760		LOC_Os09g14670	LOC_Os01g44330
LOC_Os09g29840		LOC_Os09g25810	LOC_Os01g44340
LOC_Os09g30412		LOC_Os09g27230	LOC_Os01g44394
LOC_Os09g31482		LOC_Os09g27830	LOC_Os01g44950
LOC_Os09g31486		LOC_Os09g29840	LOC_Os01g44960
LOC_Os09g32095		LOC_Os09g31031	LOC_Os01g44970
LOC_Os09g32964		LOC_Os09g32095	LOC_Os01g45060
LOC_Os09g33780		LOC_Os09g33820	LOC_Os01g45090
LOC_Os09g33800		LOC_Os09g35790	LOC_Os01g45110
LOC_Os09g33820		LOC_Os10g09850	LOC_Os01g45250
LOC_Os09g33900		LOC_Os10g25180	LOC_Os01g45350
LOC_Os09g35790		LOC_Os10g26150	LOC_Os01g45400
LOC_Os09g37910		LOC_Os10g32550	LOC_Os01g45420
LOC_Os09g38020		LOC_Os10g34520	LOC_Os01g45520
LOC_Os09g38370		LOC_Os10g37640	LOC_Os01g45530
LOC_Os09g38620		LOC_Os10g38580	LOC_Os01g45640
LOC_Os09g39020		LOC_Os10g39500	LOC_Os01g45659
LOC_Os10g02880		LOC_Os10g41710	LOC_Os01g45700
LOC_Os10g03100		LOC_Os11g04954	LOC_Os01g45720
LOC_Os10g04290		LOC_Os11g05170	LOC_Os01g45750
LOC_Os10g05490		LOC_Os11g07911	LOC_Os01g45840
LOC_Os10g09240		LOC_Os11g13980	LOC_Os01g45880
LOC_Os10g09500		LOC_Os11g18830	LOC_Os01g45900
LOC_Os10g09850		LOC_Os11g26760	LOC_Os01g45990
LOC_Os10g11340		LOC_Os11g26780	LOC_Os01g46030
LOC_Os10g11889		LOC_Os11g26790	LOC_Os01g46169
LOC_Os10g14920		LOC_Os11g30500	LOC_Os01g46250
LOC_Os10g17260		LOC_Os11g31740	LOC_Os01g46340
LOC_Os10g18370		LOC_Os11g32890	LOC_Os01g46400
LOC_Os10g21192		LOC_Os11g43590	LOC_Os01g46410
LOC_Os10g21590		LOC_Os11g43790	LOC_Os01g46430
LOC_Os10g25450		LOC_Os12g02050	LOC_Os01g46500
LOC_Os10g27090		LOC_Os12g05210	LOC_Os01g46600
LOC_Os10g27330		LOC_Os12g08700	LOC_Os01g46710
LOC_Os10g28040		LOC_Os12g12080	LOC_Os01g46720
LOC_Os10g28340		LOC_Os12g23980	LOC_Os01g46870
LOC_Os10g28440		LOC_Os12g29400	LOC_Os01g46970
LOC_Os10g28970		LOC_Os12g32986	LOC_Os01g47050
LOC_Os10g29220		LOC_Os12g34460	LOC_Os01g47256
LOC_Os10g29514		LOC_Os12g40780	LOC_Os01g47262
LOC_Os10g30450			LOC_Os01g47270
LOC_Os10g31330			LOC_Os01g47290
LOC_Os10g32550			LOC_Os01g47300
LOC_Os10g32680			LOC_Os01g47340
LOC_Os10g34520			LOC_Os01g47400
LOC_Os10g35050			LOC_Os01g47490
LOC_Os10g35370			LOC_Os01g47540
LOC_Os10g35670			LOC_Os01g47570
LOC_Os10g36500			LOC_Os01g47610
LOC_Os10g37630			LOC_Os01g47620
LOC_Os10g37640			LOC_Os01g47630
LOC_Os10g37850			LOC_Os01g47635
LOC_Os10g38740			LOC_Os01g47690
LOC_Os10g39220			LOC_Os01g47700
LOC_Os10g39500			LOC_Os01g47760
LOC_Os10g39870			LOC_Os01g47820
LOC_Os10g40710			LOC_Os01g47900
LOC_Os10g42150			LOC_Os01g47950
LOC_Os10g42190			LOC_Os01g48030
LOC_Os10g42610			LOC_Os01g48190
LOC_Os10g42780			LOC_Os01g48250
LOC_Os11g01875			LOC_Os01g48290
LOC_Os11g02090			LOC_Os01g48300
LOC_Os11g02520			LOC_Os01g48310
LOC_Os11g02820			LOC_Os01g48320
LOC_Os11g04520			LOC_Os01g48446
LOC_Os11g04954			LOC_Os01g48530
LOC_Os11g05170			LOC_Os01g48570
LOC_Os11g05470			LOC_Os01g48610
LOC_Os11g05650			LOC_Os01g48620
LOC_Os11g07440			LOC_Os01g48640
LOC_Os11g09020			LOC_Os01g48660
LOC_Os11g09160			LOC_Os01g48680
LOC_Os11g09280			LOC_Os01g48710
LOC_Os11g11020			LOC_Os01g48740
LOC_Os11g13750			LOC_Os01g48750
LOC_Os11g13980			LOC_Os01g48800
LOC_Os11g18730			LOC_Os01g48810
LOC_Os11g18830			LOC_Os01g48874
LOC_Os11g19864			LOC_Os01g48910
LOC_Os11g26390			LOC_Os01g48920
LOC_Os11g26570			LOC_Os01g48930
LOC_Os11g26750			LOC_Os01g48960
LOC_Os11g26790			LOC_Os01g49110
LOC_Os11g29370			LOC_Os01g49160
LOC_Os11g31060			LOC_Os01g49240
LOC_Os11g31740			LOC_Os01g49380
LOC_Os11g32880			LOC_Os01g49470
LOC_Os11g32890			LOC_Os01g49614
LOC_Os11g33050			LOC_Os01g49640
LOC_Os11g34460			LOC_Os01g49670
LOC_Os11g34690			LOC_Os01g49680
LOC_Os11g34700			LOC_Os01g49710
LOC_Os11g37080			LOC_Os01g49900
LOC_Os11g37230			LOC_Os01g50000
LOC_Os11g37700			LOC_Os01g50030
LOC_Os11g38190			LOC_Os01g50080
LOC_Os11g38250			LOC_Os01g50160
LOC_Os11g38650			LOC_Os01g50280
LOC_Os11g41150			LOC_Os01g50290
LOC_Os11g43510			LOC_Os01g50300
LOC_Os11g44800			LOC_Os01g50310
LOC_Os11g45990			LOC_Os01g50370
LOC_Os11g46000			LOC_Os01g50400
LOC_Os11g47500			LOC_Os01g50410
LOC_Os11g47600			LOC_Os01g50420
LOC_Os11g47980			LOC_Os01g50440
LOC_Os12g01930			LOC_Os01g50610
LOC_Os12g02050			LOC_Os01g50680
LOC_Os12g02800			LOC_Os01g50700
LOC_Os12g02910			LOC_Os01g50760
LOC_Os12g06550			LOC_Os01g50820
LOC_Os12g06870			LOC_Os01g50900
LOC_Os12g07290			LOC_Os01g50910
LOC_Os12g09770			LOC_Os01g50940
LOC_Os12g12080			LOC_Os01g50970
LOC_Os12g12880			LOC_Os01g51020
LOC_Os12g13910			LOC_Os01g51030
LOC_Os12g17160			LOC_Os01g51050
LOC_Os12g25090			LOC_Os01g51060
LOC_Os12g25490			LOC_Os01g51080
LOC_Os12g29400			LOC_Os01g51220
LOC_Os12g32986			LOC_Os01g51250
LOC_Os12g34390			LOC_Os01g51390
LOC_Os12g36210			LOC_Os01g51570
LOC_Os12g36220			LOC_Os01g51670
LOC_Os12g36580			LOC_Os01g51754
LOC_Os12g36850			LOC_Os01g51810
LOC_Os12g36880			LOC_Os01g51860
LOC_Os12g37320			LOC_Os01g51870
LOC_Os12g37939			LOC_Os01g51920
LOC_Os12g38370			LOC_Os01g51980
LOC_Os12g39320			LOC_Os01g52110
LOC_Os12g39400			LOC_Os01g52120
LOC_Os12g40330			LOC_Os01g52130
LOC_Os12g40780			LOC_Os01g52140
LOC_Os12g40900			LOC_Os01g52160
LOC_Os12g40920			LOC_Os01g52180
LOC_Os12g41930			LOC_Os01g52230
LOC_Os12g42280			LOC_Os01g52260
			LOC_Os01g52410
			LOC_Os01g52450
			LOC_Os01g52490
			LOC_Os01g52530
			LOC_Os01g52570
			LOC_Os01g52594
			LOC_Os01g52610
			LOC_Os01g52650
			LOC_Os01g52660
			LOC_Os01g52690
			LOC_Os01g52730
			LOC_Os01g52770
			LOC_Os01g52780
			LOC_Os01g52830
			LOC_Os01g52900
			LOC_Os01g52930
			LOC_Os01g52950
			LOC_Os01g53040
			LOC_Os01g53220
			LOC_Os01g53250
			LOC_Os01g53350
			LOC_Os01g53390
			LOC_Os01g53420
			LOC_Os01g53520
			LOC_Os01g53650
			LOC_Os01g53680
			LOC_Os01g53720
			LOC_Os01g53730
			LOC_Os01g53750
			LOC_Os01g53810
			LOC_Os01g53820
			LOC_Os01g53840
			LOC_Os01g53900
			LOC_Os01g53940
			LOC_Os01g54119
			LOC_Os01g54170
			LOC_Os01g54210
			LOC_Os01g54300
			LOC_Os01g54340
			LOC_Os01g54420
			LOC_Os01g54480
			LOC_Os01g54510
			LOC_Os01g54560
			LOC_Os01g54670
			LOC_Os01g54850
			LOC_Os01g54890
			LOC_Os01g54990
			LOC_Os01g55020
			LOC_Os01g55070
			LOC_Os01g55110
			LOC_Os01g55150
			LOC_Os01g55160
			LOC_Os01g55190
			LOC_Os01g55270
			LOC_Os01g55310
			LOC_Os01g55340
			LOC_Os01g55510
			LOC_Os01g55530
			LOC_Os01g55690
			LOC_Os01g55900
			LOC_Os01g55950
			LOC_Os01g55960
			LOC_Os01g55974
			LOC_Os01g56070
			LOC_Os01g56080
			LOC_Os01g56180
			LOC_Os01g56210
			LOC_Os01g56220
			LOC_Os01g56280
			LOC_Os01g56390
			LOC_Os01g56420
			LOC_Os01g56460
			LOC_Os01g56470
			LOC_Os01g56480
			LOC_Os01g56560
			LOC_Os01g56660
			LOC_Os01g56690
			LOC_Os01g56710
			LOC_Os01g56740
			LOC_Os01g56764
			LOC_Os01g56870
			LOC_Os01g56890
			LOC_Os01g56930
			LOC_Os01g56990
			LOC_Os01g57004
			LOC_Os01g57020
			LOC_Os01g57150
			LOC_Os01g57230
			LOC_Os01g57250
			LOC_Os01g57260
			LOC_Os01g57270
			LOC_Os01g57280
			LOC_Os01g57420
			LOC_Os01g57450
			LOC_Os01g57460
			LOC_Os01g57470
			LOC_Os01g57480
			LOC_Os01g57490
			LOC_Os01g57500
			LOC_Os01g57540
			LOC_Os01g57560
			LOC_Os01g57580
			LOC_Os01g57599
			LOC_Os01g57700
			LOC_Os01g57735
			LOC_Os01g57740
			LOC_Os01g57890
			LOC_Os01g57910
			LOC_Os01g57960
			LOC_Os01g58010
			LOC_Os01g58020
			LOC_Os01g58080
			LOC_Os01g58130
			LOC_Os01g58140
			LOC_Os01g58150
			LOC_Os01g58240
			LOC_Os01g58420
			LOC_Os01g58459
			LOC_Os01g58550
			LOC_Os01g58620
			LOC_Os01g58760
			LOC_Os01g58850
			LOC_Os01g58950
			LOC_Os01g58960
			LOC_Os01g58970
			LOC_Os01g59020
			LOC_Os01g59050
			LOC_Os01g59100
			LOC_Os01g59160
			LOC_Os01g59300
			LOC_Os01g59610
			LOC_Os01g59690
			LOC_Os01g59730
			LOC_Os01g59840
			LOC_Os01g59860
			LOC_Os01g59870
			LOC_Os01g59910
			LOC_Os01g60000
			LOC_Os01g60060
			LOC_Os01g60280
			LOC_Os01g60309
			LOC_Os01g60330
			LOC_Os01g60340
			LOC_Os01g60420
			LOC_Os01g60450
			LOC_Os01g60600
			LOC_Os01g60640
			LOC_Os01g60730
			LOC_Os01g60740
			LOC_Os01g60770
			LOC_Os01g60790
			LOC_Os01g60830
			LOC_Os01g60900
			LOC_Os01g60920
			LOC_Os01g60930
			LOC_Os01g61044
			LOC_Os01g61180
			LOC_Os01g61200
			LOC_Os01g61310
			LOC_Os01g61400
			LOC_Os01g61510
			LOC_Os01g61570
			LOC_Os01g61610
			LOC_Os01g61640
			LOC_Os01g61680
			LOC_Os01g61690
			LOC_Os01g61830
			LOC_Os01g61900
			LOC_Os01g61940
			LOC_Os01g61970
			LOC_Os01g62030
			LOC_Os01g62060
			LOC_Os01g62110
			LOC_Os01g62190
			LOC_Os01g62230
			LOC_Os01g62260
			LOC_Os01g62290
			LOC_Os01g62300
			LOC_Os01g62360
			LOC_Os01g62460
			LOC_Os01g62514
			LOC_Os01g62584
			LOC_Os01g62670
			LOC_Os01g62760
			LOC_Os01g62770
			LOC_Os01g62790
			LOC_Os01g62810
			LOC_Os01g62860
			LOC_Os01g62900
			LOC_Os01g62945
			LOC_Os01g62950
			LOC_Os01g62970
			LOC_Os01g62980
			LOC_Os01g62990
			LOC_Os01g63060
			LOC_Os01g63160
			LOC_Os01g63180
			LOC_Os01g63190
			LOC_Os01g63280
			LOC_Os01g63354
			LOC_Os01g63460
			LOC_Os01g63480
			LOC_Os01g63500
			LOC_Os01g63540
			LOC_Os01g63580
			LOC_Os01g63620
			LOC_Os01g63690
			LOC_Os01g63854
			LOC_Os01g63870
			LOC_Os01g63890
			LOC_Os01g63910
			LOC_Os01g63930
			LOC_Os01g63950
			LOC_Os01g64020
			LOC_Os01g64090
			LOC_Os01g64110
			LOC_Os01g64120
			LOC_Os01g64130
			LOC_Os01g64170
			LOC_Os01g64180
			LOC_Os01g64300
			LOC_Os01g64310
			LOC_Os01g64360
			LOC_Os01g64370
			LOC_Os01g64430
			LOC_Os01g64470
			LOC_Os01g64480
			LOC_Os01g64570
			LOC_Os01g64590
			LOC_Os01g64620
			LOC_Os01g64630
			LOC_Os01g64640
			LOC_Os01g64730
			LOC_Os01g64790
			LOC_Os01g64820
			LOC_Os01g64840
			LOC_Os01g64870
			LOC_Os01g64970
			LOC_Os01g65030
			LOC_Os01g65130
			LOC_Os01g65140
			LOC_Os01g65150
			LOC_Os01g65169
			LOC_Os01g65310
			LOC_Os01g65380
			LOC_Os01g65410
			LOC_Os01g65440
			LOC_Os01g65460
			LOC_Os01g65520
			LOC_Os01g65550
			LOC_Os01g65600
			LOC_Os01g65620
			LOC_Os01g65630
			LOC_Os01g65650
			LOC_Os01g65670
			LOC_Os01g65692
			LOC_Os01g65710
			LOC_Os01g65830
			LOC_Os01g65880
			LOC_Os01g65920
			LOC_Os01g65986
			LOC_Os01g65992
			LOC_Os01g66010
			LOC_Os01g66110
			LOC_Os01g66120
			LOC_Os01g66440
			LOC_Os01g66490
			LOC_Os01g66530
			LOC_Os01g66544
			LOC_Os01g66680
			LOC_Os01g66700
			LOC_Os01g66730
			LOC_Os01g66820
			LOC_Os01g66830
			LOC_Os01g66840
			LOC_Os01g66860
			LOC_Os01g66890
			LOC_Os01g67010
			LOC_Os01g67030
			LOC_Os01g67040
			LOC_Os01g67054
			LOC_Os01g67150
			LOC_Os01g67190
			LOC_Os01g67360
			LOC_Os01g67390
			LOC_Os01g67410
			LOC_Os01g67420
			LOC_Os01g67430
			LOC_Os01g67510
			LOC_Os01g67520
			LOC_Os01g67540
			LOC_Os01g67550
			LOC_Os01g67560
			LOC_Os01g67600
			LOC_Os01g67630
			LOC_Os01g67820
			LOC_Os01g68050
			LOC_Os01g68060
			LOC_Os01g68104
			LOC_Os01g68120
			LOC_Os01g68179
			LOC_Os01g68210
			LOC_Os01g68269
			LOC_Os01g68290
			LOC_Os01g68310
			LOC_Os01g68320
			LOC_Os01g68324
			LOC_Os01g68390
			LOC_Os01g68460
			LOC_Os01g68510
			LOC_Os01g68545
			LOC_Os01g68570
			LOC_Os01g68580
			LOC_Os01g68589
			LOC_Os01g68598
			LOC_Os01g68610
			LOC_Os01g68650
			LOC_Os01g68710
			LOC_Os01g68720
			LOC_Os01g68730
			LOC_Os01g68740
			LOC_Os01g68770
			LOC_Os01g68790
			LOC_Os01g68890
			LOC_Os01g68920
			LOC_Os01g68950
			LOC_Os01g68960
			LOC_Os01g69060
			LOC_Os01g69070
			LOC_Os01g69080
			LOC_Os01g69090
			LOC_Os01g69140
			LOC_Os01g69200
			LOC_Os01g69240
			LOC_Os01g69290
			LOC_Os01g69904
			LOC_Os01g70080
			LOC_Os01g70160
			LOC_Os01g70470
			LOC_Os01g70560
			LOC_Os01g70570
			LOC_Os01g70590
			LOC_Os01g70710
			LOC_Os01g70790
			LOC_Os01g70820
			LOC_Os01g70830
			LOC_Os01g70970
			LOC_Os01g71000
			LOC_Os01g71040
			LOC_Os01g71060
			LOC_Os01g71070
			LOC_Os01g71094
			LOC_Os01g71170
			LOC_Os01g71180
			LOC_Os01g71200
			LOC_Os01g71250
			LOC_Os01g71256
			LOC_Os01g71270
			LOC_Os01g71280
			LOC_Os01g71300
			LOC_Os01g71320
			LOC_Os01g71350
			LOC_Os01g71380
			LOC_Os01g71599
			LOC_Os01g71624
			LOC_Os01g71710
			LOC_Os01g71720
			LOC_Os01g71820
			LOC_Os01g71860
			LOC_Os01g71930
			LOC_Os01g71970
			LOC_Os01g72049
			LOC_Os01g72080
			LOC_Os01g72110
			LOC_Os01g72130
			LOC_Os01g72270
			LOC_Os01g72290
			LOC_Os01g72300
			LOC_Os01g72330
			LOC_Os01g72370
			LOC_Os01g72460
			LOC_Os01g72520
			LOC_Os01g72530
			LOC_Os01g72610
			LOC_Os01g72620
			LOC_Os01g72700
			LOC_Os01g72740
			LOC_Os01g72880
			LOC_Os01g72900
			LOC_Os01g72910
			LOC_Os01g72970
			LOC_Os01g72990
			LOC_Os01g73220
			LOC_Os01g73250
			LOC_Os01g73300
			LOC_Os01g73420
			LOC_Os01g73530
			LOC_Os01g73550
			LOC_Os01g73630
			LOC_Os01g73662
			LOC_Os01g73680
			LOC_Os01g73720
			LOC_Os01g73730
			LOC_Os01g73770
			LOC_Os01g73890
			LOC_Os01g73940
			LOC_Os01g73950
			LOC_Os01g73980
			LOC_Os01g74020
			LOC_Os01g74140
			LOC_Os01g74146
			LOC_Os01g74250
			LOC_Os01g74330
			LOC_Os01g74370
			LOC_Os01g74390
			LOC_Os01g74410
			LOC_Os01g74450
			LOC_Os01g74490
			LOC_Os01g74540
			LOC_Os01g74570
			LOC_Os01g74640
			LOC_Os02g01010
			LOC_Os02g01060
			LOC_Os02g01140
			LOC_Os02g01210
			LOC_Os02g01240
			LOC_Os02g01245
			LOC_Os02g01270
			LOC_Os02g01290
			LOC_Os02g01350
			LOC_Os02g01355
			LOC_Os02g01510
			LOC_Os02g01540
			LOC_Os02g01550
			LOC_Os02g01580
			LOC_Os02g01610
			LOC_Os02g01700
			LOC_Os02g01740
			LOC_Os02g01750
			LOC_Os02g01890
			LOC_Os02g02120
			LOC_Os02g02140
			LOC_Os02g02160
			LOC_Os02g02170
			LOC_Os02g02190
			LOC_Os02g02310
			LOC_Os02g02340
			LOC_Os02g02370
			LOC_Os02g02410
			LOC_Os02g02424
			LOC_Os02g02450
			LOC_Os02g02460
			LOC_Os02g02490
			LOC_Os02g02524
			LOC_Os02g02600
			LOC_Os02g02640
			LOC_Os02g02700
			LOC_Os02g02730
			LOC_Os02g02750
			LOC_Os02g02780
			LOC_Os02g02800
			LOC_Os02g02810
			LOC_Os02g02850
			LOC_Os02g02920
			LOC_Os02g02930
			LOC_Os02g02970
			LOC_Os02g02990
			LOC_Os02g03060
			LOC_Os02g03120
			LOC_Os02g03280
			LOC_Os02g03320
			LOC_Os02g03560
			LOC_Os02g03600
			LOC_Os02g03620
			LOC_Os02g03670
			LOC_Os02g03700
			LOC_Os02g03710
			LOC_Os02g03740
			LOC_Os02g03870
			LOC_Os02g03900
			LOC_Os02g03930
			LOC_Os02g04020
			LOC_Os02g04070
			LOC_Os02g04130
			LOC_Os02g04160
			LOC_Os02g04270
			LOC_Os02g04340
			LOC_Os02g04369
			LOC_Os02g04430
			LOC_Os02g04500
			LOC_Os02g04540
			LOC_Os02g04650
			LOC_Os02g04680
			LOC_Os02g04700
			LOC_Os02g04850
			LOC_Os02g04860
			LOC_Os02g04924
			LOC_Os02g05040
			LOC_Os02g05060
			LOC_Os02g05680
			LOC_Os02g05710
			LOC_Os02g05744
			LOC_Os02g05900
			LOC_Os02g05910
			LOC_Os02g05940
			LOC_Os02g06070
			LOC_Os02g06090
			LOC_Os02g06150
			LOC_Os02g06360
			LOC_Os02g06390
			LOC_Os02g06410
			LOC_Os02g06520
			LOC_Os02g06530
			LOC_Os02g06640
			LOC_Os02g06670
			LOC_Os02g06690
			LOC_Os02g06725
			LOC_Os02g06810
			LOC_Os02g06820
			LOC_Os02g06830
			LOC_Os02g06910
			LOC_Os02g07010
			LOC_Os02g07030
			LOC_Os02g07110
			LOC_Os02g07160
			LOC_Os02g07170
			LOC_Os02g07260
			LOC_Os02g07360
			LOC_Os02g07400
			LOC_Os02g07690
			LOC_Os02g07700
			LOC_Os02g07709
			LOC_Os02g07770
			LOC_Os02g07800
			LOC_Os02g07830
			LOC_Os02g07840
			LOC_Os02g07930
			LOC_Os02g08110
			LOC_Os02g08220
			LOC_Os02g08230
			LOC_Os02g08270
			LOC_Os02g08330
			LOC_Os02g08420
			LOC_Os02g08440
			LOC_Os02g08490
			LOC_Os02g09060
			LOC_Os02g09200
			LOC_Os02g09220
			LOC_Os02g09240
			LOC_Os02g09250
			LOC_Os02g09480
			LOC_Os02g09600
			LOC_Os02g09610
			LOC_Os02g09620
			LOC_Os02g09650
			LOC_Os02g09740
			LOC_Os02g09800
			LOC_Os02g09810
			LOC_Os02g09830
			LOC_Os02g09850
			LOC_Os02g09910
			LOC_Os02g09930
			LOC_Os02g09970
			LOC_Os02g09990
			LOC_Os02g10090
			LOC_Os02g10190
			LOC_Os02g10290
			LOC_Os02g10310
			LOC_Os02g10360
			LOC_Os02g10440
			LOC_Os02g10450
			LOC_Os02g10520
			LOC_Os02g10710
			LOC_Os02g10720
			LOC_Os02g10740
			LOC_Os02g10830
			LOC_Os02g10840
			LOC_Os02g11040
			LOC_Os02g11060
			LOC_Os02g11070
			LOC_Os02g11130
			LOC_Os02g11640
			LOC_Os02g11820
			LOC_Os02g11859
			LOC_Os02g11870
			LOC_Os02g11960
			LOC_Os02g11980
			LOC_Os02g12220
			LOC_Os02g12300
			LOC_Os02g12350
			LOC_Os02g12360
			LOC_Os02g12380
			LOC_Os02g12400
			LOC_Os02g12480
			LOC_Os02g12510
			LOC_Os02g12550
			LOC_Os02g12560
			LOC_Os02g12680
			LOC_Os02g12690
			LOC_Os02g12700
			LOC_Os02g12750
			LOC_Os02g12800
			LOC_Os02g12810
			LOC_Os02g12910
			LOC_Os02g13170
			LOC_Os02g13190
			LOC_Os02g13220
			LOC_Os02g13260
			LOC_Os02g13300
			LOC_Os02g13330
			LOC_Os02g13360
			LOC_Os02g13420
			LOC_Os02g13510
			LOC_Os02g13520
			LOC_Os02g13580
			LOC_Os02g13640
			LOC_Os02g13660
			LOC_Os02g13800
			LOC_Os02g13810
			LOC_Os02g13960
			LOC_Os02g14160
			LOC_Os02g14190
			LOC_Os02g14440
			LOC_Os02g14500
			LOC_Os02g14570
			LOC_Os02g14630
			LOC_Os02g14780
			LOC_Os02g14840
			LOC_Os02g14850
			LOC_Os02g14910
			LOC_Os02g15020
			LOC_Os02g15550
			LOC_Os02g15560
			LOC_Os02g15660
			LOC_Os02g15690
			LOC_Os02g15700
			LOC_Os02g15810
			LOC_Os02g15920
			LOC_Os02g15930
			LOC_Os02g16000
			LOC_Os02g16030
			LOC_Os02g16040
			LOC_Os02g16060
			LOC_Os02g16070
			LOC_Os02g16500
			LOC_Os02g16650
			LOC_Os02g16680
			LOC_Os02g16690
			LOC_Os02g16730
			LOC_Os02g16909
			LOC_Os02g17320
			LOC_Os02g17370
			LOC_Os02g17380
			LOC_Os02g17480
			LOC_Os02g17500
			LOC_Os02g17534
			LOC_Os02g17710
			LOC_Os02g17760
			LOC_Os02g17880
			LOC_Os02g18180
			LOC_Os02g18390
			LOC_Os02g18410
			LOC_Os02g18430
			LOC_Os02g18460
			LOC_Os02g18510
			LOC_Os02g18540
			LOC_Os02g18930
			LOC_Os02g18954
			LOC_Os02g19060
			LOC_Os02g19130
			LOC_Os02g19410
			LOC_Os02g19530
			LOC_Os02g19650
			LOC_Os02g19860
			LOC_Os02g19890
			LOC_Os02g20040
			LOC_Os02g20170
			LOC_Os02g20360
			LOC_Os02g20380
			LOC_Os02g20540
			LOC_Os02g20640
			LOC_Os02g20850
			LOC_Os02g20930
			LOC_Os02g20970
			LOC_Os02g21009
			LOC_Os02g21040
			LOC_Os02g21230
			LOC_Os02g21250
			LOC_Os02g21300
			LOC_Os02g21310
			LOC_Os02g21580
			LOC_Os02g21640
			LOC_Os02g21750
			LOC_Os02g21870
			LOC_Os02g21890
			LOC_Os02g21920
			LOC_Os02g22100
			LOC_Os02g22130
			LOC_Os02g22570
			LOC_Os02g22600
			LOC_Os02g22790
			LOC_Os02g23826
			LOC_Os02g24020
			LOC_Os02g24100
			LOC_Os02g24205
			LOC_Os02g24270
			LOC_Os02g24636
			LOC_Os02g24700
			LOC_Os02g25020
			LOC_Os02g25700
			LOC_Os02g25780
			LOC_Os02g25870
			LOC_Os02g26160
			LOC_Os02g26260
			LOC_Os02g26370
			LOC_Os02g26390
			LOC_Os02g26404
			LOC_Os02g26430
			LOC_Os02g26470
			LOC_Os02g26650
			LOC_Os02g26700
			LOC_Os02g26720
			LOC_Os02g26940
			LOC_Os02g27190
			LOC_Os02g27200
			LOC_Os02g27360
			LOC_Os02g27594
			LOC_Os02g27960
			LOC_Os02g28074
			LOC_Os02g28110
			LOC_Os02g28170
			LOC_Os02g28220
			LOC_Os02g28310
			LOC_Os02g28460
			LOC_Os02g28720
			LOC_Os02g28810
			LOC_Os02g28830
			LOC_Os02g28860
			LOC_Os02g28920
			LOC_Os02g28970
			LOC_Os02g28980
			LOC_Os02g29000
			LOC_Os02g29774
			LOC_Os02g29960
			LOC_Os02g30080
			LOC_Os02g30090
			LOC_Os02g30110
			LOC_Os02g30150
			LOC_Os02g30200
			LOC_Os02g30280
			LOC_Os02g30380
			LOC_Os02g30420
			LOC_Os02g30470
			LOC_Os02g30490
			LOC_Os02g30630
			LOC_Os02g30640
			LOC_Os02g30650
			LOC_Os02g30780
			LOC_Os02g30790
			LOC_Os02g30810
			LOC_Os02g30880
			LOC_Os02g30910
			LOC_Os02g31074
			LOC_Os02g31140
			LOC_Os02g31220
			LOC_Os02g31860
			LOC_Os02g31910
			LOC_Os02g31924
			LOC_Os02g32009
			LOC_Os02g32110
			LOC_Os02g32140
			LOC_Os02g32465
			LOC_Os02g32520
			LOC_Os02g32580
			LOC_Os02g32590
			LOC_Os02g32600
			LOC_Os02g32620
			LOC_Os02g32650
			LOC_Os02g32690
			LOC_Os02g32760
			LOC_Os02g32770
			LOC_Os02g32814
			LOC_Os02g32840
			LOC_Os02g32940
			LOC_Os02g32950
			LOC_Os02g33070
			LOC_Os02g33120
			LOC_Os02g33230
			LOC_Os02g33380
			LOC_Os02g33470
			LOC_Os02g33480
			LOC_Os02g33560
			LOC_Os02g33580
			LOC_Os02g33590
			LOC_Os02g33680
			LOC_Os02g33710
			LOC_Os02g33770
			LOC_Os02g33780
			LOC_Os02g33820
			LOC_Os02g33920
			LOC_Os02g34250
			LOC_Os02g34260
			LOC_Os02g34270
			LOC_Os02g34430
			LOC_Os02g34470
			LOC_Os02g34580
			LOC_Os02g34610
			LOC_Os02g34690
			LOC_Os02g34730
			LOC_Os02g34950
			LOC_Os02g34960
			LOC_Os02g34990
			LOC_Os02g35000
			LOC_Os02g35070
			LOC_Os02g35100
			LOC_Os02g35190
			LOC_Os02g35220
			LOC_Os02g35230
			LOC_Os02g35315
			LOC_Os02g35329
			LOC_Os02g35347
			LOC_Os02g35365
			LOC_Os02g35460
			LOC_Os02g35490
			LOC_Os02g35560
			LOC_Os02g36030
			LOC_Os02g36340
			LOC_Os02g36414
			LOC_Os02g36440
			LOC_Os02g36450
			LOC_Os02g36490
			LOC_Os02g36500
			LOC_Os02g36530
			LOC_Os02g36550
			LOC_Os02g36830
			LOC_Os02g36840
			LOC_Os02g36845
			LOC_Os02g36870
			LOC_Os02g36880
			LOC_Os02g36890
			LOC_Os02g36924
			LOC_Os02g36990
			LOC_Os02g37000
			LOC_Os02g37020
			LOC_Os02g37030
			LOC_Os02g37109
			LOC_Os02g37160
			LOC_Os02g37180
			LOC_Os02g37190
			LOC_Os02g37200
			LOC_Os02g37250
			LOC_Os02g37300
			LOC_Os02g37309
			LOC_Os02g37320
			LOC_Os02g37330
			LOC_Os02g37480
			LOC_Os02g37610
			LOC_Os02g37834
			LOC_Os02g37880
			LOC_Os02g37930
			LOC_Os02g37950
			LOC_Os02g38000
			LOC_Os02g38020
			LOC_Os02g38040
			LOC_Os02g38050
			LOC_Os02g38080
			LOC_Os02g38140
			LOC_Os02g38250
			LOC_Os02g38260
			LOC_Os02g38290
			LOC_Os02g38320
			LOC_Os02g38340
			LOC_Os02g38386
			LOC_Os02g38392
			LOC_Os02g38494
			LOC_Os02g38580
			LOC_Os02g38900
			LOC_Os02g38980
			LOC_Os02g39000
			LOC_Os02g39010
			LOC_Os02g39020
			LOC_Os02g39090
			LOC_Os02g39280
			LOC_Os02g39330
			LOC_Os02g39360
			LOC_Os02g39390
			LOC_Os02g39590
			LOC_Os02g39620
			LOC_Os02g39660
			LOC_Os02g39720
			LOC_Os02g39790
			LOC_Os02g39795
			LOC_Os02g39870
			LOC_Os02g39880
			LOC_Os02g39884
			LOC_Os02g39910
			LOC_Os02g39930
			LOC_Os02g39950
			LOC_Os02g39960
			LOC_Os02g40040
			LOC_Os02g40200
			LOC_Os02g40240
			LOC_Os02g40250
			LOC_Os02g40260
			LOC_Os02g40330
			LOC_Os02g40410
			LOC_Os02g40454
			LOC_Os02g40460
			LOC_Os02g40690
			LOC_Os02g40710
			LOC_Os02g40730
			LOC_Os02g40784
			LOC_Os02g40840
			LOC_Os02g40860
			LOC_Os02g40900
			LOC_Os02g41510
			LOC_Os02g41590
			LOC_Os02g41630
			LOC_Os02g41650
			LOC_Os02g41670
			LOC_Os02g41710
			LOC_Os02g41780
			LOC_Os02g41800
			LOC_Os02g41820
			LOC_Os02g41840
			LOC_Os02g41890
			LOC_Os02g41954
			LOC_Os02g42134
			LOC_Os02g42160
			LOC_Os02g42190
			LOC_Os02g42220
			LOC_Os02g42350
			LOC_Os02g42374
			LOC_Os02g42430
			LOC_Os02g42440
			LOC_Os02g42450
			LOC_Os02g42580
			LOC_Os02g42585
			LOC_Os02g42590
			LOC_Os02g42620
			LOC_Os02g42640
			LOC_Os02g42650
			LOC_Os02g42660
			LOC_Os02g42690
			LOC_Os02g42850
			LOC_Os02g42880
			LOC_Os02g42890
			LOC_Os02g42900
			LOC_Os02g42910
			LOC_Os02g42940
			LOC_Os02g43010
			LOC_Os02g43020
			LOC_Os02g43250
			LOC_Os02g43330
			LOC_Os02g43340
			LOC_Os02g43370
			LOC_Os02g43410
			LOC_Os02g43470
			LOC_Os02g43594
			LOC_Os02g43640
			LOC_Os02g43660
			LOC_Os02g43700
			LOC_Os02g43720
			LOC_Os02g43760
			LOC_Os02g43770
			LOC_Os02g43790
			LOC_Os02g43820
			LOC_Os02g44080
			LOC_Os02g44090
			LOC_Os02g44108
			LOC_Os02g44230
			LOC_Os02g44235
			LOC_Os02g44310
			LOC_Os02g44320
			LOC_Os02g44490
			LOC_Os02g44500
			LOC_Os02g44630
			LOC_Os02g44654
			LOC_Os02g44730
			LOC_Os02g44770
			LOC_Os02g44870
			LOC_Os02g44880
			LOC_Os02g44910
			LOC_Os02g44980
			LOC_Os02g44990
			LOC_Os02g45000
			LOC_Os02g45070
			LOC_Os02g45150
			LOC_Os02g45240
			LOC_Os02g45380
			LOC_Os02g45420
			LOC_Os02g45450
			LOC_Os02g45570
			LOC_Os02g45600
			LOC_Os02g45620
			LOC_Os02g45700
			LOC_Os02g45750
			LOC_Os02g45780
			LOC_Os02g45860
			LOC_Os02g45940
			LOC_Os02g46030
			LOC_Os02g46380
			LOC_Os02g46420
			LOC_Os02g46473
			LOC_Os02g46500
			LOC_Os02g46610
			LOC_Os02g46620
			LOC_Os02g46640
			LOC_Os02g46650
			LOC_Os02g46680
			LOC_Os02g46956
			LOC_Os02g47030
			LOC_Os02g47060
			LOC_Os02g47110
			LOC_Os02g47180
			LOC_Os02g47200
			LOC_Os02g47370
			LOC_Os02g47390
			LOC_Os02g47420
			LOC_Os02g47450
			LOC_Os02g47470
			LOC_Os02g47500
			LOC_Os02g47510
			LOC_Os02g47580
			LOC_Os02g47600
			LOC_Os02g47650
			LOC_Os02g47744
			LOC_Os02g47780
			LOC_Os02g47840
			LOC_Os02g47860
			LOC_Os02g48000
			LOC_Os02g48060
			LOC_Os02g48110
			LOC_Os02g48140
			LOC_Os02g48184
			LOC_Os02g48190
			LOC_Os02g48200
			LOC_Os02g48340
			LOC_Os02g48350
			LOC_Os02g48370
			LOC_Os02g48450
			LOC_Os02g48560
			LOC_Os02g48600
			LOC_Os02g48710
			LOC_Os02g48730
			LOC_Os02g48740
			LOC_Os02g48770
			LOC_Os02g48780
			LOC_Os02g48800
			LOC_Os02g48820
			LOC_Os02g48850
			LOC_Os02g48870
			LOC_Os02g48964
			LOC_Os02g49060
			LOC_Os02g49332
			LOC_Os02g49450
			LOC_Os02g49480
			LOC_Os02g49520
			LOC_Os02g49610
			LOC_Os02g49620
			LOC_Os02g49650
			LOC_Os02g49660
			LOC_Os02g49720
			LOC_Os02g49770
			LOC_Os02g49960
			LOC_Os02g50000
			LOC_Os02g50040
			LOC_Os02g50110
			LOC_Os02g50200
			LOC_Os02g50210
			LOC_Os02g50220
			LOC_Os02g50230
			LOC_Os02g50290
			LOC_Os02g50340
			LOC_Os02g50350
			LOC_Os02g50372
			LOC_Os02g50374
			LOC_Os02g50404
			LOC_Os02g50460
			LOC_Os02g50600
			LOC_Os02g50680
			LOC_Os02g50710
			LOC_Os02g50730
			LOC_Os02g50799
			LOC_Os02g50805
			LOC_Os02g50845
			LOC_Os02g50910
			LOC_Os02g51000
			LOC_Os02g51020
			LOC_Os02g51110
			LOC_Os02g51119
			LOC_Os02g51170
			LOC_Os02g51280
			LOC_Os02g51300
			LOC_Os02g51350
			LOC_Os02g51490
			LOC_Os02g51510
			LOC_Os02g51680
			LOC_Os02g51720
			LOC_Os02g51750
			LOC_Os02g51820
			LOC_Os02g51930
			LOC_Os02g51950
			LOC_Os02g52000
			LOC_Os02g52010
			LOC_Os02g52140
			LOC_Os02g52150
			LOC_Os02g52170
			LOC_Os02g52190
			LOC_Os02g52210
			LOC_Os02g52260
			LOC_Os02g52270
			LOC_Os02g52380
			LOC_Os02g52540
			LOC_Os02g52590
			LOC_Os02g52670
			LOC_Os02g52780
			LOC_Os02g52830
			LOC_Os02g52930
			LOC_Os02g52990
			LOC_Os02g53030
			LOC_Os02g53100
			LOC_Os02g53130
			LOC_Os02g53150
			LOC_Os02g53160
			LOC_Os02g53250
			LOC_Os02g53320
			LOC_Os02g53350
			LOC_Os02g53360
			LOC_Os02g53380
			LOC_Os02g53400
			LOC_Os02g53410
			LOC_Os02g53490
			LOC_Os02g53620
			LOC_Os02g53680
			LOC_Os02g53690
			LOC_Os02g53750
			LOC_Os02g53790
			LOC_Os02g53870
			LOC_Os02g53990
			LOC_Os02g53994
			LOC_Os02g54130
			LOC_Os02g54140
			LOC_Os02g54180
			LOC_Os02g54190
			LOC_Os02g54254
			LOC_Os02g54370
			LOC_Os02g54450
			LOC_Os02g54490
			LOC_Os02g54520
			LOC_Os02g54540
			LOC_Os02g54560
			LOC_Os02g54590
			LOC_Os02g54600
			LOC_Os02g54640
			LOC_Os02g54780
			LOC_Os02g54820
			LOC_Os02g54870
			LOC_Os02g54890
			LOC_Os02g54920
			LOC_Os02g54940
			LOC_Os02g54980
			LOC_Os02g55134
			LOC_Os02g55260
			LOC_Os02g55300
			LOC_Os02g55410
			LOC_Os02g55560
			LOC_Os02g55600
			LOC_Os02g55870
			LOC_Os02g55890
			LOC_Os02g55910
			LOC_Os02g56050
			LOC_Os02g56100
			LOC_Os02g56120
			LOC_Os02g56130
			LOC_Os02g56150
			LOC_Os02g56160
			LOC_Os02g56310
			LOC_Os02g56360
			LOC_Os02g56370
			LOC_Os02g56460
			LOC_Os02g56490
			LOC_Os02g56570
			LOC_Os02g56720
			LOC_Os02g56750
			LOC_Os02g56830
			LOC_Os02g56840
			LOC_Os02g56880
			LOC_Os02g56900
			LOC_Os02g56960
			LOC_Os02g57060
			LOC_Os02g57090
			LOC_Os02g57110
			LOC_Os02g57160
			LOC_Os02g57310
			LOC_Os02g57400
			LOC_Os02g57430
			LOC_Os02g57440
			LOC_Os02g57510
			LOC_Os02g57520
			LOC_Os02g57540
			LOC_Os02g57810
			LOC_Os02g57840
			LOC_Os02g57850
			LOC_Os02g57870
			LOC_Os02g57980
			LOC_Os02g58010
			LOC_Os02g58030
			LOC_Os02g58070
			LOC_Os02g58100
			LOC_Os02g58214
			LOC_Os02g58220
			LOC_Os02g58300
			LOC_Os02g58310
			LOC_Os02g58490
			LOC_Os02g58500
			LOC_Os02g58530
			LOC_Os02g58570
			LOC_Os02g58610
			LOC_Os02g58640
			LOC_Os02g58720
			LOC_Os03g01020
			LOC_Os03g01110
			LOC_Os03g01130
			LOC_Os03g01140
			LOC_Os03g01170
			LOC_Os03g01260
			LOC_Os03g01270
			LOC_Os03g01300
			LOC_Os03g01320
			LOC_Os03g01365
			LOC_Os03g01442
			LOC_Os03g01570
			LOC_Os03g01580
			LOC_Os03g01684
			LOC_Os03g01700
			LOC_Os03g01740
			LOC_Os03g01870
			LOC_Os03g01980
			LOC_Os03g01990
			LOC_Os03g02020
			LOC_Os03g02040
			LOC_Os03g02050
			LOC_Os03g02110
			LOC_Os03g02260
			LOC_Os03g02390
			LOC_Os03g02400
			LOC_Os03g02420
			LOC_Os03g02550
			LOC_Os03g02560
			LOC_Os03g02685
			LOC_Os03g02690
			LOC_Os03g02740
			LOC_Os03g02762
			LOC_Os03g02820
			LOC_Os03g02874
			LOC_Os03g02939
			LOC_Os03g03034
			LOC_Os03g03350
			LOC_Os03g03370
			LOC_Os03g03420
			LOC_Os03g03450
			LOC_Os03g03500
			LOC_Os03g03510
			LOC_Os03g03560
			LOC_Os03g03570
			LOC_Os03g03650
			LOC_Os03g03660
			LOC_Os03g03724
[truncated: 5,574 more rows]

## Sheet: S4B - novel heat response genes
Novel DE-only	Novel DE + DAS	Novel DAS-only
LOC_Os01g01030	ChrSy.fgenesh.mRNA	LOC_Os11g36430
LOC_Os01g01050	ChrUn.fgenesh.mRNA	LOC_Os04g47240
LOC_Os01g01060	LOC_Os01g01970	LOC_Os12g40419
LOC_Os01g01115	LOC_Os01g03160	LOC_Os04g53240
LOC_Os01g01120	LOC_Os01g05070	LOC_Os03g41229
LOC_Os01g01160	LOC_Os01g05800	LOC_Os09g38790
LOC_Os01g01280	LOC_Os01g07070	LOC_Os02g24134
LOC_Os01g01290	LOC_Os01g07140	LOC_Os01g68970
LOC_Os01g01302	LOC_Os01g07370	LOC_Os09g22280
LOC_Os01g01312	LOC_Os01g07720	LOC_Os07g08210
LOC_Os01g01340	LOC_Os01g07810	LOC_Os06g06160
LOC_Os01g01369	LOC_Os01g08260	LOC_Os02g16630
LOC_Os01g01390	LOC_Os01g09450	LOC_Os04g46190
LOC_Os01g01400	LOC_Os01g10250	LOC_Os05g08980
LOC_Os01g01410	LOC_Os01g11960	LOC_Os10g33700
LOC_Os01g01450	LOC_Os01g12160	LOC_Os08g23680
LOC_Os01g01520	LOC_Os01g13350	LOC_Os03g25940
LOC_Os01g01560	LOC_Os01g13740	LOC_Os08g01320
LOC_Os01g01570	LOC_Os01g14370	LOC_Os12g29520
LOC_Os01g01580	LOC_Os01g16110	LOC_Os03g44210
LOC_Os01g01600	LOC_Os01g16890	LOC_Os02g02740
LOC_Os01g01650	LOC_Os01g16900	LOC_Os03g47790
LOC_Os01g01660	LOC_Os01g17060	LOC_Os03g21270
LOC_Os01g01670	LOC_Os01g18880	LOC_Os05g51560
LOC_Os01g01680	LOC_Os01g20900	LOC_Os05g04630
LOC_Os01g01689	LOC_Os01g22660	LOC_Os04g02070
LOC_Os01g01700	LOC_Os01g23610	LOC_Os09g39870
LOC_Os01g01710	LOC_Os01g23640	LOC_Os03g58780
LOC_Os01g01740	LOC_Os01g24690	LOC_Os08g17820
LOC_Os01g01760	LOC_Os01g25920	LOC_Os02g07760
LOC_Os01g01770	LOC_Os01g26160	LOC_Os07g07030
LOC_Os01g01780	LOC_Os01g26970	LOC_Os03g55640
LOC_Os01g01840	LOC_Os01g28540	LOC_Os09g07360
LOC_Os01g01890	LOC_Os01g28680	LOC_Os05g38950
LOC_Os01g01910	LOC_Os01g28690	LOC_Os07g48840
LOC_Os01g01920	LOC_Os01g28989	LOC_Os10g16640
LOC_Os01g02000	LOC_Os01g29430	LOC_Os05g34220
LOC_Os01g02040	LOC_Os01g31360	LOC_Os01g50320
LOC_Os01g02060	LOC_Os01g31629	LOC_Os12g25494
LOC_Os01g02080	LOC_Os01g31870	LOC_Os01g15470
LOC_Os01g02150	LOC_Os01g32350	LOC_Os11g13800
LOC_Os01g02180	LOC_Os01g32730	LOC_Os11g10480
LOC_Os01g02270	LOC_Os01g33514	LOC_Os03g56660
LOC_Os01g02360	LOC_Os01g33540	LOC_Os06g46310
LOC_Os01g02390	LOC_Os01g33684	LOC_Os02g18820
LOC_Os01g02400	LOC_Os01g34970	LOC_Os02g47410
LOC_Os01g02500	LOC_Os01g35184	LOC_Os10g04700
LOC_Os01g02520	LOC_Os01g35580	LOC_Os12g31770
LOC_Os01g02530	LOC_Os01g35789	LOC_Os03g22580
LOC_Os01g02550	LOC_Os01g36080	LOC_Os12g42260
LOC_Os01g02570	LOC_Os01g37280	LOC_Os09g30400
LOC_Os01g02580	LOC_Os01g37870	LOC_Os04g39260
LOC_Os01g02780	LOC_Os01g39630	LOC_Os12g18650
LOC_Os01g02810	LOC_Os01g39790	LOC_Os01g51700
LOC_Os01g02870	LOC_Os01g39840	LOC_Os06g26340
LOC_Os01g02880	LOC_Os01g40330	LOC_Os01g40630
LOC_Os01g02884	LOC_Os01g40340	LOC_Os05g36110
LOC_Os01g02900	LOC_Os01g40670	LOC_Os09g20590
LOC_Os01g02920	LOC_Os01g41010	LOC_Os09g10710
LOC_Os01g02940	LOC_Os01g42234	LOC_Os01g34200
LOC_Os01g03040	LOC_Os01g42630	LOC_Os08g31814
LOC_Os01g03070	LOC_Os01g42700	LOC_Os06g37420
LOC_Os01g03090	LOC_Os01g42950	LOC_Os12g16350
LOC_Os01g03100	LOC_Os01g44220	LOC_Os01g58114
LOC_Os01g03110	LOC_Os01g45274	LOC_Os06g04660
LOC_Os01g03144	LOC_Os01g45550	LOC_Os03g21680
LOC_Os01g03180	LOC_Os01g46020	LOC_Os08g39440
LOC_Os01g03290	LOC_Os01g46120	LOC_Os03g64360
LOC_Os01g03330	LOC_Os01g48060	LOC_Os12g37430
LOC_Os01g03340	LOC_Os01g48360	LOC_Os06g51240
LOC_Os01g03500	LOC_Os01g48790	LOC_Os05g31230
LOC_Os01g03520	LOC_Os01g49010	LOC_Os05g19470
LOC_Os01g03570	LOC_Os01g50120	LOC_Os01g51154
LOC_Os01g03660	LOC_Os01g50622	LOC_Os07g49030
LOC_Os01g03690	LOC_Os01g51210	LOC_Os11g02320
LOC_Os01g03730	LOC_Os01g51360	LOC_Os02g15310
LOC_Os01g03740	LOC_Os01g51380	LOC_Os05g40900
LOC_Os01g03750	LOC_Os01g51840	LOC_Os03g06420
LOC_Os01g03760	LOC_Os01g52250	LOC_Os07g27120
LOC_Os01g03810	LOC_Os01g52460	LOC_Os06g30460
LOC_Os01g03830	LOC_Os01g53280	LOC_Os09g13740
LOC_Os01g03940	LOC_Os01g53880	LOC_Os08g45220
LOC_Os01g03950	LOC_Os01g53930	LOC_Os06g27890
LOC_Os01g04010	LOC_Os01g55050	LOC_Os03g53140
LOC_Os01g04110	LOC_Os01g55799	LOC_Os02g44100
LOC_Os01g04120	LOC_Os01g55890	LOC_Os01g40620
LOC_Os01g04140	LOC_Os01g56350	LOC_Os10g30300
LOC_Os01g04160	LOC_Os01g56630	LOC_Os01g52810
LOC_Os01g04190	LOC_Os01g56780	LOC_Os08g23930
LOC_Os01g04230	LOC_Os01g56800	LOC_Os05g01020
LOC_Os01g04300	LOC_Os01g56900	LOC_Os07g26610
LOC_Os01g04324	LOC_Os01g58290	LOC_Os06g47350
LOC_Os01g04390	LOC_Os01g59350	LOC_Os03g01016
LOC_Os01g04480	LOC_Os01g59520	LOC_Os12g18110
LOC_Os01g04490	LOC_Os01g59660	LOC_Os12g36740
LOC_Os01g04500	LOC_Os01g60230	LOC_Os12g34370
LOC_Os01g04510	LOC_Os01g60260	LOC_Os07g01060
LOC_Os01g04530	LOC_Os01g60410	LOC_Os04g47410
LOC_Os01g04630	LOC_Os01g61410	LOC_Os02g15880
LOC_Os01g04699	LOC_Os01g61670	LOC_Os02g05700
LOC_Os01g04710	LOC_Os01g62020	LOC_Os05g35200
LOC_Os01g04720	LOC_Os01g62410	LOC_Os06g49090
LOC_Os01g04730	LOC_Os01g62880	LOC_Os09g33510
LOC_Os01g04800	LOC_Os01g63270	LOC_Os01g51300
LOC_Os01g04870	LOC_Os01g63290	LOC_Os01g57550
LOC_Os01g04920	LOC_Os01g63770	LOC_Os11g31770
LOC_Os01g04930	LOC_Os01g63780	LOC_Os12g32536
LOC_Os01g04950	LOC_Os01g64350	LOC_Os10g29530
LOC_Os01g05060	LOC_Os01g64520	LOC_Os02g47220
LOC_Os01g05064	LOC_Os01g64660	LOC_Os02g17360
LOC_Os01g05080	LOC_Os01g64720	LOC_Os06g30710
LOC_Os01g05090	LOC_Os01g64780	LOC_Os11g43934
LOC_Os01g05120	LOC_Os01g65080	LOC_Os07g07560
LOC_Os01g05280	LOC_Os01g65330	LOC_Os07g40260
LOC_Os01g05430	LOC_Os01g65780	LOC_Os08g01360
LOC_Os01g05470	LOC_Os01g66600	LOC_Os11g36060
LOC_Os01g05490	LOC_Os01g66970	LOC_Os11g42350
LOC_Os01g05560	LOC_Os01g67330	LOC_Os11g03470
LOC_Os01g05610	LOC_Os01g67340	LOC_Os02g51140
LOC_Os01g05620	LOC_Os01g67370	LOC_Os03g62640
LOC_Os01g05630	LOC_Os01g67490	LOC_Os05g46954
LOC_Os01g05670	LOC_Os01g67720	LOC_Os04g30910
LOC_Os01g05694	LOC_Os01g68010	LOC_Os07g39510
LOC_Os01g05744	LOC_Os01g68860	LOC_Os06g23290
LOC_Os01g05780	LOC_Os01g69050	LOC_Os10g25320
LOC_Os01g05810	LOC_Os01g69120	LOC_Os09g04300
LOC_Os01g05820	LOC_Os01g69910	LOC_Os02g30730
LOC_Os01g05830	LOC_Os01g70180	LOC_Os01g74520
LOC_Os01g05840	LOC_Os01g70240	LOC_Os01g47740
LOC_Os01g05890	LOC_Os01g70800	LOC_Os07g09680
LOC_Os01g05900	LOC_Os01g70840	LOC_Os02g14059
LOC_Os01g05940	LOC_Os01g71540	LOC_Os06g04399
LOC_Os01g05970	LOC_Os01g71590	LOC_Os08g05030
LOC_Os01g05980	LOC_Os01g71630	LOC_Os05g43380
LOC_Os01g06010	LOC_Os01g72570	LOC_Os02g54860
LOC_Os01g06150	LOC_Os01g72670	LOC_Os04g57010
LOC_Os01g06310	LOC_Os01g73000	LOC_Os02g42320
LOC_Os01g06510	LOC_Os01g73910	LOC_Os04g35410
LOC_Os01g06550	LOC_Os01g74010	LOC_Os05g30870
LOC_Os01g06790	LOC_Os01g74460	LOC_Os06g50380
LOC_Os01g06836	LOC_Os01g74650	LOC_Os05g02990
LOC_Os01g06876	LOC_Os02g01150	LOC_Os03g46480
LOC_Os01g06920	LOC_Os02g01230	LOC_Os06g41730
LOC_Os01g07080	LOC_Os02g01340	LOC_Os01g53670
LOC_Os01g07090	LOC_Os02g03040	LOC_Os01g64010
LOC_Os01g07100	LOC_Os02g03100	LOC_Os02g54770
LOC_Os01g07240	LOC_Os02g03890	LOC_Os04g56440
LOC_Os01g07250	LOC_Os02g04010	LOC_Os01g64030
LOC_Os01g07260	LOC_Os02g04250	LOC_Os03g12940
LOC_Os01g07280	LOC_Os02g04420	LOC_Os06g09890
LOC_Os01g07310	LOC_Os02g04710	LOC_Os03g27350
LOC_Os01g07340	LOC_Os02g04725	LOC_Os01g69920
LOC_Os01g07350	LOC_Os02g05310	LOC_Os02g55840
LOC_Os01g07360	LOC_Os02g05510	LOC_Os12g34990
LOC_Os01g07376	LOC_Os02g05810	LOC_Os02g37080
LOC_Os01g07390	LOC_Os02g06170	LOC_Os12g41800
LOC_Os01g07410	LOC_Os02g06920	LOC_Os07g13270
LOC_Os01g07500	LOC_Os02g07070	LOC_Os05g30920
LOC_Os01g07540	LOC_Os02g07150	LOC_Os03g58690
LOC_Os01g07590	LOC_Os02g07230	LOC_Os01g31770
LOC_Os01g07630	LOC_Os02g07680	LOC_Os12g13170
LOC_Os01g07700	LOC_Os02g07780	LOC_Os04g48730
LOC_Os01g07740	LOC_Os02g07880	LOC_Os01g56670
LOC_Os01g07780	LOC_Os02g08410	LOC_Os06g20400
LOC_Os01g07800	LOC_Os02g09890	LOC_Os10g42870
LOC_Os01g07820	LOC_Os02g10200	LOC_Os01g70950
LOC_Os01g07870	LOC_Os02g10480	LOC_Os02g37940
LOC_Os01g07880	LOC_Os02g10690	LOC_Os02g06584
LOC_Os01g07890	LOC_Os02g10920	LOC_Os09g29170
LOC_Os01g07940	LOC_Os02g10970	LOC_Os03g62660
LOC_Os01g07950	LOC_Os02g11110	LOC_Os06g05660
LOC_Os01g07990	LOC_Os02g11840	LOC_Os01g56550
LOC_Os01g08000	LOC_Os02g12490	LOC_Os03g27460
LOC_Os01g08020	LOC_Os02g12650	LOC_Os02g01180
LOC_Os01g08090	LOC_Os02g12890	LOC_Os09g32680
LOC_Os01g08100	LOC_Os02g13400	LOC_Os03g60550
LOC_Os01g08110	LOC_Os02g13990	LOC_Os08g19650
LOC_Os01g08130	LOC_Os02g14170	LOC_Os03g50290
LOC_Os01g08140	LOC_Os02g14800	LOC_Os08g07540
LOC_Os01g08160	LOC_Os02g15220	LOC_Os07g05050
LOC_Os01g08200	LOC_Os02g15870	LOC_Os04g11880
LOC_Os01g08250	LOC_Os02g17292	LOC_Os02g27440
LOC_Os01g08280	LOC_Os02g17350	LOC_Os02g42314
LOC_Os01g08290	LOC_Os02g17970	LOC_Os07g05610
LOC_Os01g08310	LOC_Os02g20934	LOC_Os05g49160
LOC_Os01g08330	LOC_Os02g21190	LOC_Os01g40990
LOC_Os01g08340	LOC_Os02g21460	LOC_Os03g11520
LOC_Os01g08350	LOC_Os02g21510	LOC_Os02g29550
LOC_Os01g08380	LOC_Os02g21660	LOC_Os07g25710
LOC_Os01g08400	LOC_Os02g23930	LOC_Os01g65580
LOC_Os01g08410	LOC_Os02g23939	LOC_Os03g42480
LOC_Os01g08420	LOC_Os02g26349	LOC_Os02g17990
LOC_Os01g08450	LOC_Os02g27480	LOC_Os12g36950
LOC_Os01g08470	LOC_Os02g27490	LOC_Os09g31514
LOC_Os01g08510	LOC_Os02g27950	LOC_Os10g26130
LOC_Os01g08530	LOC_Os02g30230	LOC_Os09g36190
LOC_Os01g08540	LOC_Os02g31960	LOC_Os03g61140
LOC_Os01g08550	LOC_Os02g32504	LOC_Os01g48280
LOC_Os01g08600	LOC_Os02g32530	LOC_Os07g41800
LOC_Os01g08670	LOC_Os02g32610	LOC_Os05g32110
LOC_Os01g08770	LOC_Os02g33320	LOC_Os02g51840
LOC_Os01g08814	LOC_Os02g33610	LOC_Os03g62510
LOC_Os01g08850	LOC_Os02g34600	LOC_Os03g12064
LOC_Os01g08890	LOC_Os02g34630	LOC_Os08g19320
LOC_Os01g08930	LOC_Os02g35130	LOC_Os03g11960
LOC_Os01g09000	LOC_Os02g35160	LOC_Os07g27760
LOC_Os01g09010	LOC_Os02g35590	LOC_Os04g54330
LOC_Os01g09100	LOC_Os02g35750	LOC_Os08g14460
LOC_Os01g09190	LOC_Os02g35900	LOC_Os03g60240
LOC_Os01g09252	LOC_Os02g36220	LOC_Os06g09170
LOC_Os01g09270	LOC_Os02g36380	LOC_Os02g02530
LOC_Os01g09280	LOC_Os02g36590	LOC_Os10g32730
LOC_Os01g09370	LOC_Os02g36974	LOC_Os06g48320
LOC_Os01g09430	LOC_Os02g37150	LOC_Os12g39370
LOC_Os01g09510	LOC_Os02g39340	LOC_Os03g30519
LOC_Os01g09550	LOC_Os02g39550	LOC_Os09g35920
LOC_Os01g09590	LOC_Os02g39570	LOC_Os01g48390
LOC_Os01g09660	LOC_Os02g39730	LOC_Os11g35020
LOC_Os01g09665	LOC_Os02g40030	LOC_Os05g01600
LOC_Os01g09670	LOC_Os02g40090	LOC_Os07g42640
LOC_Os01g09680	LOC_Os02g40870	LOC_Os08g42310
LOC_Os01g09740	LOC_Os02g41550	LOC_Os01g32870
LOC_Os01g09750	LOC_Os02g42020	LOC_Os12g44360
LOC_Os01g09760	LOC_Os02g42520	LOC_Os03g50480
LOC_Os01g09800	LOC_Os02g44010	LOC_Os06g36360
LOC_Os01g09850	LOC_Os02g44104	LOC_Os07g42400
LOC_Os01g09880	LOC_Os02g44132	LOC_Os10g06540
LOC_Os01g09890	LOC_Os02g44540	LOC_Os01g42490
LOC_Os01g09930	LOC_Os02g44780	LOC_Os01g41610
LOC_Os01g10020	LOC_Os02g45120	LOC_Os11g38920
LOC_Os01g10030	LOC_Os02g45130	LOC_Os01g47460
LOC_Os01g10070	LOC_Os02g46120	LOC_Os07g46390
LOC_Os01g10080	LOC_Os02g46260	LOC_Os02g04450
LOC_Os01g10090	LOC_Os02g46750	LOC_Os08g19610
LOC_Os01g10110	LOC_Os02g47620	LOC_Os08g22354
LOC_Os01g10130	LOC_Os02g47850	LOC_Os04g56640
LOC_Os01g10140	LOC_Os02g47880	LOC_Os03g22380
LOC_Os01g10180	LOC_Os02g48900	LOC_Os04g58410
LOC_Os01g10210	LOC_Os02g49700	LOC_Os01g66190
LOC_Os01g10260	LOC_Os02g49760	LOC_Os07g47360
LOC_Os01g10290	LOC_Os02g49870	LOC_Os01g40420
LOC_Os01g10300	LOC_Os02g49992	LOC_Os03g16369
LOC_Os01g10320	LOC_Os02g50760	LOC_Os05g26990
LOC_Os01g10340	LOC_Os02g50840	LOC_Os01g24950
LOC_Os01g10350	LOC_Os02g50990	LOC_Os07g44050
LOC_Os01g10400	LOC_Os02g51500	LOC_Os08g37310
LOC_Os01g10410	LOC_Os02g51610	LOC_Os02g21880
LOC_Os01g10520	LOC_Os02g51770	LOC_Os01g65350
LOC_Os01g10580	LOC_Os02g51890	LOC_Os08g09240
LOC_Os01g10610	LOC_Os02g52430	LOC_Os05g51490
LOC_Os01g10630	LOC_Os02g52450	LOC_Os04g54820
LOC_Os01g10790	LOC_Os02g53200	LOC_Os02g27674
LOC_Os01g10820	LOC_Os02g53330	LOC_Os01g74180
LOC_Os01g10860	LOC_Os02g54090	LOC_Os01g12950
LOC_Os01g10880	LOC_Os02g55590	LOC_Os07g48420
LOC_Os01g10890	LOC_Os02g56940	LOC_Os01g11580
LOC_Os01g10900	LOC_Os02g57250	LOC_Os05g23440
LOC_Os01g10930	LOC_Os02g57290	LOC_Os01g59130
LOC_Os01g10950	LOC_Os02g58139	LOC_Os12g21789
LOC_Os01g10960	LOC_Os02g58580	LOC_Os05g06450
LOC_Os01g10990	LOC_Os03g01360	LOC_Os07g46730
LOC_Os01g11020	LOC_Os03g01730	LOC_Os10g22430
LOC_Os01g11054	LOC_Os03g01750	LOC_Os01g70720
LOC_Os01g11110	LOC_Os03g01940	LOC_Os12g44040
LOC_Os01g11150	LOC_Os03g02160	LOC_Os03g11360
LOC_Os01g11160	LOC_Os03g02170	LOC_Os04g32880
LOC_Os01g11230	LOC_Os03g02320	LOC_Os07g12590
LOC_Os01g11240	LOC_Os03g02460	LOC_Os04g57819
LOC_Os01g11250	LOC_Os03g02514	LOC_Os02g58230
LOC_Os01g11260	LOC_Os03g02680	LOC_Os03g48970
LOC_Os01g11370	LOC_Os03g04520	LOC_Os01g61890
LOC_Os01g11520	LOC_Os03g04710	LOC_Os01g73670
LOC_Os01g11550	LOC_Os03g05200	LOC_Os04g45930
LOC_Os01g11590	LOC_Os03g05800	LOC_Os03g12160
LOC_Os01g11660	LOC_Os03g06440	LOC_Os06g07932
LOC_Os01g11710	LOC_Os03g07080	LOC_Os06g19370
LOC_Os01g11860	LOC_Os03g07480	LOC_Os01g55360
LOC_Os01g11920	LOC_Os03g07570	LOC_Os09g37280
LOC_Os01g11940	LOC_Os03g07750	LOC_Os05g09380
LOC_Os01g11952	LOC_Os03g08070	LOC_Os05g25194
LOC_Os01g11970	LOC_Os03g08470	LOC_Os06g21470
LOC_Os01g12060	LOC_Os03g08480	LOC_Os07g06590
LOC_Os01g12080	LOC_Os03g08710	LOC_Os10g42730
LOC_Os01g12090	LOC_Os03g09140	LOC_Os02g55200
LOC_Os01g12180	LOC_Os03g09220	LOC_Os04g06790
LOC_Os01g12220	LOC_Os03g10080	LOC_Os03g62580
LOC_Os01g12230	LOC_Os03g10200	LOC_Os01g46932
LOC_Os01g12270	LOC_Os03g10850	LOC_Os07g38360
LOC_Os01g12340	LOC_Os03g10930	LOC_Os01g72890
LOC_Os01g12360	LOC_Os03g11230	LOC_Os02g48790
LOC_Os01g12374	LOC_Os03g12010	LOC_Os03g22400
LOC_Os01g12400	LOC_Os03g12350	LOC_Os08g40830
LOC_Os01g12420	LOC_Os03g12610	LOC_Os02g54510
LOC_Os01g12440	LOC_Os03g12840	LOC_Os03g50090
LOC_Os01g12470	LOC_Os03g13614	LOC_Os02g03950
LOC_Os01g12480	LOC_Os03g13790	LOC_Os02g44111
LOC_Os01g12590	LOC_Os03g14030	LOC_Os09g21689
LOC_Os01g12600	LOC_Os03g14590	LOC_Os03g37580
LOC_Os01g12610	LOC_Os03g15650	LOC_Os09g32050
LOC_Os01g12650	LOC_Os03g15920	LOC_Os12g02660
LOC_Os01g12670	LOC_Os03g15930	LOC_Os01g16970
LOC_Os01g12680	LOC_Os03g16070	LOC_Os02g26814
LOC_Os01g12720	LOC_Os03g16140	LOC_Os03g52450
LOC_Os01g12740	LOC_Os03g16210	LOC_Os09g20880
LOC_Os01g12750	LOC_Os03g16700	LOC_Os05g16630
LOC_Os01g12770	LOC_Os03g16910	LOC_Os06g28060
LOC_Os01g12840	LOC_Os03g16980	LOC_Os07g12330
LOC_Os01g12860	LOC_Os03g17174	LOC_Os05g18604
LOC_Os01g12870	LOC_Os03g17570	LOC_Os01g59500
LOC_Os01g12890	LOC_Os03g18310	LOC_Os01g23680
LOC_Os01g12900	LOC_Os03g18380	LOC_Os06g14780
LOC_Os01g12910	LOC_Os03g18454	LOC_Os05g48500
LOC_Os01g12920	LOC_Os03g18500	LOC_Os01g69110
LOC_Os01g13000	LOC_Os03g18540	LOC_Os01g64700
LOC_Os01g13030	LOC_Os03g19520	LOC_Os05g08570
LOC_Os01g13060	LOC_Os03g19560	LOC_Os01g62440
LOC_Os01g13070	LOC_Os03g19760	LOC_Os04g53660
LOC_Os01g13100	LOC_Os03g19870	LOC_Os05g36070
LOC_Os01g13150	LOC_Os03g21380	LOC_Os03g12670
LOC_Os01g13190	LOC_Os03g21664	LOC_Os01g43870
LOC_Os01g13200	LOC_Os03g22490	LOC_Os04g46750
LOC_Os01g13260	LOC_Os03g22610	LOC_Os02g02830
LOC_Os01g13280	LOC_Os03g22830	LOC_Os02g54120
LOC_Os01g13285	LOC_Os03g22870	LOC_Os01g62370
LOC_Os01g13300	LOC_Os03g23010	LOC_Os12g26044
LOC_Os01g13340	LOC_Os03g24460	LOC_Os01g26130
LOC_Os01g13404	LOC_Os03g24844	LOC_Os02g39530
LOC_Os01g13420	LOC_Os03g24940	LOC_Os10g34400
LOC_Os01g13430	LOC_Os03g25270	LOC_Os03g57569
LOC_Os01g13480	LOC_Os03g25970	LOC_Os12g18120
LOC_Os01g13540	LOC_Os03g27019	LOC_Os07g37800
LOC_Os01g13550	LOC_Os03g27030	LOC_Os10g33290
LOC_Os01g13570	LOC_Os03g27320	LOC_Os02g03760
LOC_Os01g13630	LOC_Os03g27960	LOC_Os03g52594
LOC_Os01g13660	LOC_Os03g29350	LOC_Os06g39600
LOC_Os01g13670	LOC_Os03g29910	LOC_Os08g04920
LOC_Os01g13690	LOC_Os03g30430	LOC_Os07g40550
LOC_Os01g13710	LOC_Os03g31170	LOC_Os02g33110
LOC_Os01g13770	LOC_Os03g31230	LOC_Os07g06410
LOC_Os01g13800	LOC_Os03g31290	LOC_Os04g36058
LOC_Os01g13940	LOC_Os03g32590	LOC_Os03g49490
LOC_Os01g14020	LOC_Os03g34040	LOC_Os01g73234
LOC_Os01g14040	LOC_Os03g34310	LOC_Os12g44000
LOC_Os01g14070	LOC_Os03g36540	LOC_Os07g43870
LOC_Os01g14100	LOC_Os03g36760	LOC_Os10g37730
LOC_Os01g14380	LOC_Os03g37010	LOC_Os08g40150
LOC_Os01g14440	LOC_Os03g38790	LOC_Os11g17530
LOC_Os01g14514	LOC_Os03g40170	LOC_Os06g10170
LOC_Os01g14580	LOC_Os03g41350	LOC_Os03g03440
LOC_Os01g14590	LOC_Os03g41510	LOC_Os04g47990
LOC_Os01g14630	LOC_Os03g41530	LOC_Os03g16230
LOC_Os01g14640	LOC_Os03g42010	LOC_Os02g25580
LOC_Os01g14670	LOC_Os03g42820	LOC_Os01g18630
LOC_Os01g14770	LOC_Os03g43570	LOC_Os01g27020
LOC_Os01g14790	LOC_Os03g44010	LOC_Os11g16290
LOC_Os01g14810	LOC_Os03g44484	LOC_Os01g12530
LOC_Os01g14820	LOC_Os03g44830	LOC_Os03g16110
LOC_Os01g14830	LOC_Os03g44900	LOC_Os02g49150
LOC_Os01g14920	LOC_Os03g45180	LOC_Os03g60610
LOC_Os01g14926	LOC_Os03g46730	LOC_Os05g01560
LOC_Os01g15010	LOC_Os03g46740	LOC_Os02g19220
LOC_Os01g15020	LOC_Os03g48000	LOC_Os05g07070
LOC_Os01g15029	LOC_Os03g48180	LOC_Os11g16390
LOC_Os01g15240	LOC_Os03g48450	LOC_Os06g50520
LOC_Os01g15250	LOC_Os03g48950	LOC_Os11g11550
LOC_Os01g15300	LOC_Os03g49640	LOC_Os05g36160
LOC_Os01g15310	LOC_Os03g51230	LOC_Os05g29760
LOC_Os01g15350	LOC_Os03g51479	LOC_Os12g03899
LOC_Os01g15480	LOC_Os03g51950	LOC_Os09g37000
LOC_Os01g15580	LOC_Os03g51960	LOC_Os01g21850
LOC_Os01g15650	LOC_Os03g52070	LOC_Os01g48830
LOC_Os01g15770	LOC_Os03g52239	LOC_Os03g09280
LOC_Os01g15780	LOC_Os03g52840	LOC_Os03g44450
LOC_Os01g15790	LOC_Os03g53600	LOC_Os01g72210
LOC_Os01g15850	LOC_Os03g53860	LOC_Os12g13670
LOC_Os01g15910	LOC_Os03g53980	LOC_Os01g49529
LOC_Os01g15979	LOC_Os03g54063	LOC_Os09g28590
LOC_Os01g16020	LOC_Os03g55620	LOC_Os10g39200
LOC_Os01g16050	LOC_Os03g55990	LOC_Os01g14610
LOC_Os01g16060	LOC_Os03g56310	LOC_Os03g04300
LOC_Os01g16100	LOC_Os03g56900	LOC_Os04g17064
LOC_Os01g16120	LOC_Os03g56950	LOC_Os01g21450
LOC_Os01g16124	LOC_Os03g57070	LOC_Os02g04520
LOC_Os01g16130	LOC_Os03g57580	LOC_Os07g14350
LOC_Os01g16140	LOC_Os03g57660	LOC_Os04g18010
LOC_Os01g16146	LOC_Os03g57854	LOC_Os07g11490
LOC_Os01g16152	LOC_Os03g58640	LOC_Os02g23823
LOC_Os01g16200	LOC_Os03g58970	LOC_Os01g46926
LOC_Os01g16210	LOC_Os03g59040	LOC_Os02g01790
LOC_Os01g16220	LOC_Os03g59760	LOC_Os08g28690
LOC_Os01g16230	LOC_Os03g60509	LOC_Os07g49380
LOC_Os01g16240	LOC_Os03g60700	LOC_Os05g25870
LOC_Os01g16290	LOC_Os03g60790	LOC_Os01g37825
LOC_Os01g16310	LOC_Os03g60950	LOC_Os11g30410
LOC_Os01g16340	LOC_Os03g61060	LOC_Os05g46720
LOC_Os01g16430	LOC_Os03g61570	LOC_Os01g08750
LOC_Os01g16510	LOC_Os03g61690	LOC_Os02g05320
LOC_Os01g16530	LOC_Os03g61990	LOC_Os07g07580
LOC_Os01g16550	LOC_Os03g62110	LOC_Os11g08080
LOC_Os01g16600	LOC_Os03g62850	LOC_Os05g01460
LOC_Os01g16620	LOC_Os03g63074	LOC_Os01g70270
LOC_Os01g16640	LOC_Os03g63140	LOC_Os02g30180
LOC_Os01g16714	LOC_Os03g63500	LOC_Os01g55094
LOC_Os01g16810	LOC_Os03g63710	LOC_Os01g58890
LOC_Os01g16850	LOC_Os03g63870	LOC_Os06g24594
LOC_Os01g16870	LOC_Os03g64020	LOC_Os10g34614
LOC_Os01g16920	LOC_Os03g64190	LOC_Os11g36070
LOC_Os01g16940	LOC_Os03g64250	LOC_Os11g01740
LOC_Os01g16950	LOC_Os04g05050	LOC_Os08g37904
LOC_Os01g16960	LOC_Os04g08350	LOC_Os07g35700
LOC_Os01g17000	LOC_Os04g14450	LOC_Os05g38630
LOC_Os01g17065	LOC_Os04g15790	LOC_Os05g49750
LOC_Os01g17100	LOC_Os04g17479	LOC_Os05g51754
LOC_Os01g17150	LOC_Os04g19684	LOC_Os04g56630
LOC_Os01g17170	LOC_Os04g20164	LOC_Os08g43060
LOC_Os01g17180	LOC_Os04g20810	LOC_Os02g04320
LOC_Os01g17430	LOC_Os04g25784	LOC_Os02g13150
LOC_Os01g17470	LOC_Os04g27250	LOC_Os04g02890
LOC_Os01g18050	LOC_Os04g31120	LOC_Os04g46480
LOC_Os01g18060	LOC_Os04g31924	LOC_Os02g57450
LOC_Os01g18070	LOC_Os04g32060	LOC_Os01g01484
LOC_Os01g18110	LOC_Os04g34720	LOC_Os01g73620
LOC_Os01g18210	LOC_Os04g35380	LOC_Os01g51630
LOC_Os01g18230	LOC_Os04g35510	LOC_Os02g16600
LOC_Os01g18240	LOC_Os04g35520	LOC_Os03g49620
LOC_Os01g18280	LOC_Os04g35570	LOC_Os02g38060
LOC_Os01g18310	LOC_Os04g35790	LOC_Os04g14130
LOC_Os01g18320	LOC_Os04g36570	LOC_Os05g06320
LOC_Os01g18360	LOC_Os04g36620	LOC_Os09g01630
LOC_Os01g18400	LOC_Os04g36890	LOC_Os02g15580
LOC_Os01g18470	LOC_Os04g37630	LOC_Os03g52970
LOC_Os01g18660	LOC_Os04g37920	LOC_Os01g33800
LOC_Os01g18744	LOC_Os04g38610	LOC_Os03g43390
LOC_Os01g18830	LOC_Os04g38940	LOC_Os09g20579
LOC_Os01g19020	LOC_Os04g39060	LOC_Os12g30060
LOC_Os01g19060	LOC_Os04g39560	LOC_Os11g28300
LOC_Os01g19140	LOC_Os04g39840	LOC_Os08g06360
LOC_Os01g19260	LOC_Os04g40330	LOC_Os02g53780
LOC_Os01g19400	LOC_Os04g40700	LOC_Os01g07960
LOC_Os01g19410	LOC_Os04g41260	LOC_Os02g02350
LOC_Os01g19450	LOC_Os04g41500	LOC_Os09g24200
LOC_Os01g19470	LOC_Os04g41560	LOC_Os04g56670
LOC_Os01g19548	LOC_Os04g42090	LOC_Os01g05500
LOC_Os01g19610	LOC_Os04g42420	LOC_Os02g57410
LOC_Os01g19670	LOC_Os04g42770	LOC_Os01g46750
LOC_Os01g19740	LOC_Os04g43040	LOC_Os06g12590
LOC_Os01g19820	LOC_Os04g43050	LOC_Os04g59624
LOC_Os01g19840	LOC_Os04g43690	LOC_Os03g62620
LOC_Os01g19850	LOC_Os04g44354	LOC_Os01g01800
LOC_Os01g19870	LOC_Os04g44540	LOC_Os11g04440
LOC_Os01g19880	LOC_Os04g44550	LOC_Os03g18720
LOC_Os01g19960	LOC_Os04g45970	LOC_Os07g10690
LOC_Os01g19970	LOC_Os04g46180	LOC_Os04g47970
LOC_Os01g20110	LOC_Os04g46460	LOC_Os03g53650
LOC_Os01g20710	LOC_Os04g46960	LOC_Os02g30210
LOC_Os01g20730	LOC_Os04g47190	LOC_Os02g11750
LOC_Os01g20780	LOC_Os04g47290	LOC_Os01g56880
LOC_Os01g20890	LOC_Os04g47520	LOC_Os07g39300
LOC_Os01g20894	LOC_Os04g48460	LOC_Os06g29020
LOC_Os01g20910	LOC_Os04g48800	LOC_Os11g19810
LOC_Os01g20930	LOC_Os04g48820	LOC_Os04g28050
LOC_Os01g21070	LOC_Os04g51140	LOC_Os03g31594
LOC_Os01g21120	LOC_Os04g51400	LOC_Os03g51930
LOC_Os01g21170	LOC_Os04g51940	LOC_Os06g48590
LOC_Os01g21180	LOC_Os04g51970	LOC_Os08g45240
LOC_Os01g21240	LOC_Os04g52040	LOC_Os04g40880
LOC_Os01g21300	LOC_Os04g52380	LOC_Os08g08200
LOC_Os01g21320	LOC_Os04g52479	LOC_Os10g39790
LOC_Os01g21560	LOC_Os04g52660	LOC_Os01g14932
LOC_Os01g21590	LOC_Os04g52690	LOC_Os02g35470
LOC_Os01g21610	LOC_Os04g52710	LOC_Os07g19470
LOC_Os01g21620	LOC_Os04g52840	LOC_Os03g01230
LOC_Os01g21630	LOC_Os04g53540	LOC_Os03g16150
LOC_Os01g21820	LOC_Os04g54590	LOC_Os07g29640
LOC_Os01g21960	LOC_Os04g54800	LOC_Os01g01040
LOC_Os01g22010	LOC_Os04g55040	LOC_Os02g07670
LOC_Os01g22090	LOC_Os04g55560	LOC_Os03g48940
LOC_Os01g22230	LOC_Os04g57020	LOC_Os03g29750
LOC_Os01g22370	LOC_Os04g57210	LOC_Os07g47580
LOC_Os01g22390	LOC_Os04g57320	LOC_Os08g36420
LOC_Os01g22480	LOC_Os04g57440	LOC_Os03g17300
LOC_Os01g22510	LOC_Os04g57540	LOC_Os10g33970
LOC_Os01g22520	LOC_Os04g57780	LOC_Os07g45350
LOC_Os01g22640	LOC_Os04g58160	LOC_Os09g33810
LOC_Os01g22710	LOC_Os04g58320	LOC_Os02g40000
LOC_Os01g22830	LOC_Os04g58690	LOC_Os01g20120
LOC_Os01g22990	LOC_Os04g58780	LOC_Os05g06690
LOC_Os01g23580	LOC_Os04g59450	LOC_Os11g18947
LOC_Os01g23590	LOC_Os04g59494	LOC_Os03g16220
LOC_Os01g23710	LOC_Os04g59550	LOC_Os11g41160
LOC_Os01g23850	LOC_Os04g59610	LOC_Os03g53720
LOC_Os01g23990	LOC_Os05g01040	LOC_Os02g05199
LOC_Os01g24010	LOC_Os05g01090	LOC_Os09g39400
LOC_Os01g24090	LOC_Os05g01470	LOC_Os02g21269
LOC_Os01g24420	LOC_Os05g01730	LOC_Os02g43180
LOC_Os01g24430	LOC_Os05g02220	LOC_Os05g43570
LOC_Os01g24440	LOC_Os05g02500	LOC_Os06g05804
LOC_Os01g24480	LOC_Os05g03040	LOC_Os12g01520
LOC_Os01g24750	LOC_Os05g03574	LOC_Os01g27990
LOC_Os01g24764	LOC_Os05g03900	LOC_Os06g40620
LOC_Os01g24780	LOC_Os05g04190	LOC_Os05g51790
LOC_Os01g24920	LOC_Os05g04220	LOC_Os08g40140
LOC_Os01g24940	LOC_Os05g04330	LOC_Os12g40279
LOC_Os01g25010	LOC_Os05g04380	LOC_Os01g69130
LOC_Os01g25060	LOC_Os05g05240	LOC_Os01g01150
LOC_Os01g25070	LOC_Os05g06280	LOC_Os01g67290
LOC_Os01g25100	LOC_Os05g07030	LOC_Os02g46720
LOC_Os01g25270	LOC_Os05g07220	LOC_Os02g51430
LOC_Os01g25320	LOC_Os05g07260	LOC_Os01g74310
LOC_Os01g25360	LOC_Os05g07900	LOC_Os05g09370
LOC_Os01g25370	LOC_Os05g08360	LOC_Os10g21890
LOC_Os01g25440	LOC_Os05g08410	LOC_Os07g07690
LOC_Os01g25484	LOC_Os05g08610	LOC_Os02g31290
LOC_Os01g25500	LOC_Os05g09600	LOC_Os05g27880
LOC_Os01g25530	LOC_Os05g10310	LOC_Os10g16440
LOC_Os01g25560	LOC_Os05g10590	LOC_Os01g03914
LOC_Os01g25600	LOC_Os05g10754	LOC_Os01g64770
LOC_Os01g25610	LOC_Os05g11060	LOC_Os06g06350
LOC_Os01g25688	LOC_Os05g11990	LOC_Os05g09490
LOC_Os01g25710	LOC_Os05g12300	LOC_Os06g42430
LOC_Os01g25740	LOC_Os05g13420	LOC_Os12g15222
LOC_Os01g25810	LOC_Os05g14180	LOC_Os08g19830
LOC_Os01g25820	LOC_Os05g16660	LOC_Os03g04500
LOC_Os01g25990	LOC_Os05g19280	LOC_Os08g30634
LOC_Os01g26000	LOC_Os05g22370	LOC_Os01g54390
LOC_Os01g26070	LOC_Os05g23530	LOC_Os10g26660
LOC_Os01g26120	LOC_Os05g24160	LOC_Os08g18044
LOC_Os01g26174	LOC_Os05g24550	LOC_Os10g39010
LOC_Os01g26920	LOC_Os05g25840	LOC_Os06g40200
LOC_Os01g26930	LOC_Os05g28090	LOC_Os03g61330
LOC_Os01g27040	LOC_Os05g28520	LOC_Os04g30780
LOC_Os01g27060	LOC_Os05g29860	LOC_Os11g32900
LOC_Os01g27120	LOC_Os05g30980	LOC_Os08g37960
LOC_Os01g27140	LOC_Os05g31140	LOC_Os05g01710
LOC_Os01g27200	LOC_Os05g32270	LOC_Os01g72690
LOC_Os01g27230	LOC_Os05g32500	LOC_Os05g34880
LOC_Os01g27449	LOC_Os05g32600	LOC_Os01g15460
LOC_Os01g27520	LOC_Os05g33000	LOC_Os07g22534
LOC_Os01g27730	LOC_Os05g33610	LOC_Os04g43220
LOC_Os01g27740	LOC_Os05g33630	LOC_Os01g51200
LOC_Os01g27750	LOC_Os05g34680	LOC_Os05g24880
LOC_Os01g27860	LOC_Os05g34854	LOC_Os02g30840
LOC_Os01g27880	LOC_Os05g35980	LOC_Os12g19549
LOC_Os01g28030	LOC_Os05g36270	LOC_Os05g48600
LOC_Os01g28089	LOC_Os05g37970	LOC_Os04g57230
LOC_Os01g28134	LOC_Os05g38040	LOC_Os10g24020
LOC_Os01g28340	LOC_Os05g38400	LOC_Os07g39560
LOC_Os01g28500	LOC_Os05g38520	LOC_Os06g09850
LOC_Os01g28580	LOC_Os05g38550	LOC_Os01g64650
LOC_Os01g28590	LOC_Os05g38590	LOC_Os03g20300
LOC_Os01g28650	LOC_Os05g38730	LOC_Os10g42710
LOC_Os01g28730	LOC_Os05g39230	LOC_Os02g42290
LOC_Os01g28950	LOC_Os05g39374	LOC_Os03g17120
LOC_Os01g29030	LOC_Os05g40290	LOC_Os12g30510
LOC_Os01g29150	LOC_Os05g41110	LOC_Os05g27520
LOC_Os01g29220	LOC_Os05g41480	LOC_Os02g04440
LOC_Os01g29450	LOC_Os05g42010	LOC_Os06g44030
LOC_Os01g29469	LOC_Os05g43830	LOC_Os12g02690
LOC_Os01g29740	LOC_Os05g44020	LOC_Os03g29920
LOC_Os01g29820	LOC_Os05g44080	LOC_Os05g25310
LOC_Os01g30936	LOC_Os05g44290	LOC_Os02g55670
LOC_Os01g30956	LOC_Os05g45770	LOC_Os07g19560
LOC_Os01g31110	LOC_Os05g45840	LOC_Os06g41360
LOC_Os01g31610	LOC_Os05g45890	LOC_Os07g22700
LOC_Os01g31690	LOC_Os05g46240	LOC_Os03g44300
LOC_Os01g31810	LOC_Os05g46360	LOC_Os12g01940
LOC_Os01g31890	LOC_Os05g46560	LOC_Os12g34874
LOC_Os01g32130	LOC_Os05g47870	LOC_Os05g49590
LOC_Os01g32170	LOC_Os05g47930	LOC_Os04g58750
LOC_Os01g32300	LOC_Os05g48340	LOC_Os12g32630
LOC_Os01g32330	LOC_Os05g48880	LOC_Os08g12740
LOC_Os01g32364	LOC_Os05g48970	LOC_Os03g09310
LOC_Os01g32380	LOC_Os05g50220	LOC_Os03g36790
LOC_Os01g32439	LOC_Os05g50810	LOC_Os05g46250
LOC_Os01g32610	LOC_Os05g51150	LOC_Os01g06500
LOC_Os01g32680	LOC_Os05g51380	LOC_Os02g30620
LOC_Os01g32710	LOC_Os05g51420	LOC_Os09g10930
LOC_Os01g32750	LOC_Os06g01230	LOC_Os09g23160
LOC_Os01g32770	LOC_Os06g01260	LOC_Os03g49220
LOC_Os01g32830	LOC_Os06g01630	LOC_Os03g21520
LOC_Os01g32849	LOC_Os06g01650	LOC_Os02g45480
LOC_Os01g32864	LOC_Os06g04010	LOC_Os07g47780
LOC_Os01g32964	LOC_Os06g04130	LOC_Os07g46500
LOC_Os01g32980	LOC_Os06g04450	LOC_Os03g15000
LOC_Os01g33020	LOC_Os06g05110	LOC_Os08g17784
LOC_Os01g33040	LOC_Os06g05120	LOC_Os07g02300
LOC_Os01g33060	LOC_Os06g05530	LOC_Os01g10010
LOC_Os01g33080	LOC_Os06g05630	LOC_Os10g25360
LOC_Os01g33090	LOC_Os06g05870	LOC_Os08g05510
LOC_Os01g33110	LOC_Os06g06014	LOC_Os02g55520
LOC_Os01g33136	LOC_Os06g06040	LOC_Os03g63020
LOC_Os01g33230	LOC_Os06g06600	LOC_Os08g32620
LOC_Os01g33420	LOC_Os06g08400	LOC_Os02g33290
LOC_Os01g33770	LOC_Os06g08530	LOC_Os06g22080
LOC_Os01g33960	LOC_Os06g08884	LOC_Os04g40150
LOC_Os01g34050	LOC_Os06g09390	LOC_Os01g24060
LOC_Os01g34190	LOC_Os06g09450	LOC_Os12g22760
LOC_Os01g34390	LOC_Os06g09610	LOC_Os01g11946
LOC_Os01g34420	LOC_Os06g09679	LOC_Os03g24220
LOC_Os01g34490	LOC_Os06g09910	LOC_Os07g48880
LOC_Os01g34590	LOC_Os06g10200	LOC_Os01g05510
LOC_Os01g34690	LOC_Os06g10430	LOC_Os01g12730
LOC_Os01g34780	LOC_Os06g10880	LOC_Os07g27460
LOC_Os01g34870	LOC_Os06g12170	LOC_Os02g07210
LOC_Os01g34880	LOC_Os06g13020	LOC_Os07g40700
LOC_Os01g34930	LOC_Os06g13100	LOC_Os04g43490
LOC_Os01g35050	LOC_Os06g14324	LOC_Os08g22864
LOC_Os01g35090	LOC_Os06g14440	LOC_Os02g55770
LOC_Os01g35160	LOC_Os06g19470	LOC_Os01g24680
LOC_Os01g35170	LOC_Os06g19990	LOC_Os07g09060
LOC_Os01g35230	LOC_Os06g21120	LOC_Os11g42420
LOC_Os01g35330	LOC_Os06g21390	LOC_Os11g19100
LOC_Os01g36020	LOC_Os06g21980	LOC_Os01g43390
LOC_Os01g36070	LOC_Os06g22380	LOC_Os02g03260
LOC_Os01g36090	LOC_Os06g23504	LOC_Os01g25330
LOC_Os01g36120	LOC_Os06g23684	LOC_Os01g18640
LOC_Os01g36229	LOC_Os06g27760	LOC_Os10g29650
LOC_Os01g36294	LOC_Os06g28880	LOC_Os04g57680
LOC_Os01g36460	LOC_Os06g29310	LOC_Os08g39960
LOC_Os01g36540	LOC_Os06g29804	LOC_Os03g03590
LOC_Os01g36580	LOC_Os06g29810	LOC_Os01g40050
LOC_Os01g36600	LOC_Os06g30130	LOC_Os03g58060
LOC_Os01g36610	LOC_Os06g30820	LOC_Os01g33050
LOC_Os01g36620	LOC_Os06g33340	LOC_Os06g01680
LOC_Os01g36660	LOC_Os06g35670	LOC_Os03g24520
LOC_Os01g36710	LOC_Os06g37430	LOC_Os06g04470
LOC_Os01g36720	LOC_Os06g38320	LOC_Os04g33080
LOC_Os01g36840	LOC_Os06g39140	LOC_Os07g08120
LOC_Os01g36860	LOC_Os06g39344	LOC_Os01g32800
LOC_Os01g36890	LOC_Os06g39900	LOC_Os01g56230
LOC_Os01g36930	LOC_Os06g40704	LOC_Os02g43850
LOC_Os01g36940	LOC_Os06g41590	LOC_Os03g15730
LOC_Os01g36950	LOC_Os06g41780	LOC_Os03g13220
LOC_Os01g37040	LOC_Os06g41930	LOC_Os08g37480
LOC_Os01g37050	LOC_Os06g42060	LOC_Os06g01304
LOC_Os01g37080	LOC_Os06g42790	LOC_Os10g25770
LOC_Os01g37120	LOC_Os06g43660	LOC_Os11g21990
LOC_Os01g37210	LOC_Os06g44170	LOC_Os12g01580
LOC_Os01g37260	LOC_Os06g44210	LOC_Os04g44890
LOC_Os01g37325	LOC_Os06g44620	LOC_Os02g46350
LOC_Os01g37370	LOC_Os06g45350	LOC_Os02g03340
LOC_Os01g37380	LOC_Os06g45510	LOC_Os08g33850
LOC_Os01g37510	LOC_Os06g47150	LOC_Os12g06740
LOC_Os01g37600	LOC_Os06g47580	LOC_Os01g70670
LOC_Os01g37710	LOC_Os06g47860	LOC_Os01g15290
LOC_Os01g37800	LOC_Os06g47890	LOC_Os09g38500
LOC_Os01g37820	LOC_Os06g48500	LOC_Os10g10990
LOC_Os01g37842	LOC_Os06g49500	LOC_Os02g38350
LOC_Os01g37850	LOC_Os06g49640	LOC_Os09g34150
LOC_Os01g37950	LOC_Os06g50490	LOC_Os01g01420
LOC_Os01g38100	LOC_Os06g50910	LOC_Os11g16330
LOC_Os01g38110	LOC_Os06g51220	LOC_Os12g10720
LOC_Os01g38280	LOC_Os06g51310	LOC_Os11g18770
LOC_Os01g38520	LOC_Os06g51330	LOC_Os02g08120
LOC_Os01g38580	LOC_Os06g51460	LOC_Os03g62730
LOC_Os01g38610	LOC_Os07g01950	LOC_Os10g38630
LOC_Os01g38970	LOC_Os07g02960	LOC_Os07g30100
LOC_Os01g38980	LOC_Os07g07194	LOC_Os01g62080
LOC_Os01g39000	LOC_Os07g07490	LOC_Os07g24190
LOC_Os01g39010	LOC_Os07g09814	LOC_Os09g17730
LOC_Os01g39070	LOC_Os07g10600	LOC_Os10g33840
LOC_Os01g39100	LOC_Os07g10970	LOC_Os06g11020
LOC_Os01g39110	LOC_Os07g12490	LOC_Os01g73080
LOC_Os01g39250	LOC_Os07g14530	LOC_Os04g24180
LOC_Os01g39260	LOC_Os07g15670	LOC_Os12g35630
LOC_Os01g39270	LOC_Os07g18250	LOC_Os03g14020
LOC_Os01g39290	LOC_Os07g22494	LOC_Os12g08740
LOC_Os01g39310	LOC_Os07g22930	LOC_Os03g17920
LOC_Os01g39320	LOC_Os07g23520	LOC_Os01g42010
LOC_Os01g39600	LOC_Os07g23550	LOC_Os03g13970
LOC_Os01g39670	LOC_Os07g23790	LOC_Os07g36170
LOC_Os01g39770	LOC_Os07g27300	LOC_Os03g07130
LOC_Os01g39800	LOC_Os07g27490	LOC_Os06g16919
LOC_Os01g39810	LOC_Os07g27950	LOC_Os05g37170
LOC_Os01g39830	LOC_Os07g28260	LOC_Os03g03130
LOC_Os01g39890	LOC_Os07g28460	LOC_Os01g01070
LOC_Os01g39960	LOC_Os07g28610	LOC_Os11g12270
LOC_Os01g40000	LOC_Os07g29390	LOC_Os09g32960
LOC_Os01g40190	LOC_Os07g29770	LOC_Os05g03820
LOC_Os01g40310	LOC_Os07g30130	LOC_Os02g51850
LOC_Os01g40430	LOC_Os07g31340	LOC_Os06g13820
LOC_Os01g40570	LOC_Os07g31460	LOC_Os06g49740
LOC_Os01g40580	LOC_Os07g32600	LOC_Os02g07450
LOC_Os01g40610	LOC_Os07g33350	LOC_Os10g20310
LOC_Os01g40660	LOC_Os07g35060	LOC_Os07g12830
LOC_Os01g40710	LOC_Os07g35720	LOC_Os12g18130
LOC_Os01g40820	LOC_Os07g36090	LOC_Os03g46190
LOC_Os01g40840	LOC_Os07g37830	LOC_Os08g07300
LOC_Os01g40860	LOC_Os07g38830	LOC_Os07g34610
LOC_Os01g41145	LOC_Os07g39780	LOC_Os02g37830
LOC_Os01g41190	LOC_Os07g40710	LOC_Os09g29470
LOC_Os01g41310	LOC_Os07g41370	LOC_Os12g13824
LOC_Os01g41550	LOC_Os07g41600	LOC_Os04g59040
LOC_Os01g41565	LOC_Os07g41640	LOC_Os12g44380
LOC_Os01g41600	LOC_Os07g41810	LOC_Os11g24540
LOC_Os01g41640	LOC_Os07g42260	LOC_Os02g53500
LOC_Os01g41660	LOC_Os07g42650	LOC_Os07g22720
LOC_Os01g41710	LOC_Os07g42890	LOC_Os02g02720
LOC_Os01g41730	LOC_Os07g43050	LOC_Os02g02710
LOC_Os01g41750	LOC_Os07g43530	LOC_Os02g49050
LOC_Os01g41770	LOC_Os07g44090	LOC_Os05g49820
LOC_Os01g41820	LOC_Os07g44610	LOC_Os06g19660
LOC_Os01g41870	LOC_Os07g44730	LOC_Os06g49990
LOC_Os01g41880	LOC_Os07g46280	LOC_Os05g41810
LOC_Os01g41930	LOC_Os07g46340	LOC_Os12g04180
LOC_Os01g41950	LOC_Os07g46660	LOC_Os08g39080
LOC_Os01g41960	LOC_Os07g46700	LOC_Os05g23620
LOC_Os01g41990	LOC_Os07g47194	LOC_Os03g22060
LOC_Os01g42030	LOC_Os07g47290	LOC_Os02g24190
LOC_Os01g42090	LOC_Os07g47630	LOC_Os09g06970
LOC_Os01g42110	LOC_Os07g47860	LOC_Os08g41010
LOC_Os01g42130	LOC_Os07g48430	LOC_Os02g38300
LOC_Os01g42200	LOC_Os07g48490	LOC_Os03g21600
LOC_Os01g42260	LOC_Os07g49330	LOC_Os06g12110
LOC_Os01g42460	LOC_Os07g49400	LOC_Os09g35710
LOC_Os01g42470	LOC_Os07g49410	LOC_Os03g34300
LOC_Os01g42480	LOC_Os08g01054	LOC_Os04g32020
LOC_Os01g42510	LOC_Os08g01660	LOC_Os11g04390
LOC_Os01g42570	LOC_Os08g02130	LOC_Os04g47550
LOC_Os01g42690	LOC_Os08g02950	LOC_Os05g09620
LOC_Os01g42710	LOC_Os08g04090	LOC_Os11g35360
LOC_Os01g42760	LOC_Os08g05320	LOC_Os08g40900
LOC_Os01g42770	LOC_Os08g06344	LOC_Os01g56520
LOC_Os01g42790	LOC_Os08g07960	LOC_Os10g42240
LOC_Os01g42800	LOC_Os08g08586	LOC_Os01g70060
LOC_Os01g42810	LOC_Os08g08650	LOC_Os02g43090
LOC_Os01g42820	LOC_Os08g11220	LOC_Os05g51700
LOC_Os01g42830	LOC_Os08g12449	LOC_Os05g35710
LOC_Os01g42850	LOC_Os08g14860	LOC_Os08g37444
LOC_Os01g42860	LOC_Os08g15444	LOC_Os04g28234
LOC_Os01g42880	LOC_Os08g16350	LOC_Os02g57610
LOC_Os01g43030	LOC_Os08g17294	LOC_Os01g57210
LOC_Os01g43040	LOC_Os08g19374	LOC_Os07g31280
LOC_Os01g43070	LOC_Os08g19590	LOC_Os10g35710
LOC_Os01g43090	LOC_Os08g20020	LOC_Os02g19629
LOC_Os01g43100	LOC_Os08g21590
LOC_Os01g43120	LOC_Os08g24390
LOC_Os01g43150	LOC_Os08g26870
LOC_Os01g43160	LOC_Os08g27540
LOC_Os01g43220	LOC_Os08g27580
LOC_Os01g43230	LOC_Os08g30730
LOC_Os01g43290	LOC_Os08g31470
LOC_Os01g43330	LOC_Os08g32130
LOC_Os01g43350	LOC_Os08g33120
LOC_Os01g43410	LOC_Os08g33380
LOC_Os01g43420	LOC_Os08g34060
LOC_Os01g43430	LOC_Os08g35000
LOC_Os01g43560	LOC_Os08g35050
LOC_Os01g43580	LOC_Os08g36320
LOC_Os01g43590	LOC_Os08g37260
LOC_Os01g43600	LOC_Os08g37380
LOC_Os01g43610	LOC_Os08g38410
LOC_Os01g43710	LOC_Os08g38850
LOC_Os01g43774	LOC_Os08g39820
LOC_Os01g43890	LOC_Os08g39860
LOC_Os01g43895	LOC_Os08g40590
LOC_Os01g44090	LOC_Os08g40620
LOC_Os01g44190	LOC_Os08g40790
LOC_Os01g44210	LOC_Os08g41460
LOC_Os01g44230	LOC_Os08g42420
LOC_Os01g44250	LOC_Os08g42850
LOC_Os01g44290	LOC_Os08g42960
LOC_Os01g44310	LOC_Os08g43560
LOC_Os01g44360	LOC_Os08g43640
LOC_Os01g44390	LOC_Os08g44430
LOC_Os01g44980	LOC_Os08g44760
LOC_Os01g44990	LOC_Os08g44820
LOC_Os01g45020	LOC_Os08g44860
LOC_Os01g45200	LOC_Os09g01600
LOC_Os01g45290	LOC_Os09g02214
LOC_Os01g45370	LOC_Os09g02400
LOC_Os01g45439	LOC_Os09g03610
LOC_Os01g45450	LOC_Os09g04880
LOC_Os01g45460	LOC_Os09g05020
LOC_Os01g45470	LOC_Os09g06499
LOC_Os01g45670	LOC_Os09g07320
LOC_Os01g45760	LOC_Os09g07500
LOC_Os01g45830	LOC_Os09g07660
LOC_Os01g45860	LOC_Os09g07820
LOC_Os01g45910	LOC_Os09g09480
LOC_Os01g45914	LOC_Os09g14960
LOC_Os01g45960	LOC_Os09g17049
LOC_Os01g45970	LOC_Os09g19820
LOC_Os01g46060	LOC_Os09g20390
LOC_Os01g46070	LOC_Os09g21520
LOC_Os01g46080	LOC_Os09g23070
LOC_Os01g46140	LOC_Os09g24670
LOC_Os01g46290	LOC_Os09g25150
LOC_Os01g46350	LOC_Os09g25260
LOC_Os01g46370	LOC_Os09g25410
LOC_Os01g46380	LOC_Os09g26420
LOC_Os01g46610	LOC_Os09g27080
LOC_Os01g46700	LOC_Os09g27660
LOC_Os01g46760	LOC_Os09g27690
LOC_Os01g46800	LOC_Os09g28480
LOC_Os01g46820	LOC_Os09g29830
LOC_Os01g46950	LOC_Os09g29950
LOC_Os01g47040	LOC_Os09g31220
LOC_Os01g47070	LOC_Os09g31502
LOC_Os01g47080	LOC_Os09g32300
LOC_Os01g47180	LOC_Os09g32510
LOC_Os01g47190	LOC_Os09g32690
LOC_Os01g47200	LOC_Os09g33460
LOC_Os01g47330	LOC_Os09g33630
LOC_Os01g47350	LOC_Os09g33680
LOC_Os01g47420	LOC_Os09g33930
LOC_Os01g47450	LOC_Os09g33986
LOC_Os01g47470	LOC_Os09g34070
LOC_Os01g47560	LOC_Os09g35690
LOC_Os01g47600	LOC_Os09g36240
LOC_Os01g47660	LOC_Os09g36600
LOC_Os01g47730	LOC_Os09g38960
LOC_Os01g47750	LOC_Os09g39650
LOC_Os01g47770	LOC_Os09g39660
LOC_Os01g47780	LOC_Os09g39740
LOC_Os01g47810	LOC_Os10g01550
LOC_Os01g47840	LOC_Os10g02220
LOC_Os01g47870	LOC_Os10g02930
LOC_Os01g48000	LOC_Os10g03550
LOC_Os01g48010	LOC_Os10g04674
LOC_Os01g48020	LOC_Os10g05230
LOC_Os01g48130	LOC_Os10g06720
LOC_Os01g48200	LOC_Os10g07450
LOC_Os01g48270	LOC_Os10g07978
LOC_Os01g48380	LOC_Os10g11140
LOC_Os01g48420	LOC_Os10g11260
LOC_Os01g48444	LOC_Os10g16990
LOC_Os01g48500	LOC_Os10g17454
LOC_Os01g48650	LOC_Os10g20230
LOC_Os01g48690	LOC_Os10g21470
LOC_Os01g48820	LOC_Os10g21930
LOC_Os01g48940	LOC_Os10g23820
LOC_Os01g48950	LOC_Os10g25570
LOC_Os01g48980	LOC_Os10g26050
LOC_Os01g48990	LOC_Os10g26700
LOC_Os01g49000	LOC_Os10g27230
LOC_Os01g49024	LOC_Os10g27450
LOC_Os01g49060	LOC_Os10g28020
LOC_Os01g49120	LOC_Os10g28030
LOC_Os01g49130	LOC_Os10g28320
LOC_Os01g49150	LOC_Os10g30850
LOC_Os01g49200	LOC_Os10g31040
LOC_Os01g49210	LOC_Os10g32520
LOC_Os01g49219	LOC_Os10g32710
LOC_Os01g49230	LOC_Os10g33350
LOC_Os01g49280	LOC_Os10g33855
LOC_Os01g49290	LOC_Os10g35020
LOC_Os01g49310	LOC_Os10g35110
LOC_Os01g49330	LOC_Os10g35220
LOC_Os01g49340	LOC_Os10g35294
LOC_Os01g49350	LOC_Os10g35300
LOC_Os01g49370	LOC_Os10g35530
LOC_Os01g49390	LOC_Os10g35644
LOC_Os01g49490	LOC_Os10g36690
LOC_Os01g49560	LOC_Os10g38060
LOC_Os01g49580	LOC_Os10g39460
LOC_Os01g49600	LOC_Os10g39540
LOC_Os01g49630	LOC_Os10g40030
LOC_Os01g49660	LOC_Os10g40100
LOC_Os01g49720	LOC_Os10g40550
LOC_Os01g49740	LOC_Os10g41000
LOC_Os01g49770	LOC_Os10g41190
LOC_Os01g49820	LOC_Os10g41820
LOC_Os01g49830	LOC_Os10g42250
LOC_Os01g49890	LOC_Os10g42940
LOC_Os01g49910	LOC_Os10g42950
LOC_Os01g49920	LOC_Os11g01074
LOC_Os01g49940	LOC_Os11g01200
LOC_Os01g50010	LOC_Os11g01490
LOC_Os01g50032	LOC_Os11g01510
LOC_Os01g50040	LOC_Os11g02150
LOC_Os01g50050	LOC_Os11g02159
LOC_Os01g50070	LOC_Os11g04104
LOC_Os01g50090	LOC_Os11g05010
LOC_Os01g50110	LOC_Os11g05930
LOC_Os01g50180	LOC_Os11g06220
LOC_Os01g50200	LOC_Os11g06390
LOC_Os01g50340	LOC_Os11g06934
LOC_Os01g50350	LOC_Os11g07020
LOC_Os01g50450	LOC_Os11g07280
LOC_Os01g50460	LOC_Os11g07450
LOC_Os01g50470	LOC_Os11g09329
LOC_Os01g50616	LOC_Os11g09680
LOC_Os01g50690	LOC_Os11g09979
LOC_Os01g50720	LOC_Os11g10100
LOC_Os01g50730	LOC_Os11g10420
LOC_Os01g50770	LOC_Os11g12800
LOC_Os01g50830	LOC_Os11g13420
LOC_Os01g50840	LOC_Os11g13850
LOC_Os01g50849	LOC_Os11g13890
LOC_Os01g50860	LOC_Os11g14570
LOC_Os01g50930	LOC_Os11g16410
LOC_Os01g51010	LOC_Os11g17290
LOC_Os01g51040	LOC_Os11g19460
LOC_Os01g51140	LOC_Os11g25980
LOC_Os01g51170	LOC_Os11g26594
LOC_Os01g51180	LOC_Os11g26890
LOC_Os01g51190	LOC_Os11g29490
LOC_Os01g51290	LOC_Os11g29850
LOC_Os01g51320	LOC_Os11g31900
LOC_Os01g51330	LOC_Os11g32260
LOC_Os01g51370	LOC_Os11g32360
LOC_Os01g51400	LOC_Os11g34150
LOC_Os01g51410	LOC_Os11g34860
LOC_Os01g51420	LOC_Os11g37070
LOC_Os01g51530	LOC_Os11g38330
LOC_Os01g51540	LOC_Os11g38990
LOC_Os01g51632	LOC_Os11g39190
LOC_Os01g51650	LOC_Os11g40590
LOC_Os01g51710	LOC_Os11g41820
LOC_Os01g51735	LOC_Os11g44810
LOC_Os01g51770	LOC_Os11g45710
LOC_Os01g51890	LOC_Os11g46300
LOC_Os01g52000	LOC_Os11g48090
LOC_Os01g52010	LOC_Os12g01200
LOC_Os01g52030	LOC_Os12g02589
LOC_Os01g52050	LOC_Os12g03070
LOC_Os01g52100	LOC_Os12g04210
LOC_Os01g52170	LOC_Os12g04424
LOC_Os01g52240	LOC_Os12g04934
LOC_Os01g52280	LOC_Os12g04990
LOC_Os01g52290	LOC_Os12g06200
LOC_Os01g52304	LOC_Os12g06510
LOC_Os01g52330	LOC_Os12g06850
LOC_Os01g52340	LOC_Os12g07150
LOC_Os01g52390	LOC_Os12g10730
LOC_Os01g52400	LOC_Os12g10784
LOC_Os01g52480	LOC_Os12g15470
LOC_Os01g52540	LOC_Os12g16524
LOC_Os01g52550	LOC_Os12g17090
LOC_Os01g52560	LOC_Os12g18374
LOC_Os01g52640	LOC_Os12g18729
LOC_Os01g52680	LOC_Os12g19304
LOC_Os01g52710	LOC_Os12g19590
LOC_Os01g52720	LOC_Os12g20324
LOC_Os01g52750	LOC_Os12g20390
LOC_Os01g52760	LOC_Os12g20410
LOC_Os01g52790	LOC_Os12g22090
LOC_Os01g52851	LOC_Os12g27520
LOC_Os01g52880	LOC_Os12g28270
LOC_Os01g53020	LOC_Os12g32230
LOC_Os01g53070	LOC_Os12g34350
LOC_Os01g53079	LOC_Os12g37530
LOC_Os01g53090	LOC_Os12g37560
LOC_Os01g53100	LOC_Os12g37960
LOC_Os01g53130	LOC_Os12g39440
LOC_Os01g53140	LOC_Os12g41140
LOC_Os01g53150	LOC_Os12g41350
LOC_Os01g53240	LOC_Os12g41390
LOC_Os01g53260	LOC_Os12g41650
LOC_Os01g53294	LOC_Os12g41880
LOC_Os01g53330	LOC_Os12g41962
LOC_Os01g53370	LOC_Os12g42730
LOC_Os01g53450	LOC_Os12g42884
LOC_Os01g53470	LOC_Os12g44330
LOC_Os01g53630
LOC_Os01g53640
LOC_Os01g53660
LOC_Os01g53710
LOC_Os01g53779
LOC_Os01g53800
LOC_Os01g53890
LOC_Os01g53910
LOC_Os01g53980
LOC_Os01g54020
LOC_Os01g54050
LOC_Os01g54080
LOC_Os01g54140
LOC_Os01g54380
LOC_Os01g54400
LOC_Os01g54424
LOC_Os01g54440
LOC_Os01g54490
LOC_Os01g54540
LOC_Os01g54550
LOC_Os01g54580
LOC_Os01g54590
LOC_Os01g54700
LOC_Os01g54740
LOC_Os01g54750
LOC_Os01g54810
LOC_Os01g54900
LOC_Os01g54920
LOC_Os01g54960
LOC_Os01g55000
LOC_Os01g55030
LOC_Os01g55100
LOC_Os01g55170
LOC_Os01g55240
LOC_Os01g55330
LOC_Os01g55370
LOC_Os01g55390
LOC_Os01g55440
LOC_Os01g55450
LOC_Os01g55500
LOC_Os01g55540
LOC_Os01g55570
LOC_Os01g55580
LOC_Os01g55590
LOC_Os01g55610
LOC_Os01g55650
LOC_Os01g55660
LOC_Os01g55670
LOC_Os01g55700
LOC_Os01g55720
LOC_Os01g55730
LOC_Os01g55750
LOC_Os01g55780
LOC_Os01g55830
LOC_Os01g55870
LOC_Os01g55880
LOC_Os01g55940
LOC_Os01g56010
LOC_Os01g56140
LOC_Os01g56150
LOC_Os01g56170
LOC_Os01g56260
LOC_Os01g56270
LOC_Os01g56290
LOC_Os01g56310
LOC_Os01g56320
LOC_Os01g56330
LOC_Os01g56360
LOC_Os01g56370
LOC_Os01g56380
LOC_Os01g56400
LOC_Os01g56450
LOC_Os01g56510
LOC_Os01g56580
LOC_Os01g56600
LOC_Os01g56620
LOC_Os01g56640
LOC_Os01g56680
LOC_Os01g56730
LOC_Os01g56810
LOC_Os01g56860
LOC_Os01g56940
LOC_Os01g56960
LOC_Os01g56969
LOC_Os01g57066
LOC_Os01g57082
LOC_Os01g57110
LOC_Os01g57220
LOC_Os01g57240
LOC_Os01g57310
LOC_Os01g57350
LOC_Os01g57410
LOC_Os01g57440
LOC_Os01g57610
LOC_Os01g57630
LOC_Os01g57690
LOC_Os01g57710
LOC_Os01g57730
LOC_Os01g57840
LOC_Os01g57854
LOC_Os01g57870
LOC_Os01g57900
LOC_Os01g57930
LOC_Os01g57942
LOC_Os01g57956
LOC_Os01g57962
LOC_Os01g57966
LOC_Os01g57968
LOC_Os01g58022
LOC_Os01g58038
LOC_Os01g58039
LOC_Os01g58048
LOC_Os01g58100
LOC_Os01g58194
LOC_Os01g58220
LOC_Os01g58280
LOC_Os01g58300
LOC_Os01g58310
LOC_Os01g58320
LOC_Os01g58390
LOC_Os01g58440
LOC_Os01g58470
LOC_Os01g58610
LOC_Os01g58630
LOC_Os01g58640
LOC_Os01g58680
LOC_Os01g58690
LOC_Os01g58700
LOC_Os01g58750
LOC_Os01g58754
LOC_Os01g58780
LOC_Os01g58790
LOC_Os01g58870
LOC_Os01g58910
LOC_Os01g59060
LOC_Os01g59070
LOC_Os01g59110
LOC_Os01g59120
LOC_Os01g59140
LOC_Os01g59150
LOC_Os01g59180
LOC_Os01g59320
LOC_Os01g59340
LOC_Os01g59510
LOC_Os01g59540
LOC_Os01g59550
LOC_Os01g59560
LOC_Os01g59620
LOC_Os01g59630
LOC_Os01g59670
LOC_Os01g59680
LOC_Os01g59740
LOC_Os01g59750
LOC_Os01g59760
LOC_Os01g59819
LOC_Os01g59880
LOC_Os01g59900
LOC_Os01g59920
LOC_Os01g59970
LOC_Os01g59990
LOC_Os01g60010
LOC_Os01g60020
LOC_Os01g60100
LOC_Os01g60120
LOC_Os01g60170
LOC_Os01g60190
LOC_Os01g60200
LOC_Os01g60250
LOC_Os01g60350
LOC_Os01g60360
LOC_Os01g60650
LOC_Os01g60670
LOC_Os01g60690
LOC_Os01g60700
LOC_Os01g60780
LOC_Os01g60800
LOC_Os01g60810
LOC_Os01g60860
LOC_Os01g60870
LOC_Os01g60910
LOC_Os01g61010
LOC_Os01g61030
LOC_Os01g61060
LOC_Os01g61070
LOC_Os01g61110
LOC_Os01g61120
LOC_Os01g61160
LOC_Os01g61170
LOC_Os01g61230
LOC_Os01g61320
LOC_Os01g61330
LOC_Os01g61350
LOC_Os01g61370
LOC_Os01g61380
LOC_Os01g61440
LOC_Os01g61460
LOC_Os01g61470
LOC_Os01g61520
LOC_Os01g61560
LOC_Os01g61590
LOC_Os01g61620
LOC_Os01g61630
LOC_Os01g61700
LOC_Os01g61720
LOC_Os01g61760
LOC_Os01g61780
LOC_Os01g61814
LOC_Os01g61860
LOC_Os01g61880
LOC_Os01g61920
LOC_Os01g61960
LOC_Os01g61980
LOC_Os01g62010
LOC_Os01g62130
LOC_Os01g62200
LOC_Os01g62210
LOC_Os01g62350
LOC_Os01g62380
LOC_Os01g62390
LOC_Os01g62480
LOC_Os01g62490
LOC_Os01g62500
LOC_Os01g62510
LOC_Os01g62610
LOC_Os01g62620
LOC_Os01g62630
LOC_Os01g62660
LOC_Os01g62710
LOC_Os01g62750
LOC_Os01g62800
LOC_Os01g62830
LOC_Os01g62840
LOC_Os01g62850
LOC_Os01g62870
LOC_Os01g62910
LOC_Os01g62920
LOC_Os01g63010
LOC_Os01g63150
LOC_Os01g63210
LOC_Os01g63220
LOC_Os01g63240
LOC_Os01g63260
LOC_Os01g63400
LOC_Os01g63410
LOC_Os01g63420
LOC_Os01g63444
LOC_Os01g63610
LOC_Os01g63710
LOC_Os01g63790
LOC_Os01g63810
LOC_Os01g63820
LOC_Os01g63830
LOC_Os01g63840
LOC_Os01g63880
LOC_Os01g63900
LOC_Os01g63970
LOC_Os01g63980
LOC_Os01g63990
LOC_Os01g64100
LOC_Os01g64250
LOC_Os01g64256
LOC_Os01g64262
LOC_Os01g64270
LOC_Os01g64290
LOC_Os01g64330
LOC_Os01g64380
LOC_Os01g64450
LOC_Os01g64490
LOC_Os01g64540
LOC_Os01g64750
LOC_Os01g64860
LOC_Os01g64890
LOC_Os01g64920
LOC_Os01g65010
LOC_Os01g65090
LOC_Os01g65100
LOC_Os01g65190
LOC_Os01g65200
LOC_Os01g65220
LOC_Os01g65230
LOC_Os01g65260
LOC_Os01g65370
LOC_Os01g65400
LOC_Os01g65480
LOC_Os01g65640
LOC_Os01g65660
LOC_Os01g65680
LOC_Os01g65690
LOC_Os01g65720
LOC_Os01g65730
LOC_Os01g65760
LOC_Os01g65790
LOC_Os01g65800
LOC_Os01g65904
LOC_Os01g65940
LOC_Os01g65970
LOC_Os01g66000
LOC_Os01g66020
LOC_Os01g66030
LOC_Os01g66100
LOC_Os01g66130
LOC_Os01g66150
LOC_Os01g66170
LOC_Os01g66200
LOC_Os01g66230
LOC_Os01g66240
LOC_Os01g66250
LOC_Os01g66270
LOC_Os01g66320
LOC_Os01g66330
LOC_Os01g66379
LOC_Os01g66420
LOC_Os01g66500
LOC_Os01g66510
LOC_Os01g66580
LOC_Os01g66590
LOC_Os01g66610
LOC_Os01g66690
LOC_Os01g66710
LOC_Os01g66720
LOC_Os01g66810
LOC_Os01g66850
LOC_Os01g66930
LOC_Os01g66980
LOC_Os01g67000
LOC_Os01g67070
LOC_Os01g67090
LOC_Os01g67100
LOC_Os01g67120
LOC_Os01g67160
LOC_Os01g67180
LOC_Os01g67210
LOC_Os01g67220
LOC_Os01g67240
LOC_Os01g67314
LOC_Os01g67320
LOC_Os01g67364
LOC_Os01g67480
LOC_Os01g67500
LOC_Os01g67530
LOC_Os01g67570
LOC_Os01g67580
LOC_Os01g67590
LOC_Os01g67730
LOC_Os01g67740
LOC_Os01g67770
LOC_Os01g67835
LOC_Os01g67850
LOC_Os01g67860
LOC_Os01g67870
LOC_Os01g67880
LOC_Os01g67910
LOC_Os01g67950
LOC_Os01g67970
LOC_Os01g68020
LOC_Os01g68140
LOC_Os01g68300
LOC_Os01g68330
LOC_Os01g68440
LOC_Os01g68450
LOC_Os01g68480
LOC_Os01g68490
LOC_Os01g68500
LOC_Os01g68524
LOC_Os01g68670
LOC_Os01g68700
LOC_Os01g68810
LOC_Os01g68840
LOC_Os01g68900
LOC_Os01g68930
LOC_Os01g68940
LOC_Os01g69030
LOC_Os01g69040
LOC_Os01g69100
LOC_Os01g69190
LOC_Os01g69210
LOC_Os01g69250
LOC_Os01g69270
LOC_Os01g69279
LOC_Os01g69830
LOC_Os01g69840
LOC_Os01g69850
LOC_Os01g69870
LOC_Os01g69940
LOC_Os01g69950
LOC_Os01g69960
LOC_Os01g69980
LOC_Os01g70100
LOC_Os01g70130
LOC_Os01g70170
LOC_Os01g70210
LOC_Os01g70260
LOC_Os01g70300
LOC_Os01g70310
LOC_Os01g70380
LOC_Os01g70390
LOC_Os01g70400
LOC_Os01g70430
LOC_Os01g70460
LOC_Os01g70490
LOC_Os01g70520
LOC_Os01g70550
LOC_Os01g70580
LOC_Os01g70690
LOC_Os01g70730
LOC_Os01g70740
LOC_Os01g70770
LOC_Os01g70810
LOC_Os01g70860
LOC_Os01g70920
LOC_Os01g71010
LOC_Os01g71106
LOC_Os01g71114
LOC_Os01g71190
LOC_Os01g71210
LOC_Os01g71220
LOC_Os01g71262
LOC_Os01g71310
LOC_Os01g71330
LOC_Os01g71420
LOC_Os01g71474
LOC_Os01g71570
LOC_Os01g71670
LOC_Os01g71700
LOC_Os01g71790
LOC_Os01g71810
LOC_Os01g71950
LOC_Os01g71960
LOC_Os01g72000
LOC_Os01g72009
LOC_Os01g72020
LOC_Os01g72090
LOC_Os01g72100
LOC_Os01g72120
LOC_Os01g72150
LOC_Os01g72170
LOC_Os01g72205
LOC_Os01g72230
LOC_Os01g72250
LOC_Os01g72260
LOC_Os01g72320
LOC_Os01g72340
LOC_Os01g72350
LOC_Os01g72360
LOC_Os01g72380
LOC_Os01g72410
LOC_Os01g72430
LOC_Os01g72480
LOC_Os01g72490
LOC_Os01g72560
LOC_Os01g72600
LOC_Os01g72710
LOC_Os01g72760
LOC_Os01g72780
LOC_Os01g72790
LOC_Os01g72800
LOC_Os01g72820
LOC_Os01g72860
LOC_Os01g72870
LOC_Os01g72930
LOC_Os01g72950
LOC_Os01g72980
LOC_Os01g73024
LOC_Os01g73070
LOC_Os01g73150
LOC_Os01g73160
LOC_Os01g73170
LOC_Os01g73200
LOC_Os01g73230
LOC_Os01g73310
LOC_Os01g73450
LOC_Os01g73460
LOC_Os01g73470
LOC_Os01g73500
LOC_Os01g73540
LOC_Os01g73580
LOC_Os01g73644
LOC_Os01g73656
LOC_Os01g73690
LOC_Os01g73750
LOC_Os01g73780
LOC_Os01g73790
LOC_Os01g73800
LOC_Os01g73840
LOC_Os01g73960
LOC_Os01g73970
LOC_Os01g74000
LOC_Os01g74040
LOC_Os01g74160
LOC_Os01g74190
LOC_Os01g74300
LOC_Os01g74340
LOC_Os01g74350
LOC_Os01g74480
LOC_Os01g74550
LOC_Os01g74660
LOC_Os02g01030
LOC_Os02g01100
LOC_Os02g01130
LOC_Os02g01170
LOC_Os02g01190
LOC_Os02g01220
LOC_Os02g01275
LOC_Os02g01280
LOC_Os02g01332
LOC_Os02g01380
LOC_Os02g01440
LOC_Os02g01480
LOC_Os02g01490
LOC_Os02g01500
LOC_Os02g01520
LOC_Os02g01560
LOC_Os02g01620
LOC_Os02g01710
LOC_Os02g01730
LOC_Os02g01765
LOC_Os02g01820
LOC_Os02g01830
LOC_Os02g01880
LOC_Os02g01920
LOC_Os02g01930
LOC_Os02g01980
LOC_Os02g02000
LOC_Os02g02020
LOC_Os02g02050
LOC_Os02g02110
LOC_Os02g02130
LOC_Os02g02275
LOC_Os02g02320
LOC_Os02g02360
LOC_Os02g02380
LOC_Os02g02390
LOC_Os02g02470
LOC_Os02g02520
LOC_Os02g02540
LOC_Os02g02550
LOC_Os02g02560
LOC_Os02g02570
LOC_Os02g02590
LOC_Os02g02620
LOC_Os02g02660
LOC_Os02g02670
LOC_Os02g02770
LOC_Os02g02790
LOC_Os02g02820
LOC_Os02g02840
LOC_Os02g02880
LOC_Os02g02890
LOC_Os02g02910
LOC_Os02g03000
LOC_Os02g03010
LOC_Os02g03050
LOC_Os02g03110
LOC_Os02g03250
LOC_Os02g03294
LOC_Os02g03330
LOC_Os02g03370
LOC_Os02g03410
LOC_Os02g03530
LOC_Os02g03540
LOC_Os02g03570
LOC_Os02g03580
LOC_Os02g03610
LOC_Os02g03640
LOC_Os02g03720
LOC_Os02g03730
LOC_Os02g03750
LOC_Os02g03790
LOC_Os02g03820
LOC_Os02g03830
LOC_Os02g03840
LOC_Os02g03940
LOC_Os02g03960
LOC_Os02g04040
LOC_Os02g04100
LOC_Os02g04120
LOC_Os02g04260
LOC_Os02g04330
LOC_Os02g04460
LOC_Os02g04510
LOC_Os02g04530
LOC_Os02g04550
LOC_Os02g04560
LOC_Os02g04640
LOC_Os02g04660
LOC_Os02g04670
LOC_Os02g04690
LOC_Os02g04720
LOC_Os02g04755
LOC_Os02g04800
LOC_Os02g04810
LOC_Os02g04820
LOC_Os02g04950
LOC_Os02g05244
LOC_Os02g05290
LOC_Os02g05330
LOC_Os02g05340
LOC_Os02g05350
LOC_Os02g05440
LOC_Os02g05470
LOC_Os02g05490
LOC_Os02g05530
LOC_Os02g05550
LOC_Os02g05610
LOC_Os02g05630
LOC_Os02g05640
LOC_Os02g05660
LOC_Os02g05686
LOC_Os02g05720
LOC_Os02g05730
LOC_Os02g05780
LOC_Os02g05820
LOC_Os02g05870
LOC_Os02g05890
LOC_Os02g05920
LOC_Os02g05930
LOC_Os02g05950
LOC_Os02g05960
LOC_Os02g05970
LOC_Os02g05980
LOC_Os02g06010
LOC_Os02g06140
LOC_Os02g06180
LOC_Os02g06190
LOC_Os02g06230
LOC_Os02g06260
LOC_Os02g06270
LOC_Os02g06290
LOC_Os02g06300
LOC_Os02g06330
LOC_Os02g06430
LOC_Os02g06480
LOC_Os02g06540
LOC_Os02g06560
LOC_Os02g06588
LOC_Os02g06592
LOC_Os02g06605
LOC_Os02g06630
LOC_Os02g06720
LOC_Os02g06760
LOC_Os02g06779
LOC_Os02g06840
LOC_Os02g06880
LOC_Os02g06890
LOC_Os02g06950
LOC_Os02g06970
LOC_Os02g07044
LOC_Os02g07060
LOC_Os02g07140
LOC_Os02g07190
LOC_Os02g07200
LOC_Os02g07220
LOC_Os02g07240
LOC_Os02g07250
LOC_Os02g07310
LOC_Os02g07340
LOC_Os02g07390
LOC_Os02g07490
LOC_Os02g07720
LOC_Os02g07740
LOC_Os02g07850
LOC_Os02g07890
LOC_Os02g07900
LOC_Os02g07960
LOC_Os02g07980
LOC_Os02g08010
LOC_Os02g08018
LOC_Os02g08130
LOC_Os02g08140
LOC_Os02g08150
LOC_Os02g08170
LOC_Os02g08180
LOC_Os02g08190
LOC_Os02g08360
LOC_Os02g08364
LOC_Os02g08530
LOC_Os02g09140
LOC_Os02g09150
LOC_Os02g09170
LOC_Os02g09340
LOC_Os02g09380
LOC_Os02g09390
LOC_Os02g09400
LOC_Os02g09430
LOC_Os02g09440
LOC_Os02g09460
LOC_Os02g09470
LOC_Os02g09490
LOC_Os02g09510
LOC_Os02g09530
LOC_Os02g09590
LOC_Os02g09630
LOC_Os02g09660
LOC_Os02g09670
LOC_Os02g09710
LOC_Os02g09720
LOC_Os02g09750
LOC_Os02g09790
LOC_Os02g09820
LOC_Os02g09840
LOC_Os02g09960
LOC_Os02g09980
LOC_Os02g10000
LOC_Os02g10010
LOC_Os02g10050
LOC_Os02g10060
LOC_Os02g10070
LOC_Os02g10120
LOC_Os02g10160
LOC_Os02g10220
LOC_Os02g10240
LOC_Os02g10320
LOC_Os02g10350
LOC_Os02g10370
LOC_Os02g10380
LOC_Os02g10390
LOC_Os02g10400
LOC_Os02g10430
LOC_Os02g10470
LOC_Os02g10490
LOC_Os02g10500
LOC_Os02g10550
LOC_Os02g10580
LOC_Os02g10590
LOC_Os02g10600
LOC_Os02g10640
LOC_Os02g10730
LOC_Os02g10760
LOC_Os02g10780
LOC_Os02g10794
LOC_Os02g10810
LOC_Os02g10820
LOC_Os02g10850
LOC_Os02g10860
LOC_Os02g10880
LOC_Os02g10900
LOC_Os02g10940
LOC_Os02g11000
LOC_Os02g11050
LOC_Os02g11660
LOC_Os02g11665
LOC_Os02g11700
LOC_Os02g11705
LOC_Os02g11740
LOC_Os02g11760
LOC_Os02g11770
LOC_Os02g11790
LOC_Os02g11830
LOC_Os02g11850
LOC_Os02g11890
LOC_Os02g11930
LOC_Os02g11940
LOC_Os02g12010
LOC_Os02g12090
LOC_Os02g12100
LOC_Os02g12120
LOC_Os02g12170
LOC_Os02g12200
LOC_Os02g12290
LOC_Os02g12310
LOC_Os02g12370
LOC_Os02g12420
LOC_Os02g12440
LOC_Os02g12570
LOC_Os02g12580
LOC_Os02g12600
LOC_Os02g12654
LOC_Os02g12660
LOC_Os02g12730
LOC_Os02g12760
LOC_Os02g12790
LOC_Os02g12794
LOC_Os02g12850
LOC_Os02g12880
LOC_Os02g12900
LOC_Os02g12939
LOC_Os02g13020
LOC_Os02g13110
LOC_Os02g13200
LOC_Os02g13270
LOC_Os02g13290
LOC_Os02g13304
LOC_Os02g13340
LOC_Os02g13350
LOC_Os02g13380
LOC_Os02g13430
LOC_Os02g13560
LOC_Os02g13600
LOC_Os02g13650
LOC_Os02g13710
LOC_Os02g13770
LOC_Os02g13780
LOC_Os02g13785
LOC_Os02g13840
LOC_Os02g13870
LOC_Os02g13900
LOC_Os02g13950
LOC_Os02g13965
LOC_Os02g13970
LOC_Os02g14090
LOC_Os02g14120
LOC_Os02g14330
LOC_Os02g14370
LOC_Os02g14430
LOC_Os02g14480
LOC_Os02g14490
LOC_Os02g14520
LOC_Os02g14760
LOC_Os02g14790
LOC_Os02g14860
LOC_Os02g14874
LOC_Os02g14890
LOC_Os02g14900
LOC_Os02g14929
LOC_Os02g14980
LOC_Os02g15060
LOC_Os02g15120
LOC_Os02g15230
LOC_Os02g15270
LOC_Os02g15280
LOC_Os02g15290
LOC_Os02g15520
LOC_Os02g15540
LOC_Os02g15640
LOC_Os02g15750
LOC_Os02g15800
LOC_Os02g15885
LOC_Os02g15900
LOC_Os02g15950
LOC_Os02g15970
LOC_Os02g16050
LOC_Os02g16270
LOC_Os02g16360
LOC_Os02g16470
LOC_Os02g16480
LOC_Os02g16490
LOC_Os02g16544
LOC_Os02g16660
LOC_Os02g16670
LOC_Os02g16709
LOC_Os02g17000
LOC_Os02g17190
LOC_Os02g17250
LOC_Os02g17304
LOC_Os02g17330
LOC_Os02g17390
LOC_Os02g17460
LOC_Os02g17600
LOC_Os02g17640
LOC_Os02g17650
LOC_Os02g17680
LOC_Os02g17700
LOC_Os02g17720
LOC_Os02g17780
LOC_Os02g17920
LOC_Os02g17940
LOC_Os02g18000
LOC_Os02g18064
LOC_Os02g18080
LOC_Os02g18090
LOC_Os02g18340
LOC_Os02g18380
LOC_Os02g18450
LOC_Os02g18515
LOC_Os02g18550
LOC_Os02g18612
LOC_Os02g18640
LOC_Os02g18670
LOC_Os02g18810
LOC_Os02g18830
LOC_Os02g18850
LOC_Os02g18880
LOC_Os02g19040
LOC_Os02g19150
LOC_Os02g19210
LOC_Os02g19440
LOC_Os02g19550
LOC_Os02g19640
LOC_Os02g19770
LOC_Os02g19820
LOC_Os02g19900
LOC_Os02g19924
LOC_Os02g19950
LOC_Os02g19970
LOC_Os02g19990
LOC_Os02g20100
LOC_Os02g20200
LOC_Os02g20210
LOC_Os02g20270
LOC_Os02g20330
LOC_Os02g20410
LOC_Os02g20430
LOC_Os02g20560
LOC_Os02g20630
LOC_Os02g20650
LOC_Os02g20700
LOC_Os02g20860
LOC_Os02g20870
LOC_Os02g20940
LOC_Os02g21080
LOC_Os02g21090
LOC_Os02g21120
LOC_Os02g21240
LOC_Os02g21260
LOC_Os02g21280
LOC_Os02g21340
LOC_Os02g21350
LOC_Os02g21520
LOC_Os02g21550
LOC_Os02g21570
LOC_Os02g21630
LOC_Os02g21700
LOC_Os02g21810
LOC_Os02g21925
LOC_Os02g21970
LOC_Os02g22020
LOC_Os02g22140
LOC_Os02g22260
LOC_Os02g22380
LOC_Os02g22580
LOC_Os02g22590
LOC_Os02g22780
LOC_Os02g22820
LOC_Os02g23960
LOC_Os02g24040
LOC_Os02g24080
LOC_Os02g24210
LOC_Os02g24230
LOC_Os02g24330
LOC_Os02g24390
LOC_Os02g24574
LOC_Os02g24604
LOC_Os02g24612
LOC_Os02g24614
LOC_Os02g24624
LOC_Os02g24626
LOC_Os02g24632
LOC_Os02g24642
LOC_Os02g24750
LOC_Os02g25060
LOC_Os02g25230
LOC_Os02g25400
LOC_Os02g25624
LOC_Os02g25630
LOC_Os02g25840
LOC_Os02g25960
LOC_Os02g26060
LOC_Os02g26210
LOC_Os02g26294
LOC_Os02g26300
LOC_Os02g26400
LOC_Os02g26510
LOC_Os02g26560
LOC_Os02g26614
LOC_Os02g26740
LOC_Os02g26800
LOC_Os02g26810
LOC_Os02g26860
LOC_Os02g26960
LOC_Os02g26984
LOC_Os02g27070
LOC_Os02g27130
LOC_Os02g27160
LOC_Os02g27340
LOC_Os02g27400
LOC_Os02g27470
LOC_Os02g27740
LOC_Os02g27760
LOC_Os02g27769
LOC_Os02g27790
LOC_Os02g27800
LOC_Os02g27830
LOC_Os02g27920
LOC_Os02g28040
LOC_Os02g28334
LOC_Os02g28340
LOC_Os02g28465
LOC_Os02g28470
LOC_Os02g28820
LOC_Os02g28850
LOC_Os02g28900
LOC_Os02g29280
LOC_Os02g29300
LOC_Os02g29380
LOC_Os02g29480
LOC_Os02g29500
LOC_Os02g29510
LOC_Os02g29610
LOC_Os02g29620
LOC_Os02g29700
LOC_Os02g29710
LOC_Os02g29870
LOC_Os02g29980
LOC_Os02g30100
LOC_Os02g30190
LOC_Os02g30320
LOC_Os02g30410
LOC_Os02g30530
LOC_Os02g30800
LOC_Os02g30900
LOC_Os02g30955
LOC_Os02g30974
LOC_Os02g31030
LOC_Os02g31070
LOC_Os02g31080
LOC_Os02g31230
LOC_Os02g31867
LOC_Os02g31874
LOC_Os02g31890
LOC_Os02g31926
LOC_Os02g32020
LOC_Os02g32030
LOC_Os02g32120
LOC_Os02g32160
LOC_Os02g32200
LOC_Os02g32250
LOC_Os02g32280
LOC_Os02g32290
LOC_Os02g32340
LOC_Os02g32350
LOC_Os02g32380
LOC_Os02g32420
LOC_Os02g32430
LOC_Os02g32450
LOC_Os02g32469
LOC_Os02g32490
LOC_Os02g32570
LOC_Os02g32660
LOC_Os02g32750
LOC_Os02g32780
LOC_Os02g32860
LOC_Os02g32930
LOC_Os02g32970
LOC_Os02g33000
LOC_Os02g33020
LOC_Os02g33030
LOC_Os02g33050
LOC_Os02g33060
LOC_Os02g33140
LOC_Os02g33240
LOC_Os02g33330
LOC_Os02g33335
LOC_Os02g33370
LOC_Os02g33400
[truncated: 8,603 more rows]

## Sheet: S4C - novel DE-only regulators
Epigenetic protein	Transcription factor	Heat shock	Splicing&RNA-binding factor
LOC_Os08g38300	LOC_Os01g12440	LOC_Os09g39580	LOC_Os04g53612
LOC_Os06g08480	LOC_Os01g21120	LOC_Os03g19200	LOC_Os06g20030
LOC_Os04g01130	LOC_Os01g66270	LOC_Os06g02170	LOC_Os08g27150
LOC_Os01g27040	LOC_Os02g06330	LOC_Os07g49000	LOC_Os09g19850
LOC_Os06g45640	LOC_Os02g43940	LOC_Os03g36160	LOC_Os01g72820
LOC_Os07g36130	LOC_Os02g54160	LOC_Os12g38180	LOC_Os04g41550
LOC_Os08g38780	LOC_Os03g08490	LOC_Os06g16270	LOC_Os10g36860
LOC_Os09g39730	LOC_Os03g08500	LOC_Os01g53020	LOC_Os01g31110
LOC_Os01g61920	LOC_Os03g60120	LOC_Os04g59060	LOC_Os08g08860
LOC_Os03g02780	LOC_Os03g60430	LOC_Os05g33010	LOC_Os01g43120
LOC_Os05g39050	LOC_Os04g44670	LOC_Os11g10990	LOC_Os01g07080
LOC_Os01g05610	LOC_Os04g46440	LOC_Os06g13060	LOC_Os01g36890
LOC_Os05g38640	LOC_Os04g55520	LOC_Os03g55360	LOC_Os02g42406
LOC_Os05g38560	LOC_Os05g25260	LOC_Os07g03270	LOC_Os02g42860
LOC_Os01g06010	LOC_Os05g36100	LOC_Os01g01160	LOC_Os03g12000
LOC_Os01g05900	LOC_Os05g41760	LOC_Os12g15590	LOC_Os03g36930
LOC_Os12g34510	LOC_Os05g41780	LOC_Os12g44260	LOC_Os03g46610
LOC_Os03g17100	LOC_Os06g10780	LOC_Os10g36370	LOC_Os03g51900
LOC_Os07g36500	LOC_Os06g47590	LOC_Os10g42439	LOC_Os03g59050
LOC_Os03g53190	LOC_Os09g13940	LOC_Os04g57880	LOC_Os04g43140
LOC_Os01g05630	LOC_Os10g41130	LOC_Os02g10220	LOC_Os07g33340
LOC_Os05g36930	LOC_Os04g59430	LOC_Os07g42800	LOC_Os08g32090
LOC_Os07g06980	LOC_Os06g09660	LOC_Os12g41820	LOC_Os10g35990
LOC_Os12g08220	LOC_Os11g32110	LOC_Os03g12236	LOC_Os12g29660
LOC_Os12g32374	LOC_Os12g41950	LOC_Os08g35160	LOC_Os12g41715
LOC_Os03g05680	LOC_Os05g43920	LOC_Os07g43330	LOC_Os01g07740
LOC_Os04g18090	LOC_Os10g33940	LOC_Os07g09450	LOC_Os02g05660
LOC_Os06g04030	LOC_Os02g04810		LOC_Os09g34910
LOC_Os07g47500	LOC_Os02g35140		LOC_Os08g09350
LOC_Os04g45990	LOC_Os04g36054		LOC_Os12g31800
LOC_Os09g19830	LOC_Os01g04800		LOC_Os01g15310
LOC_Os08g45130	LOC_Os01g49830		LOC_Os07g07220
LOC_Os02g34850	LOC_Os03g02900		LOC_Os01g73970
LOC_Os01g11952	LOC_Os05g47650		LOC_Os05g01760
LOC_Os11g38900	LOC_Os07g48200		LOC_Os06g51200
LOC_Os01g59620	LOC_Os08g01090		LOC_Os06g51520
LOC_Os11g03700	LOC_Os04g45690		LOC_Os06g45900
LOC_Os03g20430	LOC_Os12g06340		LOC_Os06g45910
LOC_Os08g33190	LOC_Os03g17130		LOC_Os01g52390
LOC_Os07g43360	LOC_Os05g46370		LOC_Os04g42600
LOC_Os04g09800	LOC_Os01g68700		LOC_Os09g02700
LOC_Os02g49190	LOC_Os02g55250		LOC_Os04g52290
LOC_Os01g42460	LOC_Os03g58330		LOC_Os05g05320
LOC_Os01g67740	LOC_Os08g41320		LOC_Os06g07080
LOC_Os09g03370	LOC_Os11g25560		LOC_Os06g23530
LOC_Os01g05970	LOC_Os01g68020		LOC_Os03g17432
LOC_Os02g04040	LOC_Os03g03550		LOC_Os02g39050
LOC_Os05g41750	LOC_Os01g59760		LOC_Os11g37090
LOC_Os03g01200	LOC_Os02g10860		LOC_Os03g50560
LOC_Os09g27060	LOC_Os05g41540		LOC_Os03g59550
LOC_Os11g34305	LOC_Os06g39960		LOC_Os04g02870
	LOC_Os06g42690		LOC_Os06g11620
	LOC_Os09g29820		LOC_Os06g37000
	LOC_Os09g36910		LOC_Os11g47830
	LOC_Os11g05640		LOC_Os03g61110
	LOC_Os12g09250		LOC_Os03g62610
	LOC_Os03g21800		LOC_Os02g39300
	LOC_Os09g13570		LOC_Os02g29480
	LOC_Os07g43030		LOC_Os03g30550
	LOC_Os02g03960		LOC_Os04g59340
	LOC_Os08g32080		LOC_Os03g21140
	LOC_Os01g10320		LOC_Os07g48410
	LOC_Os03g39432		LOC_Os02g57590
	LOC_Os02g21090		LOC_Os03g10590
	LOC_Os09g35010		LOC_Os11g04950
	LOC_Os10g38000		LOC_Os12g04940
	LOC_Os01g09760		LOC_Os03g15700
	LOC_Os02g45200		LOC_Os02g04950
	LOC_Os02g49440		LOC_Os02g27790
	LOC_Os03g16850		LOC_Os08g34480
	LOC_Os06g17410		LOC_Os02g35150
	LOC_Os07g13260		LOC_Os01g47750
	LOC_Os09g29960		LOC_Os03g27840
	LOC_Os12g38200		LOC_Os05g02880
	LOC_Os03g06920		LOC_Os05g07000
	LOC_Os06g46030		LOC_Os04g34670
	LOC_Os10g33780		LOC_Os04g49310
	LOC_Os02g33430		LOC_Os04g49320
	LOC_Os02g50630		LOC_Os04g51090
	LOC_Os04g33950		LOC_Os06g20500
	LOC_Os06g13670		LOC_Os09g32190
	LOC_Os09g31400		LOC_Os02g32350
	LOC_Os02g51670		LOC_Os08g03310
	LOC_Os02g54050		LOC_Os08g05530
	LOC_Os04g46220		LOC_Os11g19220
	LOC_Os09g20350		LOC_Os02g54700
	LOC_Os02g13710		LOC_Os03g19020
	LOC_Os01g17000		LOC_Os02g47360
	LOC_Os03g07360		LOC_Os06g23430
	LOC_Os04g45650		LOC_Os01g15350
	LOC_Os04g45750
	LOC_Os05g37640
	LOC_Os08g32085
	LOC_Os09g13575
	LOC_Os04g25550
	LOC_Os03g47970
	LOC_Os02g12790
	LOC_Os02g43150
	LOC_Os02g56250
	LOC_Os03g05160
	LOC_Os05g06340
	LOC_Os12g42970
	LOC_Os01g45860
	LOC_Os03g49990
	LOC_Os04g49110
	LOC_Os07g38030
	LOC_Os11g03110
	LOC_Os11g47870
	LOC_Os01g67480
	LOC_Os05g01256
	LOC_Os06g16400
	LOC_Os01g01290
	LOC_Os03g29970
	LOC_Os03g63530
	LOC_Os05g49780
	LOC_Os07g41580
	LOC_Os08g29500
	LOC_Os08g04190
	LOC_Os09g35760
	LOC_Os02g05640
	LOC_Os02g35770
	LOC_Os03g08960
	LOC_Os03g12860
	LOC_Os04g46350
	LOC_Os06g04870
	LOC_Os06g48290
	LOC_Os08g36220
	LOC_Os08g37580
	LOC_Os09g35910
	LOC_Os06g01934
	LOC_Os03g03164
	LOC_Os06g43860
	LOC_Os03g06930
	LOC_Os01g70310
	LOC_Os01g15020
	LOC_Os01g04110
	LOC_Os10g41450
	LOC_Os01g03660
	LOC_Os01g04930
	LOC_Os01g08160
	LOC_Os01g12860
	LOC_Os01g16810
	LOC_Os01g18240
	LOC_Os01g19970
	LOC_Os01g36460
	LOC_Os01g44390
	LOC_Os01g50110
	LOC_Os01g50720
	LOC_Os01g62660
	LOC_Os01g65370
	LOC_Os02g14490
	LOC_Os02g17190
	LOC_Os02g22020
	LOC_Os02g40530
	LOC_Os02g46940
	LOC_Os02g47190
	LOC_Os02g49986
	LOC_Os03g19120
	LOC_Os03g20090
	LOC_Os03g26130
	LOC_Os03g51110
	LOC_Os04g40930
	LOC_Os04g50770
	LOC_Os05g35500
	LOC_Os05g37730
	LOC_Os05g50340
	LOC_Os06g10350
	LOC_Os06g19980
	LOC_Os06g35140
	LOC_Os06g40330
	LOC_Os06g45410
	LOC_Os07g02800
	LOC_Os07g43580
	LOC_Os07g49530
	LOC_Os08g15020
	LOC_Os08g33050
	LOC_Os08g33150
	LOC_Os08g33800
	LOC_Os08g33940
	LOC_Os09g23620
	LOC_Os09g24800
	LOC_Os09g36250
	LOC_Os09g36730
	LOC_Os10g32600
	LOC_Os10g41260
	LOC_Os12g13570
	LOC_Os12g37970
	LOC_Os03g20900
	LOC_Os05g10690
	LOC_Os05g40960
	LOC_Os07g48596
	LOC_Os08g25799
	LOC_Os01g60020
	LOC_Os11g03300
	LOC_Os01g09590
	LOC_Os09g12750
	LOC_Os12g03150
	LOC_Os12g33070
	LOC_Os01g09280
	LOC_Os01g71790
	LOC_Os01g13540
	LOC_Os03g44540
	LOC_Os02g16480
	LOC_Os01g09550
	LOC_Os01g48130
	LOC_Os02g06950
	LOC_Os02g12310
	LOC_Os02g34970
	LOC_Os02g38130
	LOC_Os02g57650
	LOC_Os03g56580
	LOC_Os05g34600
	LOC_Os05g37080
	LOC_Os05g48850
	LOC_Os06g04090
	LOC_Os08g02160
	LOC_Os08g02300
	LOC_Os08g10080
	LOC_Os08g33910
	LOC_Os08g42400
	LOC_Os09g33490
	LOC_Os10g25620
	LOC_Os10g33760
	LOC_Os11g04960
	LOC_Os12g05990
	LOC_Os12g41680
	LOC_Os07g08460
	LOC_Os02g49160
	LOC_Os03g54160
	LOC_Os01g66030
	LOC_Os02g52340
	LOC_Os08g02070
	LOC_Os01g52680
	LOC_Os03g03100
	LOC_Os06g11330
	LOC_Os10g39130
	LOC_Os08g38590
	LOC_Os01g69850
	LOC_Os03g14850
	LOC_Os10g35930
	LOC_Os09g32944
	LOC_Os01g69830
	LOC_Os03g15940
	LOC_Os04g56730
	LOC_Os08g04150
	LOC_Os02g34840
	LOC_Os03g16430
	LOC_Os08g06630
	LOC_Os08g14450
	LOC_Os11g26160
	LOC_Os02g44370
	LOC_Os04g46860
	LOC_Os02g44360
	LOC_Os06g16390
	LOC_Os01g55100
	LOC_Os03g43930
	LOC_Os03g45410
	LOC_Os01g11550
	LOC_Os01g55750
	LOC_Os01g69980
	LOC_Os04g11830
	LOC_Os05g43760
	LOC_Os07g05720
	LOC_Os08g43160
	LOC_Os11g07460
	LOC_Os12g07480
	LOC_Os02g53230
	LOC_Os06g10620
	LOC_Os02g03580
	LOC_Os03g03070
	LOC_Os04g32590
	LOC_Os04g38780
	LOC_Os06g15480
	LOC_Os07g48820
	LOC_Os08g38210
	LOC_Os03g63400
	LOC_Os10g30420
	LOC_Os01g65970
	LOC_Os03g20310
	LOC_Os10g41640
	LOC_Os01g07880
	LOC_Os01g56640
	LOC_Os05g23670
	LOC_Os08g37810
	LOC_Os04g41820
	LOC_Os04g51320
	LOC_Os01g03570
	LOC_Os01g05470
	LOC_Os01g44230
	LOC_Os02g42200
	LOC_Os05g49480
	LOC_Os11g04230
	LOC_Os03g14720
	LOC_Os05g43450
	LOC_Os07g39800
	LOC_Os03g61030
	LOC_Os03g53960
	LOC_Os01g42260
	LOC_Os05g34720
	LOC_Os03g08370
	LOC_Os12g42190
	LOC_Os06g05350
	LOC_Os03g44710
	LOC_Os07g06620
	LOC_Os12g42610
	LOC_Os02g55000
	LOC_Os01g39100
	LOC_Os04g35800
	LOC_Os05g41790
	LOC_Os05g50080
	LOC_Os06g41384
	LOC_Os03g49170
	LOC_Os07g38090
	LOC_Os01g15300
	LOC_Os05g45020
	LOC_Os03g13600
	LOC_Os07g40300
